# Supplementary material for: Differential transcriptomic analyses revealed genes and signaling pathways involved in iono-osmoregulation and cellular remodeling in the gills of euryhaline Mozambique tilapia, Oreochromis mossambicus
Source: BMC Genomics. 2014 Oct 23;15(1):921. doi: 10.1186/1471-2164-15-921 (PMC4213501; doi:10.1186/1471-2164-15-921)
Supplement: Supplementary file 1 — Additional file 1: Summary BLASTN results for sixty Oreochromis mossambicus full length coding sequences (Sanger sequence from NCBI) which were BLASTN against the combined FW&SW gills assembled contigs. (XLSX 17 KB) [file 12864_2014_6609_MOESM1_ESM.xlsx]

## Sheet: Sheet1
Additional File 1: Summary BLASTN results for sixty Oreochromis mossambicus full length coding sequences (Sanger sequence from NCBI) which were BLASTN against the combined FW&SW gills assembled contigs.
GenBank ID and Description of Oreochromis mossambicus Sanger Sequences	Sanger Sequence Full Length (bp)	BLASTN E-value	Hit length (bp)	Percentage Hit Length	Hit (Assembled Contig of Combined FW&SW Gills)	Average Coverage
AY342000.1_cdsid_mossambicus receptor for activated protein kinase C	954	0	954	1	contig_1074	29088.8
AB669173.1_cdsid_mossambicus kcnj1 for potassium inwardly-rectifyling channel	1122	0	1122	1	contig_11944	703.89
AY513737.1_cdsid_mossambicus NKCC1a	3456	0	3456	1	contig_12232	1060.14
AB648937.1_cdsid_mossambicus trpv4	2613	0	2613	1	contig_13683	201.67
AY679525.1_cdsid_mossambicus general transcription factor II B	957	0	957	1	contig_20057	423.22
AB369668.1_cdsid_mossambicus V-ATPaseA for V-ATPase subunit A	1854	0	1854	1	contig_23997	354.62
AF240376.1_cdsid_mossambicus ribosomal protein L18 gene	567	0	567	1	contig_360	24717.2
AY679526.1_cdsid_mossambicus 14-3-3 protein	735	0	735	1	contig_412	6371.77
AY322478.1_cdsid_mossambicus V-type H+ ATPase subunit E	681	0	681	1	contig_4488	887.96
DQ102388.1_cdsid_mossambicus progranulin	621	0	621	1	contig_5988	1208.08
AY256878.1_cdsid_mossambicus nucleoside diphosphate kinase	459	0	459	1	contig_6907	12627.9
EF565371.1_cdsid_mossambicus glycogen synthase (GS)	2136	0	2136	1	contig_9548	251.54
DQ010415.1_cdsid_mossambicus tissue-type gill glycogen phosphorylase (GPGG)	2568	0	2558	0.996106	contig_6274	1549.82
AY737032.1_cdsid_mossambicus CUTL1 protein	423	0	421	0.995272	contig_20511	641.99
AY737048.1_cdsid_mossambicus proteasome subunit alpha type 1	603	0	600	0.995025	contig_9621	1849.4
AY737044.1_cdsid_mossambicus microsomal glutathione S-transferase	465	0	457	0.982796	contig_20204	1482.36
AF182216.1_cdsid_mossambicus CLC-5	2523	0	2406	0.953627	contig_4049	375.76
AF317234.1_cdsid_mossambicus NADH dehydrogenase subunit 2 gene, mitochondrial gene for mitochondrial product	1047	0	955	0.91213	contig_8063	6501.25
AB115179.1_cdsid_mossambicus GH-R for growth hormone receptor	1908	0	1608	0.842767	contig_58884	11.56
FJ531797.1_cdsid_mossambicus molatonin receptor MT1	1053	0	883	0.838557	contig_79688	7.28
AF197193.3_cdsid_mossambicus myostatin	1131	0	929	0.821397	contig_115179	5.6
AF182215.1_cdsid_mossambicus CLC-3	2280	0	1757	0.770614	contig_22352	133.91
AY034097.1_cdsid_mossambicus muscle-type creatine kinase CKM1	1146	0	863	0.753054	contig_2008	1880.72
AY150696.1_cdsid_mossambicus stearoyl-CoA desturase (scd)	1011	0	722	0.714144	contig_5239	360.19
AF033796.1_cdsid_mossambicus insulin-like growth factor I precursor (IGF-I)	549	0	385	0.701275	contig_57966	5.84
DQ343148.1_cdsid_mossambicus follistatin	966	0	677	0.700828	contig_50086	106.48
AY322477.1_cdsid_mossambicus carbonic anhydrase	777	0	533	0.685972	contig_27247	2347.71
AY737046.1_cdsid_mossambicus myo-inositol monophosphatase	852	0	570	0.669014	contig_5619	3155.3
AB037865.1_cdsid_mossambicus B-actin	1128	0	721	0.639184	contig_361	160098
AY737035.1_cdsid_mossambicus clone Ov09F09 DNA polymerase delta subunit 3	1341	0	821	0.61223	contig_25609	147.57
AB562944.1_cdsid_mossambicus slc4a4	3069	0	1736	0.565657	contig_2428	638.26
AY679524.2_cdsid_mossambicus osmotic stress trancription factor 1 (OSTF1)	669	0	360	0.538117	contig_59932	237.71
AF109409.1_cdsid_mossambicus NKAa3	3033	0	1613	0.531817	contig_3864	2445.16
AB033497.1_cdsid_mossambicus TAUT for taurine transporter	1890	0	967	0.51164	contig_5056	655.77
AB326212.1_cdsid_mossambicus nhe3	2550	0	1297	0.508627	contig_6578	1497.54
EU518934.1_cdsid_mossambicus NCC	3006	0	1498	0.498337	contig_8267	261.43
AY322479.1_cdsid_mossambicus band 3 anion exchange protein	2727	0	1311	0.480748	contig_3479	742.71
AY513738.1_cdsid_mossambicus NKCC1b	3291	0	1477	0.4488	contig_32010	26.97
AY541693.1_cdsid_mossambicus extracellular calcium-sensing receptor	2823	0	1130	0.400283	contig_83253	10.61
U82549.2_cdsid_mossambicus NKA a1	3072	0	1045	0.34	contig_27610	636.67
AY513748.1_cdsid_mossambicus calmodulin	450	5.57332e-168	309	0.686667	contig_5043	603.87
EU344800.1_cdsid_mossambicus claudin 28a (Cldn28a)	633	3.13511e-167	297	0.469194	contig_2231	3754.36
AB077764.1_cdsid_mossambicus for ghrelin	324	8.60131e-157	287	0.885802	contig_177936	7.95
AB126941.1_cdsid_mossambicus aqp-3	912	2.32531e-150	269	0.294956	contig_17845	543.22
EU999785.1_cdsid_mossambicus prolactin receptor 1	1893	4.14072e-147	268	0.141574	contig_4542	1150.79
AB479388.1_cdsid_mossambicus Mb for myoglobin	444	5.87916e-100	188	0.423423	contig_1784	6746.06
AY963629.1_cdsid_mossambicus tuberoinfundibular peptide 38 (TIP38)	459	2.23138e-93	177	0.385621	contig_58453	41.99
AY283779.2_cdsid_mossambicus NCX	2874	1.38657e-89	779	0.271051	contig_12967	134.17
DQ124253.1_cdsid_mossambicus parvalbumin	330	4.11677e-23	91	0.275758	contig_83355	17.28
AY491056.1_cdsid_mossambicus Cu-Zn-superoxide dismutase	465	8.54449e-16	43	0.0924731	contig_14131	2303.22
AY513739.1_cdsid_mossambicus NKCC2	3129	2.34078e-14	86	0.0274848	contig_12232	1060.14
AF135851.1_cdsid_mossambicus ovary cytochrome P450 aromatase	1566	1.12373e-11	157	0.100255	contig_158595	3.67
AB075525.1_cdsid_mossambicus OmCLC-K	2052	0.0131987	22	0.0107212	contig_145652	2.46
AY167989.1_cdsid_mossambicus gonadotropin-releasing hormone III precursor (GnRH3) gene	273	0.0258895	20	0.0732601	contig_136280	7.04
AF289174.1_cdsid_mossambicus follicle stimulating hormone beta subunit	342	0.12998	19	0.0555556	contig_131016	8.34
AB087283.1_cdsid_mossambicus anp for atrial natriuretic peptide	423	0.162475	23	0.0543735	contig_723	511.35
AY737054.1_cdsid_mossambicus Trappc3-prov protein	150	0.211166	22	0.146667	contig_103673	7.87
AB442015.1_cdsid_mossambicus SL for somatolactin	693	0.270791	19	0.027417	contig_7933	58.94
AB372024.1_cdsid_mossambicus gpr10 for prolactin-releasing peptide receptor	1098	0.432175	23	0.0209472	contig_160963	3.64
AF033805.1_cdsid_mossambicus growth hormone	615	0.946354	18	0.0292683	contig_102879	7.69
