# Supplementary material for: Differential transcriptomic analyses revealed genes and signaling pathways involved in iono-osmoregulation and cellular remodeling in the gills of euryhaline Mozambique tilapia, Oreochromis mossambicus
Source: BMC Genomics. 2014 Oct 23;15(1):921. doi: 10.1186/1471-2164-15-921 (PMC4213501; doi:10.1186/1471-2164-15-921)
Supplement: Supplementary file 2 — Additional file 2: FW-Gill abundant contigs that mapped to human homologs when BLASTX to human non-redundant database (E-value < 1.0E-50). (XLSX 423 KB) [file 12864_2014_6609_MOESM2_ESM.xlsx]

## Sheet: Sheet1
Additional File 2. FW-Gill abundant contigs that mapped to human homologs when BLASTX to human non-redundant database (E-value<1.0E-50).
Contig Number	Identifier / Accession Number	Description
18040	XP_003846299	PREDICTED: zinc finger protein 658-like, partial [Homo sapiens]
19616	XP_003403527	PREDICTED: protein capicua homolog [Homo sapiens] >gi|397137905|ref|XP_003846661.1| PREDICTED: protein capicua homolog [Homo sapiens]
378	XP_003119529	PREDICTED: mucin-5AC, partial [Homo sapiens]
31999	T09483	Cys-rich protein RAMP - human >gi|2665703|gb|AAB88464.1| Cys-rich protein [Homo sapiens]
63652	S52920	disintegrin (EC 3.4.24.-) - human (fragment)
10273	Q9Y6C2	RecName: Full=EMILIN-1; AltName: Full=Elastin microfibril interface-located protein 1; Short=Elastin microfibril interfacer 1; Flags: Precursor >gi|62702240|gb|AAX93166.1| unknown [Homo sapiens]
34011	Q9Y303	RecName: Full=Putative N-acetylglucosamine-6-phosphate deacetylase; AltName: Full=Amidohydrolase domain-containing protein 2; AltName: Full=GlcNAc 6-P deacetylase >gi|119605905|gb|EAW85499.1| amidohydrolase domain containing 2, isoform CRA_b [Homo sapiens]
15029	Q9NYR8	RecName: Full=Retinol dehydrogenase 8; AltName: Full=Photoreceptor outer segment all-trans retinol dehydrogenase >gi|7527474|gb|AAF63160.1|AF229845_1 photoreceptor outer segment all-trans retinol dehydrogenase [Homo sapiens] >gi|147898023|gb|AAI40329.1| Retinol dehydrogenase 8 (all-trans) [synthetic construct] >gi|148922347|gb|AAI46480.1| Retinol dehydrogenase 8 (all-trans) [synthetic construct] …
25878	Q9NQ84	RecName: Full=G-protein coupled receptor family C group 5 member C; AltName: Full=Retinoic acid-induced gene 3 protein; Short=RAIG-3; Flags: Precursor >gi|8118032|gb|AAF72870.1|AF207989_1 orphan G-protein coupled receptor [Homo sapiens] >gi|22761460|dbj|BAC11595.1| unnamed protein product [Homo sapiens] >gi|30583709|gb|AAP36103.1| G protein-coupled receptor, family C, group 5, member C [Homo sapi…
51873	Q9NPR2	RecName: Full=Semaphorin-4B; Flags: Precursor
2262	Q9H310	RecName: Full=Ammonium transporter Rh type B; AltName: Full=Rhesus blood group family type B glycoprotein; Short=Rh family type B glycoprotein; Short=Rh type B glycoprotein >gi|55957802|emb|CAI12178.1| Rh family, B glycoprotein [Homo sapiens] >gi|55960513|emb|CAI14175.1| Rh family, B glycoprotein [Homo sapiens]
28910	Q9BY31	RecName: Full=Zinc finger protein 717; AltName: Full=Krueppel-like factor X17
82765	Q9BXJ5	RecName: Full=Complement C1q tumor necrosis factor-related protein 2; Flags: Precursor >gi|13274518|gb|AAK17960.1|AF329836_1 complement-c1q tumor necrosis factor-related protein [Homo sapiens] >gi|37182796|gb|AAQ89198.1| CTRP2 [Homo sapiens] >gi|123993171|gb|ABM84187.1| C1q and tumor necrosis factor related protein 2 [synthetic construct] >gi|124000161|gb|ABM87589.1| C1q and tumor necrosis factor…
33661	Q96SB3	RecName: Full=Neurabin-2; AltName: Full=Neurabin-II; AltName: Full=Protein phosphatase 1 regulatory subunit 9B; AltName: Full=Spinophilin
24974	Q92887	RecName: Full=Canalicular multispecific organic anion transporter 1; AltName: Full=ATP-binding cassette sub-family C member 2; AltName: Full=Canalicular multidrug resistance protein; AltName: Full=Multidrug resistance-associated protein 2 >gi|55859658|emb|CAI11010.1| ATP-binding cassette, sub-family C (CFTR/MRP), member 2 [Homo sapiens] >gi|56417767|emb|CAI14502.1| ATP-binding cassette, sub-famil…
9823	Q92565	RecName: Full=Rap guanine nucleotide exchange factor 5; AltName: Full=Guanine nucleotide exchange factor for Rap1; AltName: Full=M-Ras-regulated Rap GEF; Short=MR-GEF; AltName: Full=Related to Epac; Short=Repac >gi|119614152|gb|EAW93746.1| hCG38228, isoform CRA_b [Homo sapiens] >gi|168267266|dbj|BAG09689.1| Rap guanine nucleotide exchange factor 5 [synthetic construct]
9710	Q8TCU6	RecName: Full=Phosphatidylinositol 3,4,5-trisphosphate-dependent Rac exchanger 1 protein; Short=P-Rex1; Short=PtdIns(3,4,5)-dependent Rac exchanger 1 >gi|56204633|emb|CAI23274.1| novel transcript [Homo sapiens] >gi|57162409|emb|CAI39886.1| novel transcript [Homo sapiens] >gi|57284074|emb|CAI43186.1| novel transcript [Homo sapiens]
27422	Q86V25	PREDICTED: vasohibin-2 [Pan troglodytes] >gi|62511209|sp|Q86V25.2|VASH2_HUMAN RecName: Full=Vasohibin-2; AltName: Full=Vasohibin-like protein >gi|61198420|gb|AAX39752.1| FLJ12505 protein [Homo sapiens]
8233	Q7Z7M0	RecName: Full=Multiple epidermal growth factor-like domains protein 8; Short=Multiple EGF-like domains protein 8; AltName: Full=Epidermal growth factor-like protein 4; Short=EGF-like protein 4; Flags: Precursor
4518	Q7Z2Y8	RecName: Full=Interferon-induced very large GTPase 1; AltName: Full=Interferon-induced very large GTPase pseudogene 1
17584	Q6WN34	RecName: Full=Chordin-like protein 2; AltName: Full=Breast tumor novel factor 1; Short=BNF-1; AltName: Full=Chordin-related protein 2; Flags: Precursor >gi|33465366|gb|AAQ19179.1| chordin-related protein 2 variant I [Homo sapiens] >gi|148744323|gb|AAI42624.1| CHRDL2 protein [Homo sapiens]
78509	Q63HM2	RecName: Full=Pecanex-like protein C14orf135; AltName: Full=Hepatitis C virus F protein-binding protein 2; Short=HCV F protein-binding protein 2
65928	Q5TCZ1	RecName: Full=SH3 and PX domain-containing protein 2A; AltName: Full=Adapter protein TKS5; AltName: Full=Five SH3 domain-containing protein; AltName: Full=SH3 multiple domains protein 1; AltName: Full=Tyrosine kinase substrate with five SH3 domains >gi|55957187|emb|CAI13962.1| SH3 and PX domains 2A [Homo sapiens] >gi|56462540|emb|CAI15352.1| SH3 and PX domains 2A [Homo sapiens] >gi|119570008|gb|E…
40943	Q5GFL6	RecName: Full=von Willebrand factor A domain-containing protein 2; AltName: Full=A domain-containing protein similar to matrilin and collagen; Short=AMACO; AltName: Full=Colon cancer secreted protein 2; Short=CCSP-2; Flags: Precursor >gi|50429312|gb|AAT77225.1| colon cancer secreted protein-2 [Homo sapiens] >gi|50429314|gb|AAT77226.1| colon cancer secreted protein-2 [Homo sapiens]
16544	Q3KQZ1	RecName: Full=Solute carrier family 25 member 35 >gi|77415333|gb|AAI05996.1| SLC25A35 protein [Homo sapiens] >gi|119610468|gb|EAW90062.1| solute carrier family 25, member 35, isoform CRA_a [Homo sapiens]
6161	Q02817	RecName: Full=Mucin-2; Short=MUC-2; AltName: Full=Intestinal mucin-2; Flags: Precursor >gi|454154|gb|AAB95295.1| mucin [Homo sapiens]
33660	P55017	RecName: Full=Solute carrier family 12 member 3; AltName: Full=Na-Cl cotransporter; Short=NCC; AltName: Full=Na-Cl symporter; AltName: Full=Thiazide-sensitive sodium-chloride cotransporter
88646	P54108	RecName: Full=Cysteine-rich secretory protein 3; Short=CRISP-3; AltName: Full=Specific granule protein of 28 kDa; Short=SGP28; Flags: Precursor >gi|1262819|emb|CAA64527.1| cysteine-rich secretory protein-3 [Homo sapiens] >gi|47479670|gb|AAH69602.1| Cysteine-rich secretory protein 3 [Homo sapiens] >gi|47481198|gb|AAH69580.1| Cysteine-rich secretory protein 3 [Homo sapiens] >gi|56203445|emb|CAI2099…
27689	P24043	RecName: Full=Laminin subunit alpha-2; AltName: Full=Laminin M chain; AltName: Full=Laminin-12 subunit alpha; AltName: Full=Laminin-2 subunit alpha; AltName: Full=Laminin-4 subunit alpha; AltName: Full=Merosin heavy chain; Flags: Precursor >gi|55664967|emb|CAH70492.1| laminin, alpha 2 (merosin, congenital muscular dystrophy) [Homo sapiens] >gi|55665106|emb|CAH72952.1| laminin, alpha 2 (merosin, c…
15799	P08913	RecName: Full=Alpha-2A adrenergic receptor; AltName: Full=Alpha-2 adrenergic receptor subtype C10; AltName: Full=Alpha-2A adrenoreceptor; Short=Alpha-2A adrenoceptor; Short=Alpha-2AAR >gi|9652210|gb|AAF91441.1|AF281308_1 alpha 2A adrenergic receptor [Homo sapiens] >gi|9864782|gb|AAG00447.2| adrenergic receptor alpha-2A [Homo sapiens] >gi|13447751|gb|AAK26743.1| alpha-2A adrenergic receptor [Homo …
780	P06753	tropomyosin alpha-3 chain [Bos taurus] >gi|326915866|ref|XP_003204233.1| PREDICTED: tropomyosin alpha-3 chain-like isoform 3 [Meleagris gallopavo] >gi|136085|sp|P06753.1|TPM3_HUMAN RecName: Full=Tropomyosin alpha-3 chain; AltName: Full=Gamma-tropomyosin; AltName: Full=Tropomyosin-3; AltName: Full=Tropomyosin-5; Short=hTM5 >gi|75040653|sp|Q5KR47.1|TPM3_BOVIN RecName: Full=Tropomyosin alpha-3 chain…
66090	P05177	RecName: Full=Cytochrome P450 1A2; AltName: Full=CYPIA2; AltName: Full=Cytochrome P(3)450; AltName: Full=Cytochrome P450 4; AltName: Full=Cytochrome P450-P3 >gi|30339|emb|CAA77335.1| unnamed protein product [Homo sapiens] >gi|181308|gb|AAA52146.1| cytochrome P3-450 [Homo sapiens] >gi|181382|gb|AAA52163.1| cytochrome P450 [Homo sapiens] >gi|449342|prf||1918405A cytochrome P450 1A2
40586	O75503	RecName: Full=Ceroid-lipofuscinosis neuronal protein 5; Short=Protein CLN5; Flags: Precursor
27263	O75385	RecName: Full=Serine/threonine-protein kinase ULK1; AltName: Full=Autophagy-related protein 1 homolog; Short=ATG1; Short=hATG1; AltName: Full=Unc-51-like kinase 1 >gi|94963105|gb|AAI11604.1| ULK1 protein [synthetic construct]
25753	O75030	RecName: Full=Microphthalmia-associated transcription factor; AltName: Full=Class E basic helix-loop-helix protein 32; Short=bHLHe32 >gi|119585883|gb|EAW65479.1| microphthalmia-associated transcription factor, isoform CRA_a [Homo sapiens]
6315	NP_997646	AT-rich interactive domain-containing protein 5A [Homo sapiens] >gi|148840818|sp|Q03989.2|ARI5A_HUMAN RecName: Full=AT-rich interactive domain-containing protein 5A; Short=ARID domain-containing protein 5A; AltName: Full=Modulator recognition factor 1; Short=MRF-1 >gi|119591769|gb|EAW71363.1| AT rich interactive domain 5A (MRF1-like), isoform CRA_e [Homo sapiens] >gi|189442434|gb|AAI67773.1| AT r…
5087	NP_997402	tyrosine-protein kinase ZAP-70 isoform 2 [Homo sapiens] >gi|26453340|dbj|BAC43747.1| truncated ZAP kinase [Homo sapiens]
5080	NP_997198	UMP-CMP kinase 2, mitochondrial isoform 1 precursor [Homo sapiens] >gi|296439392|sp|Q5EBM0.3|CMPK2_HUMAN RecName: Full=UMP-CMP kinase 2, mitochondrial; Flags: Precursor >gi|119621441|gb|EAX01036.1| hypothetical protein LOC129607, isoform CRA_a [Homo sapiens]
22165	NP_996809	selenoprotein N isoform 2 precursor [Homo sapiens]
62637	NP_996735	protein quaking isoform HQK-6 [Homo sapiens] >gi|226958438|ref|NP_001152988.1| protein quaking isoform 2 [Mus musculus] >gi|20378856|gb|AAM21007.1|AF467890_3 QKI isoform 6 [Mus musculus] >gi|4092673|gb|AAC99453.1| KH domain RNA binding protein QKI-5B [Mus musculus] >gi|4092675|gb|AAC99454.1| KH domain RNA binding protein QKI-6 [Mus musculus] >gi|5832967|gb|AAD53330.1| QKI-6 protein [Mus musculus]…
79814	NP_995582	nuclear receptor subfamily 5 group A member 2 isoform 1 [Homo sapiens] >gi|114571710|ref|XP_001142695.1| PREDICTED: nuclear receptor subfamily 5 group A member 2 isoform 1 [Pan troglodytes] >gi|397505094|ref|XP_003823109.1| PREDICTED: nuclear receptor subfamily 5 group A member 2 isoform 1 [Pan paniscus] >gi|7676156|sp|O00482.2|NR5A2_HUMAN RecName: Full=Nuclear receptor subfamily 5 group A member…
17240	NP_982293	ectonucleoside triphosphate diphosphohydrolase 2 isoform 1 [Homo sapiens] >gi|18203633|sp|Q9Y5L3.1|ENTP2_HUMAN RecName: Full=Ectonucleoside triphosphate diphosphohydrolase 2; Short=NTPDase 2; AltName: Full=CD39 antigen-like 1; AltName: Full=Ecto-ATP diphosphohydrolase 2; Short=Ecto-ATPDase 2; Short=Ecto-ATPase 2 >gi|5114239|gb|AAD40239.1|AF144748_1 ecto-ATPase [Homo sapiens] >gi|23243471|gb|AAH35…
11256	NP_982272	dedicator of cytokinesis protein 8 isoform 1 [Homo sapiens] >gi|158937439|sp|Q8NF50.3|DOCK8_HUMAN RecName: Full=Dedicator of cytokinesis protein 8
6534	NP_976046	F-box only protein 33 [Homo sapiens] >gi|51315939|sp|Q7Z6M2.1|FBX33_HUMAN RecName: Full=F-box only protein 33 >gi|31565534|gb|AAH53537.1| F-box protein 33 [Homo sapiens] >gi|46249809|gb|AAH68566.1| F-box protein 33 [Homo sapiens] >gi|119586207|gb|EAW65803.1| F-box protein 33 [Homo sapiens]
6849	NP_958816	amyloid beta A4 protein isoform b precursor [Homo sapiens] >gi|28721|emb|CAA30050.1| amyloid A4 protein [Homo sapiens] >gi|41350939|gb|AAH65529.1| Amyloid beta (A4) precursor protein [Homo sapiens] >gi|119630363|gb|EAX09958.1| amyloid beta (A4) precursor protein (peptidase nexin-II, Alzheimer disease), isoform CRA_b [Homo sapiens] >gi|119630368|gb|EAX09963.1| amyloid beta (A4) precursor protein (…
5494	NP_954871	transcription factor Sp6 [Homo sapiens] >gi|384871624|ref|NP_001245177.1| transcription factor Sp6 [Homo sapiens] >gi|82582258|sp|Q3SY56.1|SP6_HUMAN RecName: Full=Transcription factor Sp6; AltName: Full=Krueppel-like factor 14 >gi|74353538|gb|AAI03952.1| Sp6 transcription factor [Homo sapiens] >gi|74355165|gb|AAI03953.1| Sp6 transcription factor [Homo sapiens] >gi|74355167|gb|AAI03954.1| Sp6 tran…
29232	NP_954863	phosphatidylinositol 3,4,5-trisphosphate 3-phosphatase TPTE2 isoform gamma [Homo sapiens] >gi|215273973|sp|Q6XPS3.2|TPTE2_HUMAN RecName: Full=Phosphatidylinositol 3,4,5-trisphosphate 3-phosphatase TPTE2; AltName: Full=Lipid phosphatase TPIP; AltName: Full=TPTE and PTEN homologous inositol lipid phosphatase >gi|119628630|gb|EAX08225.1| transmembrane phosphoinositide 3-phosphatase and tensin homolo…
9289	NP_954712	protein unc-13 homolog D [Homo sapiens] >gi|51316668|sp|Q70J99.1|UN13D_HUMAN RecName: Full=Protein unc-13 homolog D; AltName: Full=Munc13-4 >gi|40252318|emb|CAE17516.1| mammalian unc13-4 [Homo sapiens] >gi|45501049|gb|AAH67084.1| Unc-13 homolog D (C. elegans) [Homo sapiens] >gi|119609729|gb|EAW89323.1| unc-13 homolog D (C. elegans), isoform CRA_b [Homo sapiens] >gi|190689309|gb|ACE86429.1| unc-13…
20879	NP_954638	transmembrane prostate androgen-induced protein isoform b [Homo sapiens] >gi|9255809|gb|AAF86322.1|AF224278_1 PMEPA1 protein [Homo sapiens] >gi|56203060|emb|CAI23106.1| prostate transmembrane protein, androgen induced 1 [Homo sapiens] >gi|56203337|emb|CAI19032.1| prostate transmembrane protein, androgen induced 1 [Homo sapiens] >gi|119595912|gb|EAW75506.1| transmembrane, prostate androgen induced…
35358	NP_954592	histone-arginine methyltransferase CARM1 [Homo sapiens] >gi|308153622|sp|Q86X55.3|CARM1_HUMAN RecName: Full=Histone-arginine methyltransferase CARM1; AltName: Full=Coactivator-associated arginine methyltransferase 1; AltName: Full=Protein arginine N-methyltransferase 4 >gi|119604562|gb|EAW84156.1| coactivator-associated arginine methyltransferase 1, isoform CRA_b [Homo sapiens] >gi|162318092|gb|A…
28526	NP_954580	transmembrane protein 189 isoform 1 [Homo sapiens] >gi|10434753|dbj|BAB14364.1| unnamed protein product [Homo sapiens] >gi|11527783|dbj|BAB18652.1| ubiquitin-conjyugating enzyme E2 [Homo sapiens]
16342	NP_940997	actin filament-associated protein 1 [Homo sapiens] >gi|166919564|sp|Q8N556.2|AFAP1_HUMAN RecName: Full=Actin filament-associated protein 1; AltName: Full=110 kDa actin filament-associated protein; Short=AFAP-110 >gi|119602766|gb|EAW82360.1| actin filament associated protein [Homo sapiens]
42010	NP_940983	zinc finger CCCH domain-containing protein 6 [Homo sapiens] >gi|332278115|sp|P61129.2|ZC3H6_HUMAN RecName: Full=Zinc finger CCCH domain-containing protein 6
9207	NP_940967	leucine-rich repeat-containing protein 33 precursor [Homo sapiens] >gi|74762465|sp|Q86YC3.1|LRC33_HUMAN RecName: Full=Leucine-rich repeat-containing protein 33; Flags: Precursor >gi|28279824|gb|AAH44233.1| Leucine rich repeat containing 33 [Homo sapiens] >gi|37181763|gb|AAQ88688.1| ELLP3030 [Homo sapiens]
70657	NP_940965	transmembrane protein 110 [Homo sapiens] >gi|74727444|sp|Q86TL2.1|TM110_HUMAN RecName: Full=Transmembrane protein 110 >gi|28422647|gb|AAH47015.1| Transmembrane protein 110 [Homo sapiens] >gi|119585670|gb|EAW65266.1| hCG2036619, isoform CRA_a [Homo sapiens]
40015	NP_940928	zinc finger protein 710 [Homo sapiens] >gi|94730692|sp|Q8N1W2.2|ZN710_HUMAN RecName: Full=Zinc finger protein 710 >gi|116497087|gb|AAI26477.1| Zinc finger protein 710 [Homo sapiens] >gi|120659998|gb|AAI30542.1| Zinc finger protein 710 [Homo sapiens]
67291	NP_940903	smoothelin-like protein 2 isoform 2 [Homo sapiens] >gi|119610835|gb|EAW90429.1| FLJ42461 protein, isoform CRA_a [Homo sapiens]
57472	NP_940819	brevican core protein isoform 2 precursor [Homo sapiens] >gi|10798903|gb|AAG23135.1|AF229053_1 chondroitin sulfate proteoglycan BEHAB/brevican [Homo sapiens] >gi|55959671|emb|CAI13060.1| brevican [Homo sapiens] >gi|119573312|gb|EAW52927.1| brevican, isoform CRA_a [Homo sapiens]
7449	NP_938057	von Willebrand factor A domain-containing protein 5A isoform 2 [Homo sapiens] >gi|12654783|gb|AAH01234.1| Von Willebrand factor A domain containing 5A [Homo sapiens] >gi|30582149|gb|AAP35301.1| loss of heterozygosity, 11, chromosomal region 2, gene A [Homo sapiens] >gi|37596278|gb|AAQ94867.1| BCSC-1 isoform a/d [Homo sapiens] >gi|37596284|gb|AAQ94871.1| BCSC-1 isoform a/d [Homo sapiens] >gi|37596…
49985	NP_938015	SET and MYND domain-containing protein 1 [Homo sapiens] >gi|34925329|sp|Q8NB12.1|SMYD1_HUMAN RecName: Full=SET and MYND domain-containing protein 1 >gi|21750163|dbj|BAC03732.1| unnamed protein product [Homo sapiens] >gi|57997113|emb|CAI46139.1| hypothetical protein [Homo sapiens] >gi|116497127|gb|AAI26192.1| SET and MYND domain containing 1 [Homo sapiens] >gi|119597484|gb|EAW77078.1| SET and MYND…
1517	NP_937895	gelsolin isoform b [Homo sapiens] >gi|189083772|ref|NP_001121134.1| gelsolin isoform b [Homo sapiens] >gi|189083776|ref|NP_001121136.1| gelsolin isoform b [Homo sapiens] >gi|189083778|ref|NP_001121137.1| gelsolin isoform b [Homo sapiens] >gi|119607895|gb|EAW87489.1| gelsolin (amyloidosis, Finnish type), isoform CRA_a [Homo sapiens] >gi|123232805|emb|CAM20459.1| gelsolin (amyloidosis, Finnish type…
35283	NP_932158	nucleoside diphosphate-linked moiety X motif 6 isoform b [Homo sapiens] >gi|4102986|gb|AAD01635.1| antisense basic fibroblast growth factor A [Homo sapiens] >gi|60815972|gb|AAX36365.1| nudix-type motif 6 [synthetic construct] >gi|119625624|gb|EAX05219.1| nudix (nucleoside diphosphate linked moiety X)-type motif 6, isoform CRA_c [Homo sapiens]
51409	NP_919299	beta-1,3-glucosyltransferase precursor [Homo sapiens] >gi|116243011|sp|Q6Y288.2|B3GLT_HUMAN RecName: Full=Beta-1,3-glucosyltransferase; Short=Beta3Glc-T; AltName: Full=Beta-3-glycosyltransferase-like >gi|122889179|emb|CAI12432.2| beta 1,3-galactosyltransferase-like [Homo sapiens] >gi|123244387|emb|CAH73049.2| beta 1,3-galactosyltransferase-like [Homo sapiens]
45684	NP_919270	indoleamine 2,3-dioxygenase 2 [Homo sapiens]
14802	NP_919254	uncharacterized protein C14orf43 [Homo sapiens] >gi|112807226|ref|NP_001036783.1| uncharacterized protein C14orf43 [Homo sapiens] >gi|118572229|sp|Q6PJG2.2|CN043_HUMAN RecName: Full=Uncharacterized protein C14orf43 >gi|119601533|gb|EAW81127.1| chromosome 14 open reading frame 43, isoform CRA_a [Homo sapiens] >gi|119601534|gb|EAW81128.1| chromosome 14 open reading frame 43, isoform CRA_a [Homo sap…
18621	NP_904356	F-box only protein 25 isoform 2 [Homo sapiens] >gi|33150830|gb|AAP97293.1|AF419858_1 unknown [Homo sapiens] >gi|18700319|dbj|BAB85128.1| F-box domain Fbx25-containing protein [Homo sapiens] >gi|119571839|gb|EAW51454.1| F-box protein 25, isoform CRA_e [Homo sapiens] >gi|119571840|gb|EAW51455.1| F-box protein 25, isoform CRA_e [Homo sapiens]
17004	NP_899229	PX domain-containing protein 1 [Homo sapiens] >gi|215274177|sp|Q5TGL8.3|PXDC1_HUMAN RecName: Full=PX domain-containing protein 1 >gi|55959526|emb|CAI13993.1| novel protein [Homo sapiens] >gi|56203055|emb|CAI22540.1| novel protein [Homo sapiens] >gi|158260219|dbj|BAF82287.1| unnamed protein product [Homo sapiens]
39322	NP_878901	cyclic AMP-responsive element-binding protein 5 isoform alpha [Homo sapiens] >gi|334302918|sp|Q02930.3|CREB5_HUMAN RecName: Full=Cyclic AMP-responsive element-binding protein 5; Short=CREB-5; Short=cAMP-responsive element-binding protein 5; AltName: Full=CRE-BPa >gi|119614316|gb|EAW93910.1| cAMP responsive element binding protein 5, isoform CRA_c [Homo sapiens] >gi|197692519|dbj|BAG70223.1| cAMP …
20102	NP_877949	1-phosphatidylinositol 4,5-bisphosphate phosphodiesterase beta-4 isoform b [Homo sapiens] >gi|17433757|sp|Q15147.3|PLCB4_HUMAN RecName: Full=1-phosphatidylinositol 4,5-bisphosphate phosphodiesterase beta-4; AltName: Full=Phosphoinositide phospholipase C-beta-4; AltName: Full=Phospholipase C-beta-4; Short=PLC-beta-4 >gi|57208238|emb|CAI42213.1| phospholipase C, beta 4 [Homo sapiens] >gi|57284038|e…
64749	NP_877497	probable E3 ubiquitin-protein ligase HECTD2 isoform a [Homo sapiens] >gi|109892196|sp|Q5U5R9.2|HECD2_HUMAN RecName: Full=Probable E3 ubiquitin-protein ligase HECTD2; AltName: Full=HECT domain-containing protein 2 >gi|55663425|emb|CAH70053.1| HECT domain containing 2 [Homo sapiens]
19775	NP_877429	tumor protein p63-regulated gene 1-like protein [Homo sapiens] >gi|74744290|sp|Q5T0D9.1|TPRGL_HUMAN RecName: Full=Tumor protein p63-regulated gene 1-like protein; AltName: Full=Mossy fiber terminal-associated vertebrate-specific presynaptic protein; AltName: Full=Protein FAM79A >gi|55960630|emb|CAI14339.1| tumor protein p63 regulated 1-like [Homo sapiens] >gi|158260861|dbj|BAF82608.1| unnamed pro…
81470	NP_872585	ephrin type-A receptor 3 isoform b precursor [Homo sapiens] >gi|12003437|gb|AAG43577.1|AF213460_1 ephrin receptor EPHA3 secreted form [Homo sapiens]
87757	NP_872420	protein FAM70B [Homo sapiens] >gi|74751534|sp|Q8WV15.1|FA70B_HUMAN RecName: Full=Protein FAM70B >gi|17512047|gb|AAH18995.1| Family with sequence similarity 70, member B [Homo sapiens] >gi|55666393|emb|CAH71172.1| family with sequence similarity 70, member B [Homo sapiens] >gi|55962265|emb|CAI15047.1| family with sequence similarity 70, member B [Homo sapiens] >gi|190689369|gb|ACE86459.1| family w…
26375	NP_872349	putative methyltransferase NSUN6 [Homo sapiens] >gi|74751440|sp|Q8TEA1.1|NSUN6_HUMAN RecName: Full=Putative methyltransferase NSUN6; AltName: Full=NOL1/NOP2/Sun and PUA domain-containing protein 1; AltName: Full=NOL1/NOP2/Sun domain family member 6 >gi|18676896|dbj|BAB85051.1| unnamed protein product [Homo sapiens] >gi|23272784|gb|AAH35778.1| NOL1/NOP2/Sun domain family, member 6 [Homo sapiens] >…
79786	NP_871621	ubiquitin-conjugating enzyme E2 D3 isoform 2 [Homo sapiens] >gi|332216757|ref|XP_003257518.1| PREDICTED: ubiquitin-conjugating enzyme E2 D3-like [Nomascus leucogenys] >gi|395735222|ref|XP_003776557.1| PREDICTED: ubiquitin-conjugating enzyme E2 D3 [Pongo abelii] >gi|395847428|ref|XP_003796377.1| PREDICTED: ubiquitin-conjugating enzyme E2 D3 isoform 2 [Otolemur garnettii] >gi|21755161|dbj|BAC04632.…
37535	NP_870988	myotubularin-related protein 11 isoform b [Homo sapiens] >gi|55960589|emb|CAI12649.1| myotubularin related protein 11 [Homo sapiens] >gi|119573974|gb|EAW53589.1| myotubularin related protein 11, isoform CRA_b [Homo sapiens] >gi|187252469|gb|AAI66616.1| Myotubularin related protein 11 [synthetic construct]
41755	NP_870987	doublesex- and mab-3-related transcription factor 2 isoform 2 [Homo sapiens] >gi|334302783|sp|Q9Y5R5.2|DMRT2_HUMAN RecName: Full=Doublesex- and mab-3-related transcription factor 2; AltName: Full=Doublesex-like 2 protein; Short=DSXL-2 >gi|55663811|emb|CAH70589.1| doublesex and mab-3 related transcription factor 2 [Homo sapiens] >gi|119579220|gb|EAW58816.1| doublesex and mab-3 related transcriptio…
386	NP_858059	UDP-N-acetylglucosamine--peptide N-acetylglucosaminyltransferase 110 kDa subunit isoform 2 [Homo sapiens] >gi|397498836|ref|XP_003820180.1| PREDICTED: UDP-N-acetylglucosamine--peptide N-acetylglucosaminyltransferase 110 kDa subunit isoform 2 [Pan paniscus] >gi|15680175|gb|AAH14434.1| O-linked N-acetylglucosamine (GlcNAc) transferase (UDP-N-acetylglucosamine:polypeptide-N-acetylglucosaminyl transf…
2612	NP_858056	ankyrin repeat and sterile alpha motif domain-containing protein 1B isoform b [Homo sapiens] >gi|332221223|ref|XP_003259760.1| PREDICTED: ankyrin repeat and sterile alpha motif domain-containing protein 1B isoform 3 [Nomascus leucogenys] >gi|332840116|ref|XP_003313922.1| PREDICTED: ankyrin repeat and sterile alpha motif domain-containing protein 1B [Pan troglodytes] >gi|344266528|ref|XP_003405332…
38574	NP_852608	Hermansky-Pudlak syndrome 5 protein isoform a [Homo sapiens] >gi|29429222|sp|Q9UPZ3.2|HPS5_HUMAN RecName: Full=Hermansky-Pudlak syndrome 5 protein; AltName: Full=Alpha-integrin-binding protein 63; AltName: Full=Ruby-eye protein 2 homolog; Short=Ru2 >gi|27884588|gb|AAO25963.1| HPS5 protein major form [Homo sapiens] >gi|119588810|gb|EAW68404.1| Hermansky-Pudlak syndrome 5, isoform CRA_c [Homo sapie…
18029	NP_851782	WD repeat-containing protein 17 isoform 2 [Homo sapiens]
3628	NP_849163	RING finger protein 166 isoform 1 [Homo sapiens] >gi|114664095|ref|XP_523462.2| PREDICTED: hypothetical protein LOC468071 [Pan troglodytes] >gi|74762644|sp|Q96A37.1|RN166_HUMAN RecName: Full=RING finger protein 166 >gi|15530305|gb|AAH13948.1| Ring finger protein 166 [Homo sapiens] >gi|16878026|gb|AAH17226.1| Ring finger protein 166 [Homo sapiens] >gi|119587185|gb|EAW66781.1| ring finger protein 1…
22406	NP_849157	zinc finger protein 827 [Homo sapiens] >gi|119625438|gb|EAX05033.1| hypothetical protein LOC152485, isoform CRA_a [Homo sapiens]
16397	NP_848930	ADP-ribosylation factor-like protein 5B [Homo sapiens] >gi|114629654|ref|XP_001154062.1| PREDICTED: ADP-ribosylation factor-like 5B [Pan troglodytes] >gi|332217200|ref|XP_003257744.1| PREDICTED: ADP-ribosylation factor-like protein 5B-like [Nomascus leucogenys] >gi|397480443|ref|XP_003811493.1| PREDICTED: ADP-ribosylation factor-like protein 5B [Pan paniscus] >gi|34922029|sp|Q96KC2.1|ARL5B_HUMAN …
28186	NP_848663	reticulon-4 receptor-like 1 precursor [Homo sapiens] >gi|74714017|sp|Q86UN2.1|R4RL1_HUMAN RecName: Full=Reticulon-4 receptor-like 1; AltName: Full=Nogo receptor-like 2; AltName: Full=Nogo-66 receptor homolog 2; AltName: Full=Nogo-66 receptor-related protein 3; Short=NgR3; Flags: Precursor >gi|30141050|gb|AAP21836.1| Nogo-66 receptor homolog-2 [Homo sapiens] >gi|32453931|gb|AAP82836.1| nogo recept…
6593	NP_848595	phosphoethanolamine/phosphocholine phosphatase isoform 2 [Homo sapiens] >gi|74715842|sp|Q8TCT1.1|PHOP1_HUMAN RecName: Full=Phosphoethanolamine/phosphocholine phosphatase >gi|20196839|emb|CAD29803.1| phosphatase, orphan 1 [Homo sapiens] >gi|109658972|gb|AAI17188.1| Phosphatase, orphan 1 [Homo sapiens] >gi|119615092|gb|EAW94686.1| phosphatase, orphan 1 [Homo sapiens]
70480	NP_848588	protein notum homolog precursor [Homo sapiens] >gi|182628300|sp|Q6P988.2|NOTUM_HUMAN RecName: Full=Protein notum homolog; Flags: Precursor >gi|119610135|gb|EAW89729.1| notum pectinacetylesterase homolog (Drosophila) [Homo sapiens]
1158	NP_839946	hyaluronan and proteoglycan link protein 3 precursor [Homo sapiens] >gi|47605734|sp|Q96S86.1|HPLN3_HUMAN RecName: Full=Hyaluronan and proteoglycan link protein 3; Flags: Precursor >gi|14585875|gb|AAK67639.1| proteoglycan link protein [Homo sapiens] >gi|30349293|gb|AAP22051.1| hyaluronan and proteoglycan link protein 3 [Homo sapiens] >gi|37182123|gb|AAQ88864.1| GLLL238 [Homo sapiens] >gi|38383001|…
27970	NP_835454	otopetrin-2 [Homo sapiens] >gi|296439281|sp|Q7RTS6.3|OTOP2_HUMAN RecName: Full=Otopetrin-2 >gi|29501556|tpg|DAA00895.1| TPA_exp: otopetrin 2 [Homo sapiens] >gi|151555417|gb|AAI48347.1| Otopetrin 2 [synthetic construct] >gi|157169684|gb|AAI52987.1| Otopetrin 2 [synthetic construct] >gi|261857676|dbj|BAI45360.1| otopetrin 2 [synthetic construct]
12465	NP_778235	histone H2A type 2-B [Homo sapiens] >gi|109015973|ref|XP_001096734.1| PREDICTED: histone H2A type 2-B-like [Macaca mulatta] >gi|114559181|ref|XP_001166488.1| PREDICTED: histone H2A type 2-B-like [Pan troglodytes] >gi|119889440|ref|XP_871733.2| PREDICTED: histone H2A type 2-B [Bos taurus] >gi|149751194|ref|XP_001488556.1| PREDICTED: histone H2A type 2-B-like [Equus caballus] >gi|194036302|ref|XP_0…
29564	NP_777602	GAS2-like protein 3 [Homo sapiens] >gi|73919616|sp|Q86XJ1.1|GA2L3_HUMAN RecName: Full=GAS2-like protein 3; AltName: Full=Growth arrest-specific protein 2-like 3 >gi|27694142|gb|AAH43366.1| Growth arrest-specific 2 like 3 [Homo sapiens] >gi|119618047|gb|EAW97641.1| growth arrest-specific 2 like 3, isoform CRA_a [Homo sapiens] >gi|119618048|gb|EAW97642.1| growth arrest-specific 2 like 3, isoform CR…
2307	NP_777571	protein FAM84B [Homo sapiens] >gi|114621655|ref|XP_001153194.1| PREDICTED: protein FAM84B isoform 1 [Pan troglodytes] >gi|114621657|ref|XP_001153249.1| PREDICTED: protein FAM84B isoform 2 [Pan troglodytes] >gi|397499540|ref|XP_003820504.1| PREDICTED: protein FAM84B [Pan paniscus] >gi|74732219|sp|Q96KN1.1|FA84B_HUMAN RecName: Full=Protein FAM84B; AltName: Full=Breast cancer membrane protein 101; A…
9205	NP_777283	adenylate kinase isoenzyme 5 isoform 1 [Homo sapiens] >gi|397472610|ref|XP_003807833.1| PREDICTED: adenylate kinase isoenzyme 5 isoform 1 [Pan paniscus] >gi|257051028|sp|Q9Y6K8.2|KAD5_HUMAN RecName: Full=Adenylate kinase isoenzyme 5; Short=AK 5; AltName: Full=ATP-AMP transphosphorylase 5 >gi|119626784|gb|EAX06379.1| adenylate kinase 5, isoform CRA_c [Homo sapiens]
7880	NP_776194	scavenger receptor class A member 5 [Homo sapiens] >gi|74749535|sp|Q6ZMJ2.1|SCAR5_HUMAN RecName: Full=Scavenger receptor class A member 5; AltName: Full=Scavenger receptor hlg >gi|47077707|dbj|BAD18733.1| unnamed protein product [Homo sapiens] >gi|119583936|gb|EAW63532.1| scavenger receptor class A, member 5 (putative), isoform CRA_a [Homo sapiens]
45992	NP_776172	putative nuclease HARBI1 [Homo sapiens] >gi|74732341|sp|Q96MB7.1|HARB1_HUMAN RecName: Full=Putative nuclease HARBI1; AltName: Full=Harbinger transposase-derived nuclease >gi|16552848|dbj|BAB71391.1| unnamed protein product [Homo sapiens] >gi|22477670|gb|AAH36925.1| Harbinger transposase derived 1 [Homo sapiens] >gi|119588398|gb|EAW67992.1| hypothetical protein FLJ32675, isoform CRA_a [Homo sapien…
788	NP_775828	E3 ubiquitin-protein ligase RNF152 [Homo sapiens] >gi|55647521|ref|XP_523948.1| PREDICTED: e3 ubiquitin-protein ligase RNF152 isoform 2 [Pan troglodytes] >gi|114673375|ref|XP_001143948.1| PREDICTED: e3 ubiquitin-protein ligase RNF152 isoform 1 [Pan troglodytes] >gi|297702711|ref|XP_002828313.1| PREDICTED: E3 ubiquitin-protein ligase RNF152 isoform 1 [Pongo abelii] >gi|332849994|ref|XP_003315968.1…
20115	NP_775813	putative phospholipase B-like 2 isoform 1 precursor [Homo sapiens] >gi|224471847|sp|Q8NHP8.2|PLBL2_HUMAN RecName: Full=Putative phospholipase B-like 2; AltName: Full=76 kDa protein; Short=p76; AltName: Full=LAMA-like protein 2; AltName: Full=Lamina ancestor homolog 2; AltName: Full=Phospholipase B domain-containing protein 2; Contains: RecName: Full=Putative phospholipase B-like 2 32 kDa form; Co…
67842	NP_775771	tau-tubulin kinase 2 [Homo sapiens] >gi|116242833|sp|Q6IQ55.2|TTBK2_HUMAN RecName: Full=Tau-tubulin kinase 2 >gi|119612989|gb|EAW92583.1| tau tubulin kinase 2, isoform CRA_c [Homo sapiens]
59913	NP_775740	ubiquitin-conjugating enzyme E2 Q2 isoform 1 [Homo sapiens] >gi|74751557|sp|Q8WVN8.1|UB2Q2_HUMAN RecName: Full=Ubiquitin-conjugating enzyme E2 Q2; AltName: Full=Ubiquitin carrier protein Q2; AltName: Full=Ubiquitin-protein ligase Q2 >gi|17389322|gb|AAH17708.1| Ubiquitin-conjugating enzyme E2Q family member 2 [Homo sapiens] >gi|50949459|emb|CAH10654.1| hypothetical protein [Homo sapiens] >gi|11961…
52405	NP_775284	Kv channel-interacting protein 2 isoform 3 [Homo sapiens] >gi|114632489|ref|XP_001170631.1| PREDICTED: Kv channel-interacting protein 2 isoform 10 [Pan troglodytes] >gi|397510334|ref|XP_003825553.1| PREDICTED: Kv channel-interacting protein 2 isoform 4 [Pan paniscus] >gi|6969257|gb|AAF33683.1|AF199598_1 A-type potassium channel modulatory protein 2 [Homo sapiens] >gi|13919641|gb|AAK21972.1| Kv ch…
5627	NP_775267	protein-tyrosine kinase 2-beta isoform b [Homo sapiens] >gi|119583958|gb|EAW63554.1| PTK2B protein tyrosine kinase 2 beta, isoform CRA_b [Homo sapiens]
3912	NP_775110	calpain-3 isoform c [Homo sapiens] >gi|7684607|gb|AAD28254.3|AF127765_1 calpain 3 [Homo sapiens]
17009	NP_766638	signal peptide, CUB and EGF-like domain-containing protein 1 precursor [Homo sapiens] >gi|145559527|sp|Q8IWY4.3|SCUB1_HUMAN RecName: Full=Signal peptide, CUB and EGF-like domain-containing protein 1; Flags: Precursor >gi|56208563|emb|CAI18854.1| signal peptide, CUB domain, EGF-like 1 [Homo sapiens] >gi|56208595|emb|CAI21674.1| signal peptide, CUB domain, EGF-like 1 [Homo sapiens] >gi|162318654|gb…
18767	NP_751908	NADPH oxidase organizer 1 isoform c [Homo sapiens] >gi|74751269|sp|Q8NFA2.1|NOXO1_HUMAN RecName: Full=NADPH oxidase organizer 1; AltName: Full=NADPH oxidase regulatory protein; AltName: Full=Nox organizer 1; AltName: Full=Nox-organizing protein 1; AltName: Full=SH3 and PX domain-containing protein 5 >gi|22532415|gb|AAM97927.1| regulatory protein NOXO1-gamma [Homo sapiens] >gi|119605988|gb|EAW8558…
67265	NP_751895	potassium voltage-gated channel subfamily KQT member 4 isoform b [Homo sapiens]
57862	NP_751891	voltage-gated potassium channel subunit beta-1 [Rattus norvegicus] >gi|27436964|ref|NP_751891.1| voltage-gated potassium channel subunit beta-1 isoform 3 [Homo sapiens] >gi|70778732|ref|NP_001020507.1| voltage-gated potassium channel subunit beta-1 [Bos taurus] >gi|386781595|ref|NP_001247645.1| voltage-gated potassium channel subunit beta-1 [Macaca mulatta] >gi|297672334|ref|XP_002814259.1| PREDI…
22934	NP_742078	calcium/calmodulin-dependent protein kinase type II subunit beta isoform 5 [Homo sapiens] >gi|6688224|emb|CAB65120.1| calcium/calmodulin dependent protein kinase II beta 1 [Homo sapiens] >gi|17512173|gb|AAH19070.1| Calcium/calmodulin-dependent protein kinase II beta [Homo sapiens] >gi|51094503|gb|EAL23759.1| calcium/calmodulin-dependent protein kinase (CaM kinase) II beta [Homo sapiens] >gi|11764…
88039	NP_742034	retinol dehydrogenase 10 [Homo sapiens] >gi|27807417|ref|NP_777159.1| retinol dehydrogenase 10 [Bos taurus] >gi|388453297|ref|NP_001253759.1| retinol dehydrogenase 10 (all-trans) [Macaca mulatta] >gi|73999240|ref|XP_849875.1| PREDICTED: retinol dehydrogenase 10 isoform 2 [Canis lupus familiaris] >gi|114620482|ref|XP_528167.2| PREDICTED: retinol dehydrogenase 10 [Pan troglodytes] >gi|291388127|ref…
4652	NP_742013	tripartite motif-containing protein 39 isoform 2 [Homo sapiens] >gi|332245871|ref|XP_003272075.1| PREDICTED: tripartite motif-containing protein 39-like isoform 1 [Nomascus leucogenys] >gi|397471686|ref|XP_003807417.1| PREDICTED: tripartite motif-containing protein 39-like isoform 2 [Pan paniscus] >gi|397471688|ref|XP_003807418.1| PREDICTED: tripartite motif-containing protein 39-like isoform 3 […
80198	NP_741995	ras-related protein Rab-39B [Homo sapiens] >gi|284005012|ref|NP_001164858.1| ras-related protein Rab-39B [Oryctolagus cuniculus] >gi|387762991|ref|NP_001248440.1| ras-related protein Rab-39B [Macaca mulatta] >gi|296236798|ref|XP_002763474.1| PREDICTED: ras-related protein Rab-39B [Callithrix jacchus] >gi|297711485|ref|XP_002832370.1| PREDICTED: ras-related protein Rab-39B [Pongo abelii] >gi|33226…
41053	NP_741983	tripartite motif-containing protein 35 [Homo sapiens] >gi|114619616|ref|XP_519674.2| PREDICTED: tripartite motif-containing protein 35 [Pan troglodytes] >gi|397521543|ref|XP_003830853.1| PREDICTED: tripartite motif-containing protein 35 [Pan paniscus] >gi|56404980|sp|Q9UPQ4.2|TRI35_HUMAN RecName: Full=Tripartite motif-containing protein 35; AltName: Full=Hemopoietic lineage switch protein 5 >gi|2…
8054	NP_734465	netrin receptor UNC5B isoform 1 precursor [Homo sapiens] >gi|54036589|sp|Q8IZJ1.2|UNC5B_HUMAN RecName: Full=Netrin receptor UNC5B; AltName: Full=Protein unc-5 homolog 2; AltName: Full=Protein unc-5 homolog B; AltName: Full=p53-regulated receptor for death and life protein 1; Flags: Precursor >gi|28804722|dbj|BAC57998.1| p53-regulated receptor for death and life [Homo sapiens] >gi|37181827|gb|AAQ8…
6652	NP_733763	misshapen-like kinase 1 isoform 2 [Homo sapiens] >gi|7637421|dbj|BAA94838.1| GCK family kinase MINK-2 [Homo sapiens] >gi|119610807|gb|EAW90401.1| misshapen-like kinase 1 (zebrafish), isoform CRA_c [Homo sapiens] >gi|119610809|gb|EAW90403.1| misshapen-like kinase 1 (zebrafish), isoform CRA_c [Homo sapiens]
20589	NP_722578	protein CREG2 precursor [Homo sapiens] >gi|59797946|sp|Q8IUH2.1|CREG2_HUMAN RecName: Full=Protein CREG2; Flags: Precursor >gi|24371079|dbj|BAC22189.1| CREG2 [Homo sapiens] >gi|119622221|gb|EAX01816.1| cellular repressor of E1A-stimulated genes 2, isoform CRA_c [Homo sapiens]
25944	NP_714924	LIX1-like protein [Homo sapiens] >gi|114558444|ref|XP_001162231.1| PREDICTED: Lix1 homolog (mouse)-like isoform 1 [Pan troglodytes] >gi|297663814|ref|XP_002810360.1| PREDICTED: LIX1-like protein [Pongo abelii] >gi|397469177|ref|XP_003806238.1| PREDICTED: LIX1-like protein [Pan paniscus] >gi|74728055|sp|Q8IVB5.1|LIX1L_HUMAN RecName: Full=LIX1-like protein >gi|23274255|gb|AAH35727.1| Lix1 homolog (…
44024	NP_710154	inhibitor of nuclear factor kappa-B kinase-interacting protein isoform 1 [Homo sapiens] >gi|16550386|dbj|BAB70970.1| unnamed protein product [Homo sapiens] >gi|37590644|gb|AAH58933.1| IKK interacting protein [Homo sapiens] >gi|41529134|emb|CAD62380.1| IKIP1 [Homo sapiens] >gi|119618007|gb|EAW97601.1| IKK interacting protein, isoform CRA_a [Homo sapiens] >gi|312152066|gb|ADQ32545.1| IKK interactin…
53358	NP_705872	semaphorin-6D isoform 5 precursor [Homo sapiens]
34848	NP_705839	cytochrome b ascorbate-dependent protein 3 isoform 2 [Homo sapiens] >gi|241896889|ref|NP_001154924.1| cytochrome b ascorbate-dependent protein 3 isoform 2 [Homo sapiens] >gi|332836612|ref|XP_508473.3| PREDICTED: cytochrome b ascorbate-dependent protein 3-like isoform 2 [Pan troglodytes] >gi|397516562|ref|XP_003828493.1| PREDICTED: cytochrome b ascorbate-dependent protein 3-like isoform 1 [Pan pan…
41497	NP_699202	ligand of Numb protein X 2 [Homo sapiens] >gi|29840784|sp|Q8N448.1|LNX2_HUMAN RecName: Full=Ligand of Numb protein X 2; AltName: Full=Numb-binding protein 2; AltName: Full=PDZ domain-containing RING finger protein 1 >gi|22477650|gb|AAH36755.1| Ligand of numb-protein X 2 [Homo sapiens] >gi|55661613|emb|CAH73446.1| ligand of numb-protein X 2 [Homo sapiens]
23000	NP_699197	sushi, von Willebrand factor type A, EGF and pentraxin domain-containing protein 1 precursor [Homo sapiens] >gi|296452942|sp|Q4LDE5.3|SVEP1_HUMAN RecName: Full=Sushi, von Willebrand factor type A, EGF and pentraxin domain-containing protein 1; AltName: Full=CCP module-containing protein 22; AltName: Full=Polydom; AltName: Full=Selectin-like osteoblast-derived protein; Short=SEL-OB; AltName: Full=…
9745	NP_699172	E3 ubiquitin-protein ligase RNF19B isoform a [Homo sapiens] >gi|160370005|sp|Q6ZMZ0.2|RN19B_HUMAN RecName: Full=E3 ubiquitin-protein ligase RNF19B; AltName: Full=IBR domain-containing protein 3; AltName: Full=Natural killer lytic-associated molecule; AltName: Full=RING finger protein 19B >gi|220732279|emb|CAI19337.2| ring finger protein 19B [Homo sapiens]
1206	NP_694996	collagen alpha-5(VI) chain precursor [Homo sapiens]
30003	NP_694859	hyaluronidase PH-20 isoform 2 [Homo sapiens] >gi|291290979|ref|NP_001167515.1| hyaluronidase PH-20 isoform 2 [Homo sapiens] >gi|291290981|ref|NP_001167516.1| hyaluronidase PH-20 isoform 2 [Homo sapiens] >gi|291290983|ref|NP_001167517.1| hyaluronidase PH-20 isoform 2 [Homo sapiens] >gi|585673|sp|P38567.1|HYALP_HUMAN RecName: Full=Hyaluronidase PH-20; Short=Hyal-PH20; AltName: Full=Hyaluronoglucosa…
35395	NP_694593	tyrosine-protein kinase Fyn isoform c [Homo sapiens] >gi|114608948|ref|XP_001158348.1| PREDICTED: tyrosine-protein kinase Fyn isoform 3 [Pan troglodytes] >gi|291396781|ref|XP_002714972.1| PREDICTED: proto-oncogene tyrosine-protein kinase fyn-like isoform 2 [Oryctolagus cuniculus] >gi|332213041|ref|XP_003255628.1| PREDICTED: tyrosine-protein kinase Fyn isoform 3 [Nomascus leucogenys] >gi|397503284…
41993	NP_694545	protein APCDD1 precursor [Homo sapiens] >gi|74728445|sp|Q8J025.1|APCD1_HUMAN RecName: Full=Protein APCDD1; AltName: Full=Adenomatosis polyposis coli down-regulated 1 protein; Flags: Precursor >gi|22779234|dbj|BAC15563.1| DRAPC1 [Homo sapiens] >gi|28866901|dbj|BAC65165.1| adenomatosis polyposis coli down-regulated 1 [Homo sapiens] >gi|31419786|gb|AAH53324.1| APCDD1 protein [Homo sapiens] >gi|11962…
21611	NP_689985	T-complex protein 11-like protein 2 [Homo sapiens] >gi|74728903|sp|Q8N4U5.1|T11L2_HUMAN RecName: Full=T-complex protein 11-like protein 2 >gi|21706910|gb|AAH33617.1| T-complex 11 (mouse)-like 2 [Homo sapiens] >gi|119618181|gb|EAW97775.1| t-complex 11 (mouse) like 2, isoform CRA_b [Homo sapiens] >gi|119618183|gb|EAW97777.1| t-complex 11 (mouse) like 2, isoform CRA_b [Homo sapiens] >gi|119618184|gb…
24536	NP_689957	protein sidekick-1 isoform 1 [Homo sapiens] >gi|296452965|sp|Q7Z5N4.3|SDK1_HUMAN RecName: Full=Protein sidekick-1; Flags: Precursor
60534	NP_689940	copine-2 [Homo sapiens] >gi|33860150|sp|Q96FN4.3|CPNE2_HUMAN RecName: Full=Copine-2; AltName: Full=Copine II >gi|29468282|gb|AAO85483.1|AF492484_1 copine III-like related protein [Homo sapiens] >gi|31565542|gb|AAH53658.1| CPNE2 protein [Homo sapiens] >gi|208966080|dbj|BAG73054.1| copine II [synthetic construct]
15307	NP_689909	homeodomain-interacting protein kinase 1 isoform 2 [Homo sapiens] >gi|56206711|emb|CAI22792.1| homeodomain interacting protein kinase 1 [Homo sapiens]
4207	NP_689862	mixed lineage kinase domain-like protein isoform 1 [Homo sapiens] >gi|74762545|sp|Q8NB16.1|MLKL_HUMAN RecName: Full=Mixed lineage kinase domain-like protein >gi|21750143|dbj|BAC03728.1| unnamed protein product [Homo sapiens] >gi|261859348|dbj|BAI46196.1| mixed lineage kinase domain-like [synthetic construct]
50544	NP_689801	transmembrane and TPR repeat-containing protein 2 precursor [Homo sapiens] >gi|74759843|sp|Q8N394.1|TMTC2_HUMAN RecName: Full=Transmembrane and TPR repeat-containing protein 2 >gi|21740314|emb|CAD39165.1| hypothetical protein [Homo sapiens] >gi|62739786|gb|AAH93852.1| Transmembrane and tetratricopeptide repeat containing 2 [Homo sapiens] >gi|62740007|gb|AAH93854.1| Transmembrane and tetratricopep…
63052	NP_689786	ras and EF-hand domain-containing protein [Homo sapiens] >gi|74750780|sp|Q8IZ41.1|RASEF_HUMAN RecName: Full=Ras and EF-hand domain-containing protein; AltName: Full=Ras-related protein Rab-45 >gi|23270808|gb|AAH23566.1| RAS and EF-hand domain containing [Homo sapiens] >gi|55664938|emb|CAH70678.1| RAS and EF-hand domain containing [Homo sapiens]
26850	NP_689758	ras-GEF domain-containing family member 1B [Homo sapiens] >gi|397524671|ref|XP_003832312.1| PREDICTED: ras-GEF domain-containing family member 1B isoform 1 [Pan paniscus] >gi|156633611|sp|Q0VAM2.2|RGF1B_HUMAN RecName: Full=Ras-GEF domain-containing family member 1B; AltName: Full=GPI gamma-4 >gi|16551607|dbj|BAB71130.1| unnamed protein product [Homo sapiens] >gi|119626274|gb|EAX05869.1| RasGEF do…
41056	NP_689730	tetratricopeptide repeat protein 30B [Homo sapiens] >gi|313104039|sp|Q8N4P2.2|TT30B_HUMAN RecName: Full=Tetratricopeptide repeat protein 30B; Short=TPR repeat protein 30B
4037	NP_689683	RING finger protein 165 isoform 1 [Homo sapiens] >gi|114672999|ref|XP_529953.2| PREDICTED: RING finger protein 165 [Pan troglodytes] >gi|332236807|ref|XP_003267592.1| PREDICTED: RING finger protein 165 isoform 2 [Nomascus leucogenys] >gi|74762404|sp|Q6ZSG1.1|RN165_HUMAN RecName: Full=RING finger protein 165 >gi|34534391|dbj|BAC86992.1| unnamed protein product [Homo sapiens] >gi|60738654|tpg|DAA05…
45200	NP_689657	prostaglandin reductase 2 [Homo sapiens] >gi|226246680|ref|NP_001139626.1| prostaglandin reductase 2 [Homo sapiens] >gi|226246682|ref|NP_001139627.1| prostaglandin reductase 2 [Homo sapiens] >gi|114653898|ref|XP_001154481.1| PREDICTED: prostaglandin reductase 2 isoform 1 [Pan troglodytes] >gi|114653900|ref|XP_001154544.1| PREDICTED: prostaglandin reductase 2 isoform 2 [Pan troglodytes] >gi|114653…
87443	NP_689656	retinol dehydrogenase 12 precursor [Homo sapiens] >gi|297695363|ref|XP_002824913.1| PREDICTED: retinol dehydrogenase 12 [Pongo abelii] >gi|332842554|ref|XP_003314454.1| PREDICTED: retinol dehydrogenase 12 [Pan troglodytes] >gi|397507277|ref|XP_003824128.1| PREDICTED: retinol dehydrogenase 12 [Pan paniscus] >gi|116242750|sp|Q96NR8.3|RDH12_HUMAN RecName: Full=Retinol dehydrogenase 12; AltName: Full…
7064	NP_689618	junction-mediating and -regulatory protein [Homo sapiens] >gi|172045777|sp|Q8N9B5.2|JMY_HUMAN RecName: Full=Junction-mediating and -regulatory protein
5417	NP_689559	large neutral amino acids transporter small subunit 4 [Homo sapiens] >gi|74728779|sp|Q8N370.1|LAT4_HUMAN RecName: Full=Large neutral amino acids transporter small subunit 4; AltName: Full=L-type amino acid transporter 4; AltName: Full=Solute carrier family 43 member 2 >gi|20380774|gb|AAH27923.1| Solute carrier family 43, member 2 [Homo sapiens] >gi|61660283|tpg|DAA05676.1| TPA_exp: LAT4 [Homo sap…
61609	NP_689554	progestin and adipoQ receptor family member 4 [Homo sapiens] >gi|297697898|ref|XP_002826075.1| PREDICTED: progestin and adipoQ receptor family member 4 isoform 1 [Pongo abelii] >gi|332845139|ref|XP_001173337.2| PREDICTED: progestin and adipoQ receptor family member 4 isoform 1 [Pan troglodytes] >gi|397465933|ref|XP_003804732.1| PREDICTED: progestin and adipoQ receptor family member 4 isoform 1 [P…
14273	NP_683702	oxysterol-binding protein-related protein 9 isoform a [Homo sapiens] >gi|22547167|ref|NP_683703.1| oxysterol-binding protein-related protein 9 isoform a [Homo sapiens] >gi|114556582|ref|XP_001141701.1| PREDICTED: oxysterol-binding protein-related protein 9 isoform 3 [Pan troglodytes] >gi|332808980|ref|XP_001143171.2| PREDICTED: oxysterol-binding protein-related protein 9 isoform 21 [Pan troglodyt…
98783	NP_671726	zinc finger protein GLIS1 [Homo sapiens] >gi|209572624|sp|Q8NBF1.2|GLIS1_HUMAN RecName: Full=Zinc finger protein GLIS1; AltName: Full=GLI-similar 1 >gi|55665831|emb|CAH72026.1| GLIS family zinc finger 1 [Homo sapiens] >gi|85397994|gb|AAI04912.1| GLIS family zinc finger 1 [Homo sapiens] >gi|119627139|gb|EAX06734.1| GLIS family zinc finger 1 [Homo sapiens] >gi|133777351|gb|AAI01800.1| GLIS family z…
34997	NP_671517	acyl-coenzyme A thioesterase 11 isoform 2 [Homo sapiens] >gi|17646239|gb|AAL40938.1|AF416922_1 brown fat inducible thioesterase 2 [Homo sapiens] >gi|10436032|dbj|BAB14734.1| unnamed protein product [Homo sapiens] >gi|55665750|emb|CAH71611.1| acyl-CoA thioesterase 11 [Homo sapiens] >gi|62739782|gb|AAH93844.1| Thioesterase, adipose associated, isoform BFIT2 [Homo sapiens] >gi|62739879|gb|AAH93846.1…
10979	NP_665798	septin-6 isoform A [Homo sapiens] >gi|22035579|ref|NP_665799.1| septin-6 isoform A [Homo sapiens] >gi|332226252|ref|XP_003262303.1| PREDICTED: septin-6 isoform 2 [Nomascus leucogenys] >gi|157835887|pdb|2QAG|B Chain B, Crystal Structure Of Human Septin Trimer 267 >gi|15430743|gb|AAK98547.1|AF403058_1 SEPTIN6 type I [Homo sapiens] >gi|15430747|gb|AAK98549.1|AF403060_1 SEPTIN6 type III [Homo sapiens…
9026	NP_663161	oxysterol-binding protein-related protein 3 isoform c [Homo sapiens] >gi|397472908|ref|XP_003807973.1| PREDICTED: oxysterol-binding protein-related protein 3 isoform 3 [Pan paniscus] >gi|20531137|gb|AAM27388.1|AF491783_1 oxysterol binding protein-related protein 3 isoform 1c [Homo sapiens] >gi|51094997|gb|EAL24241.1| oxysterol binding protein-like 3 [Homo sapiens] >gi|119614225|gb|EAW93819.1| hCG…
83344	NP_660303	protein odd-skipped-related 1 [Homo sapiens] >gi|74762600|sp|Q8TAX0.1|OSR1_HUMAN RecName: Full=Protein odd-skipped-related 1 >gi|19344028|gb|AAH25712.1| Odd-skipped related 1 (Drosophila) [Homo sapiens] >gi|20799125|dbj|BAB92079.1| zinc finger transcription factor [Homo sapiens] >gi|22760130|dbj|BAC11079.1| unnamed protein product [Homo sapiens] >gi|62822211|gb|AAY14760.1| unknown [Homo sapiens] …
71149	NP_660287	DNA damage-inducible transcript 4-like protein [Homo sapiens] >gi|302564728|ref|NP_001181332.1| DNA damage-inducible transcript 4-like protein [Macaca mulatta] >gi|109075122|ref|XP_001108176.1| PREDICTED: DNA damage-inducible transcript 4-like protein-like isoform 1 [Macaca mulatta] >gi|332216801|ref|XP_003257540.1| PREDICTED: DNA damage-inducible transcript 4-like protein-like isoform 1 [Nomascu…
36444	NP_660279	UDP-GlcNAc:betaGal beta-1,3-N-acetylglucosaminyltransferase 7 [Homo sapiens] >gi|74723834|sp|Q8NFL0.1|B3GN7_HUMAN RecName: Full=UDP-GlcNAc:betaGal beta-1,3-N-acetylglucosaminyltransferase 7; Short=BGnT-7; Short=Beta-1,3-Gn-T7; Short=Beta-1,3-N-acetylglucosaminyltransferase 7; Short=Beta3Gn-T7 >gi|21538985|gb|AAM61770.1|AF502430_1 beta 1,3-N-acetylglucosaminyltransferase 7 [Homo sapiens] >gi|62988…
49461	NP_660158	protein FAM84A [Homo sapiens] >gi|114576175|ref|XP_001161182.1| PREDICTED: protein FAM84A isoform 2 [Pan troglodytes] >gi|332812638|ref|XP_003308937.1| PREDICTED: protein FAM84A [Pan troglodytes] >gi|397513456|ref|XP_003827029.1| PREDICTED: protein FAM84A [Pan paniscus] >gi|97049335|sp|Q96KN4.2|FA84A_HUMAN RecName: Full=Protein FAM84A; AltName: Full=Neurologic sensory protein 1; Short=NSE1 >gi|30…
10231	NP_660142	protein jagged-2 isoform b precursor [Homo sapiens]
3670	NP_659484	protein OSCP1 isoform 1 [Homo sapiens] >gi|119627769|gb|EAX07364.1| chromosome 1 open reading frame 102, isoform CRA_a [Homo sapiens]
41140	NP_659474	protein FAM55C precursor [Homo sapiens] >gi|197333800|ref|NP_001127928.1| protein FAM55C precursor [Homo sapiens] >gi|74731068|sp|Q969Y0.1|FA55C_HUMAN RecName: Full=Protein FAM55C; Flags: Precursor >gi|14495648|gb|AAH09431.1| Family with sequence similarity 55, member C [Homo sapiens] >gi|16549254|dbj|BAB70787.1| unnamed protein product [Homo sapiens] >gi|37181526|gb|AAQ88574.1| WTNF5791 [Homo sa…
24111	NP_659410	DENN domain-containing protein 5B [Homo sapiens] >gi|114645422|ref|XP_001138331.1| PREDICTED: DENN domain-containing protein 5B isoform 6 [Pan troglodytes] >gi|182676608|sp|Q6ZUT9.2|DEN5B_HUMAN RecName: Full=DENN domain-containing protein 5B; AltName: Full=Rab6IP1-like protein
1645	NP_653254	nucleus accumbens-associated protein 2 [Homo sapiens] >gi|74751767|sp|Q96BF6.1|NACC2_HUMAN RecName: Full=Nucleus accumbens-associated protein 2; Short=NAC-2; AltName: Full=BTB/POZ domain-containing protein 14A >gi|15990515|gb|AAH15649.1| NACC family member 2, BEN and BTB (POZ) domain containing [Homo sapiens] >gi|55859579|emb|CAI11059.1| BTB (POZ) domain containing 14A [Homo sapiens] >gi|55958726…
8777	NP_653230	raftlin-2 [Homo sapiens] >gi|134047878|sp|Q52LD8.3|RFTN2_HUMAN RecName: Full=Raftlin-2; AltName: Full=Raft-linking protein 2 >gi|62740060|gb|AAH93966.1| Raftlin family member 2 [Homo sapiens] >gi|84040290|gb|AAI11070.1| Raftlin family member 2 [Homo sapiens] >gi|109731227|gb|AAI13362.1| Raftlin family member 2 [Homo sapiens] >gi|119590575|gb|EAW70169.1| chromosome 2 open reading frame 11 [Homo sa…
10677	NP_653207	folliculin isoform 2 [Homo sapiens] >gi|15990553|gb|AAH15687.1| Folliculin [Homo sapiens] >gi|119576119|gb|EAW55715.1| folliculin, isoform CRA_a [Homo sapiens] >gi|312150346|gb|ADQ31685.1| folliculin [synthetic construct]
3704	NP_653202	CKLF-like MARVEL transmembrane domain-containing protein 3 [Homo sapiens] >gi|32130526|ref|NP_853531.1| CKLF-like MARVEL transmembrane domain-containing protein 3 [Homo sapiens] >gi|34922036|sp|Q96MX0.1|CKLF3_HUMAN RecName: Full=CKLF-like MARVEL transmembrane domain-containing protein 3; AltName: Full=Chemokine-like factor superfamily member 3 >gi|25166623|gb|AAN73435.1|AF479813_1 chemokine-like …
46125	NP_653081	oxysterol-binding protein-related protein 2 isoform 2 [Homo sapiens] >gi|20139174|sp|Q9H1P3.1|OSBL2_HUMAN RecName: Full=Oxysterol-binding protein-related protein 2; Short=ORP-2; Short=OSBP-related protein 2 >gi|17529993|gb|AAL40660.1|AF392447_1 oxysterol-binding protein-like protein OSBPL2 [Homo sapiens] >gi|12274838|emb|CAC22306.1| oxysterol binding protein-like 2 [Homo sapiens] >gi|12653063|gb|…
27001	NP_644809	ORM1-like protein 3 [Homo sapiens] >gi|397522896|ref|XP_003831484.1| PREDICTED: ORM1-like protein 3 isoform 1 [Pan paniscus] >gi|397522898|ref|XP_003831485.1| PREDICTED: ORM1-like protein 3 isoform 2 [Pan paniscus] >gi|397522900|ref|XP_003831486.1| PREDICTED: ORM1-like protein 3 isoform 3 [Pan paniscus] >gi|397522902|ref|XP_003831487.1| PREDICTED: ORM1-like protein 3 isoform 4 [Pan paniscus] >gi|…
4995	NP_640338	protein phosphatase 1L [Homo sapiens] >gi|114590178|ref|XP_001158703.1| PREDICTED: hypothetical protein LOC742596 isoform 3 [Pan troglodytes] >gi|332214630|ref|XP_003256437.1| PREDICTED: protein phosphatase 1L [Nomascus leucogenys] >gi|354482248|ref|XP_003503311.1| PREDICTED: protein phosphatase 1L-like [Cricetulus griseus] >gi|397521155|ref|XP_003830667.1| PREDICTED: protein phosphatase 1L [Pan …
14252	NP_631940	ARF GTPase-activating protein GIT2 isoform 4 [Homo sapiens] >gi|49065562|emb|CAG38599.1| GIT2 [Homo sapiens] >gi|62897031|dbj|BAD96456.1| G protein-coupled receptor kinase-interactor 2 isoform 4 variant [Homo sapiens] >gi|197692557|dbj|BAG70242.1| G protein-coupled receptor kinase-interactor 2 isoform 4 [Homo sapiens]
7322	NP_620614	probable global transcription activator SNF2L2 isoform b [Homo sapiens] >gi|55957478|emb|CAI14600.1| SWI/SNF related, matrix associated, actin dependent regulator of chromatin, subfamily a, member 2 [Homo sapiens] >gi|55958983|emb|CAI12968.1| SWI/SNF related, matrix associated, actin dependent regulator of chromatin, subfamily a, member 2 [Homo sapiens] >gi|119579217|gb|EAW58813.1| SWI/SNF relate…
22518	NP_620419	epidermal retinol dehydrogenase 2 [Homo sapiens] >gi|74750974|sp|Q8N3Y7.2|RDHE2_HUMAN RecName: Full=Epidermal retinol dehydrogenase 2; Short=EPHD-2; Short=RDH-E2; AltName: Full=Retinal short-chain dehydrogenase reductase 2; Short=retSDR2; AltName: Full=Short-chain dehydrogenase/reductase family 16C member 5 >gi|37537226|gb|AAH37219.2| Short chain dehydrogenase/reductase family 16C, member 5 [Homo…
7651	NP_620176	peptidyl-glycine alpha-amidating monooxygenase isoform c preproprotein [Homo sapiens] >gi|17390286|gb|AAH18127.1| Peptidylglycine alpha-amidating monooxygenase [Homo sapiens] >gi|30583677|gb|AAP36087.1| peptidylglycine alpha-amidating monooxygenase [Homo sapiens] >gi|61360132|gb|AAX41816.1| peptidylglycine alpha-amidating monooxygenase [synthetic construct] >gi|119569471|gb|EAW49086.1| peptidylgl…
20045	NP_620152	ankyrin repeat domain-containing protein 54 [Homo sapiens] >gi|125987708|sp|Q6NXT1.2|ANR54_HUMAN RecName: Full=Ankyrin repeat domain-containing protein 54; AltName: Full=Lyn-interacting ankyrin repeat protein >gi|6572247|emb|CAB63057.1| ankyrin repeat domain 54 [Homo sapiens] >gi|15779153|gb|AAH14641.1| Ankyrin repeat domain 54 [Homo sapiens] >gi|47678473|emb|CAG30357.1| dJ466N1.4 [Homo sapiens] …
24638	NP_620135	synaptotagmin-like protein 5 isoform 1 [Homo sapiens] >gi|254039650|ref|NP_001156807.1| synaptotagmin-like protein 5 isoform 1 [Homo sapiens] >gi|33301662|sp|Q8TDW5.1|SYTL5_HUMAN RecName: Full=Synaptotagmin-like protein 5 >gi|20126681|dbj|BAB88906.1| synaptotagmin-like protein 5 [Homo sapiens] >gi|119579852|gb|EAW59448.1| synaptotagmin-like 5, isoform CRA_a [Homo sapiens]
16012	NP_612462	ras-related protein Rab-3C [Homo sapiens] >gi|388452650|ref|NP_001252924.1| ras-related protein Rab-3C [Macaca mulatta] >gi|297675313|ref|XP_002815628.1| PREDICTED: ras-related protein Rab-3C isoform 2 [Pongo abelii] >gi|332233625|ref|XP_003266004.1| PREDICTED: ras-related protein Rab-3C-like [Nomascus leucogenys] >gi|332821437|ref|XP_526915.3| PREDICTED: ras-related protein Rab-3C isoform 2 [Pan…
17806	NP_612461	dehydrogenase/reductase SDR family member 1 [Homo sapiens] >gi|209862901|ref|NP_001129522.1| dehydrogenase/reductase SDR family member 1 [Homo sapiens] >gi|37999854|sp|Q96LJ7.1|DHRS1_HUMAN RecName: Full=Dehydrogenase/reductase SDR family member 1 >gi|16554221|dbj|BAB71694.1| unnamed protein product [Homo sapiens] >gi|23451104|gb|AAN32660.1| dehydrogenase/reductase SDR family member 1 [Homo sapien…
35172	NP_612453	BTB/POZ domain-containing protein KCTD12 [Homo sapiens] >gi|50401124|sp|Q96CX2.1|KCD12_HUMAN RecName: Full=BTB/POZ domain-containing protein KCTD12; AltName: Full=Pfetin; AltName: Full=Predominantly fetal expressed T1 domain >gi|33341268|gb|AAQ15187.1|AF359381_1 C13orf2 [Homo sapiens] >gi|15489330|gb|AAH13764.1| Potassium channel tetramerisation domain containing 12 [Homo sapiens] >gi|119600964|g…
17981	NP_612449	vasorin precursor [Homo sapiens] >gi|74748436|sp|Q6EMK4.1|VASN_HUMAN RecName: Full=Vasorin; AltName: Full=Protein slit-like 2; Flags: Precursor >gi|37725933|gb|AAO27704.1| vasorin [Homo sapiens] >gi|119605717|gb|EAW85311.1| slit-like 2 (Drosophila) [Homo sapiens]
77135	NP_612392	MTSS1-like protein [Homo sapiens] >gi|74727332|sp|Q765P7.1|MTSSL_HUMAN RecName: Full=MTSS1-like protein; AltName: Full=Actin-bundling with BAIAP2 homology protein 1; Short=ABBA-1 >gi|37360939|dbj|BAC98378.1| actin-bundling protein with BAIAP2 homology [Homo sapiens] >gi|162318780|gb|AAI56234.1| Metastasis suppressor 1-like [synthetic construct] >gi|225000522|gb|AAI72467.1| Metastasis suppressor 1…
2076	NP_612369	leucine-rich repeat-containing protein 16B [Homo sapiens] >gi|172045774|sp|Q8ND23.2|LR16B_HUMAN RecName: Full=Leucine-rich repeat-containing protein 16B
11547	NP_612144	E3 ubiquitin-protein ligase DTX3L [Homo sapiens] >gi|37077418|sp|Q8TDB6.1|DTX3L_HUMAN RecName: Full=E3 ubiquitin-protein ligase DTX3L; AltName: Full=B-lymphoma- and BAL-associated protein; AltName: Full=Protein deltex-3-like; AltName: Full=Rhysin-2; Short=Rhysin2 >gi|19548926|gb|AAL90859.1|AF484416_1 rhysin 2 [Homo sapiens] >gi|27769214|gb|AAH42191.1| Deltex 3-like (Drosophila) [Homo sapiens] >gi…
9640	NP_599024	nuclear receptor ROR-alpha isoform d [Homo sapiens] >gi|332843953|ref|XP_001173401.2| PREDICTED: nuclear receptor ROR-alpha isoform 5 [Pan troglodytes] >gi|335279592|ref|XP_001928189.3| PREDICTED: nuclear receptor ROR-alpha [Sus scrofa] >gi|71680298|gb|AAI00990.1| RAR-related orphan receptor A [Homo sapiens] >gi|71681741|gb|AAI00989.1| RAR-related orphan receptor A [Homo sapiens] >gi|72533311|gb|…
80878	NP_598407	mitogen-activated protein kinase kinase kinase MLT isoform 2 [Homo sapiens] >gi|19172413|gb|AAL85892.1|AF480462_1 mixed lineage kinase-related kinase MRK-beta [Homo sapiens] >gi|10798814|dbj|BAB16445.1| MLTK-beta [Homo sapiens] >gi|12655099|gb|AAH01401.1| Sterile alpha motif and leucine zipper containing kinase AZK [Homo sapiens] >gi|13022039|gb|AAK11615.1| mixed lineage kinase [Homo sapiens] >gi…
38541	NP_597998	diamine acetyltransferase 2 [Homo sapiens] >gi|51339204|sp|Q96F10.1|SAT2_HUMAN RecName: Full=Diamine acetyltransferase 2; AltName: Full=Polyamine N-acetyltransferase 2; AltName: Full=Spermidine/spermine N(1)-acetyltransferase 2; AltName: Full=Thialysine N-epsilon-acetyltransferase >gi|19070527|gb|AAL83905.1|AF348524_1 polyamine N-acetyltransferase [Homo sapiens] >gi|15079919|gb|AAH11751.1| Spermi…
7073	NP_597725	BMP-binding endothelial regulator protein precursor [Homo sapiens] >gi|116241270|sp|Q8N8U9.3|BMPER_HUMAN RecName: Full=BMP-binding endothelial regulator protein; AltName: Full=Bone morphogenetic protein-binding endothelial cell precursor-derived regulator; AltName: Full=Protein crossveinless-2; Short=hCV2; Flags: Precursor >gi|21755569|dbj|BAC04712.1| unnamed protein product [Homo sapiens] >gi|32…
1441	NP_570138	regulator of G-protein signaling 18 [Homo sapiens] >gi|15214228|sp|Q9NS28.1|RGS18_HUMAN RecName: Full=Regulator of G-protein signaling 18; Short=RGS18 >gi|8885628|gb|AAF80227.1|AF076642_1 regulator of G-protein signaling 13 [Homo sapiens] >gi|14279411|gb|AAK58589.1|AF268036_1 regulator of G-protein signaling 18 [Homo sapiens] >gi|18088323|gb|AAH20632.1| Regulator of G-protein signaling 18 [Homo s…
37457	NP_569736	jun dimerization protein 2 isoform a [Homo sapiens] >gi|205277417|ref|NP_001128519.1| jun dimerization protein 2 isoform a [Homo sapiens] >gi|205277419|ref|NP_001128520.1| jun dimerization protein 2 isoform a [Homo sapiens] >gi|74751626|sp|Q8WYK2.1|JDP2_HUMAN RecName: Full=Jun dimerization protein 2 >gi|18181974|dbj|BAB83896.1| jun dimerization protein 2 [Homo sapiens] >gi|30410917|gb|AAH51303.1|…
1882	NP_569707	receptor-type tyrosine-protein phosphatase F isoform 2 precursor [Homo sapiens] >gi|55960673|emb|CAI14895.1| protein tyrosine phosphatase, receptor type, F [Homo sapiens] >gi|119627491|gb|EAX07086.1| protein tyrosine phosphatase, receptor type, F, isoform CRA_a [Homo sapiens] >gi|119627492|gb|EAX07087.1| protein tyrosine phosphatase, receptor type, F, isoform CRA_a [Homo sapiens] >gi|168275680|db…
26030	NP_569157	max-interacting protein 1 isoform b [Homo sapiens] >gi|55959452|emb|CAI15475.1| MAX interactor 1 [Homo sapiens] >gi|112180792|gb|AAH35128.2| MAX interactor 1 [Homo sapiens] >gi|119569953|gb|EAW49568.1| MAX interactor 1, isoform CRA_d [Homo sapiens] >gi|119569955|gb|EAW49570.1| MAX interactor 1, isoform CRA_d [Homo sapiens]
20860	NP_543151	E3 ubiquitin-protein ligase MIB2 isoform 1 [Homo sapiens]
49536	NP_543139	ankyrin repeat and SOCS box protein 16 [Homo sapiens] >gi|296434399|sp|Q96NS5.2|ASB16_HUMAN RecName: Full=Ankyrin repeat and SOCS box protein 16; Short=ASB-16
67561	NP_543138	SPRY domain-containing SOCS box protein 4 [Homo sapiens] >gi|114589521|ref|XP_001159678.1| PREDICTED: SPRY domain-containing SOCS box protein 4 isoform 1 [Pan troglodytes] >gi|74731085|sp|Q96A44.1|SPSB4_HUMAN RecName: Full=SPRY domain-containing SOCS box protein 4; Short=SSB-4 >gi|18034078|gb|AAL57348.1|AF403029_1 SPRY domain-containing SOCS box protein SSB-4 [Homo sapiens] >gi|14249890|gb|AAH083…
14888	NP_543016	isthmin-1 precursor [Homo sapiens] >gi|205785289|sp|B1AKI9.2|ISM1_HUMAN RecName: Full=Isthmin-1; Flags: Precursor
55585	NP_543007	probable G-protein coupled receptor 82 [Homo sapiens] >gi|27734323|sp|Q96P67.1|GPR82_HUMAN RecName: Full=Probable G-protein coupled receptor 82 >gi|16566329|gb|AAL26482.1|AF411111_1 G protein-coupled receptor [Homo sapiens] >gi|20152254|dbj|BAB89308.1| putative G-protein coupled receptor [Homo sapiens] >gi|21929152|dbj|BAC06150.1| seven transmembrane helix receptor [Homo sapiens] >gi|34370126|emb…
39942	NP_542410	collagen alpha-2(XI) chain isoform 3 preproprotein [Homo sapiens] >gi|119624083|gb|EAX03678.1| collagen, type XI, alpha 2, isoform CRA_c [Homo sapiens]
84763	NP_542408	dynein light chain 2, cytoplasmic [Mus musculus] >gi|18087855|ref|NP_542408.1| dynein light chain 2, cytoplasmic [Homo sapiens] >gi|18093106|ref|NP_542428.1| dynein light chain 2, cytoplasmic [Rattus norvegicus] >gi|148237592|ref|NP_001088907.1| dynein, light chain, LC8-type 2 [Xenopus laevis] >gi|164519006|ref|NP_001106774.1| dynein light chain 2, cytoplasmic [Bos taurus] >gi|281182473|ref|NP_00…
64184	NP_542400	proton-coupled folate transporter isoform 1 [Homo sapiens] >gi|74732636|sp|Q96NT5.1|PCFT_HUMAN RecName: Full=Proton-coupled folate transporter; AltName: Full=G21; AltName: Full=Heme carrier protein 1; AltName: Full=PCFT/HCP1; AltName: Full=Solute carrier family 46 member 1 >gi|16549261|dbj|BAB70789.1| unnamed protein product [Homo sapiens] >gi|94717633|gb|ABF47092.1| heme carrier protein 1 [Homo …
59339	NP_542197	collagen alpha-1(XI) chain isoform C preproprotein [Homo sapiens]
10853	NP_542179	GRB2-associated-binding protein 3 isoform 2 [Homo sapiens] >gi|74716251|sp|Q8WWW8.1|GAB3_HUMAN RecName: Full=GRB2-associated-binding protein 3; AltName: Full=GRB2-associated binder 3; AltName: Full=Growth factor receptor bound protein 2-associated protein 3 >gi|18026290|gb|AAL25825.1| Gab3 [Homo sapiens] >gi|119593073|gb|EAW72667.1| GRB2-associated binding protein 3, isoform CRA_d [Homo sapiens] …
49712	NP_542168	tyrosine-protein phosphatase non-receptor type 11 isoform 2 [Homo sapiens] >gi|14250501|gb|AAH08692.1| PTPN11 protein [Homo sapiens] >gi|30583051|gb|AAP35770.1| protein tyrosine phosphatase, non-receptor type 11 (Noonan syndrome 1) [Homo sapiens] >gi|119618417|gb|EAW98011.1| protein tyrosine phosphatase, non-receptor type 11 (Noonan syndrome 1), isoform CRA_a [Homo sapiens]
42182	NP_536739	GRB2-associated-binding protein 2 isoform a [Homo sapiens] >gi|46396035|sp|Q9UQC2.1|GAB2_HUMAN RecName: Full=GRB2-associated-binding protein 2; AltName: Full=GRB2-associated binder 2; AltName: Full=Growth factor receptor bound protein 2-associated protein 2; AltName: Full=pp100 >gi|4589375|dbj|BAA76737.1| Gab2 [Homo sapiens] >gi|119595464|gb|EAW75058.1| GRB2-associated binding protein 2, isoform …
53341	NP_536354	aquaporin-10 [Homo sapiens] >gi|47117905|sp|Q96PS8.2|AQP10_HUMAN RecName: Full=Aquaporin-10; Short=AQP-10; AltName: Full=Aquaglyceroporin-10; AltName: Full=Small intestine aquaporin >gi|20372965|dbj|BAB91223.1| aquaporin 10 [Homo sapiens] >gi|47479540|gb|AAH69607.1| Aquaporin 10 [Homo sapiens] >gi|51513337|gb|AAH74897.1| Aquaporin 10 [Homo sapiens] >gi|51513342|gb|AAH74896.1| Aquaporin 10 [Homo s…
19818	NP_524144	myosin light chain 1/3, skeletal muscle isoform isoform 1f [Homo sapiens] >gi|127128|sp|P05976.3|MYL1_HUMAN RecName: Full=Myosin light chain 1/3, skeletal muscle isoform; Short=MLC1/MLC3; Short=MLC1F/MLC3F; AltName: Full=Myosin light chain alkali 1/2; Short=Myosin light chain A1/A2 >gi|188592|gb|AAA59854.1| myosin light chain [Homo sapiens] >gi|48145855|emb|CAG33150.1| MYL1 [Homo sapiens] >gi|119…
4090	NP_478679	protein Wnt-7b precursor [Homo sapiens] >gi|332264589|ref|XP_003281317.1| PREDICTED: protein Wnt-7b isoform 1 [Nomascus leucogenys] >gi|20532426|sp|P56706.2|WNT7B_HUMAN RecName: Full=Protein Wnt-7b; Flags: Precursor >gi|23451052|gb|AAN32640.1|AF416743_1 WNT7B [Homo sapiens] >gi|15721869|dbj|BAB68399.1| WNT7B [Homo sapiens] >gi|22028435|gb|AAH34923.1| Wingless-type MMTV integration site family, me…
22242	NP_478136	F-box only protein 32 isoform 1 [Homo sapiens] >gi|397499588|ref|XP_003820527.1| PREDICTED: F-box only protein 32 [Pan paniscus] >gi|20177894|sp|Q969P5.1|FBX32_HUMAN RecName: Full=F-box only protein 32; AltName: Full=Atrogin-1; AltName: Full=Muscle atrophy F-box protein; Short=MAFbx >gi|16444660|gb|AAL16407.1| muscle atrophy F-box protein [Homo sapiens] >gi|16552539|dbj|BAB71333.1| unnamed protei…
31620	NP_476527	twist-related protein 2 [Mus musculus] >gi|11067421|ref|NP_067723.1| twist-related protein 2 [Rattus norvegicus] >gi|17981708|ref|NP_476527.1| twist-related protein 2 [Homo sapiens] >gi|139948229|ref|NP_001077217.1| twist-related protein 2 [Bos taurus] >gi|302563925|ref|NP_001180741.1| twist-related protein 2 [Macaca mulatta] >gi|55619505|ref|XP_526075.1| PREDICTED: twist-related protein 2-like i…
28546	NP_476434	beta-crystallin A2 [Homo sapiens] >gi|16936542|ref|NP_476435.1| beta-crystallin A2 [Homo sapiens] >gi|12644311|sp|P53672.3|CRBA2_HUMAN RecName: Full=Beta-crystallin A2; AltName: Full=Beta-A2 crystallin >gi|5566396|gb|AAD45388.1|AF166331_1 beta crystallin A2 [Homo sapiens] >gi|13623372|gb|AAH06285.1| Crystallin, beta A2 [Homo sapiens] >gi|30583733|gb|AAP36115.1| crystallin, beta A2 [Homo sapiens] …
5563	NP_444506	vitrin isoform 1 precursor [Homo sapiens] >gi|62702118|gb|AAF19243.2|AC007363_1 unknown [Homo sapiens] >gi|16552271|dbj|BAB71279.1| unnamed protein product [Homo sapiens] >gi|119620821|gb|EAX00416.1| vitrin, isoform CRA_a [Homo sapiens]
11654	NP_444262	anthrax toxin receptor 1 isoform 2 precursor [Homo sapiens] >gi|114577866|ref|XP_001136564.1| PREDICTED: anthrax toxin receptor 1 isoform 3 [Pan troglodytes] >gi|332226726|ref|XP_003262543.1| PREDICTED: anthrax toxin receptor 1 isoform 3 [Nomascus leucogenys] >gi|16566413|gb|AAL26496.1|AF421380_1 anthrax toxin receptor [Homo sapiens]
33303	NP_443731	MOB kinase activator 2 isoform 2 [Homo sapiens] >gi|56749258|sp|Q70IA6.1|MOB2_HUMAN RecName: Full=MOB kinase activator 2; AltName: Full=HCCA2; AltName: Full=Mob2 homolog; AltName: Full=Mps one binder kinase activator-like 2 >gi|38091156|emb|CAE45271.1| Mob2 protein [Homo sapiens] >gi|45709404|gb|AAH67785.1| HCCA2 protein [Homo sapiens] >gi|55249549|gb|AAH47291.1| HCCA2 protein [Homo sapiens]
21679	NP_443727	protein odd-skipped-related 2 isoform b [Homo sapiens] >gi|332830896|ref|XP_001150334.2| PREDICTED: protein odd-skipped-related 2 isoform 1 [Pan troglodytes] >gi|16877372|gb|AAH16936.1| Odd-skipped related 2 (Drosophila) [Homo sapiens] >gi|119612191|gb|EAW91785.1| odd-skipped related 2 (Drosophila), isoform CRA_b [Homo sapiens] >gi|158256414|dbj|BAF84180.1| unnamed protein product [Homo sapiens]
17790	NP_443192	retinoid-binding protein 7 [Homo sapiens] >gi|20139582|sp|Q96R05.1|RET7_HUMAN RecName: Full=Retinoid-binding protein 7; AltName: Full=Cellular retinoic acid-binding protein 4; Short=CRABP4; Short=CRBP4; AltName: Full=Cellular retinoic acid-binding protein IV; Short=CRABP-IV >gi|15150355|gb|AAK85409.1| retinoid binding protein 7 [Homo sapiens] >gi|24559768|gb|AAN61071.1| putative cellular retinol-…
1456	NP_443157	leukocyte receptor cluster member 8 [Homo sapiens] >gi|23271985|gb|AAH28048.1| Leukocyte receptor cluster (LRC) member 8 [Homo sapiens] >gi|119592654|gb|EAW72248.1| leukocyte receptor cluster (LRC) member 8, isoform CRA_a [Homo sapiens] >gi|119592655|gb|EAW72249.1| leukocyte receptor cluster (LRC) member 8, isoform CRA_a [Homo sapiens] >gi|119592656|gb|EAW72250.1| leukocyte receptor cluster (LRC)…
21035	NP_443155	SCAN domain-containing protein 3 [Homo sapiens] >gi|74710067|sp|Q6R2W3.1|SCND3_HUMAN RecName: Full=SCAN domain-containing protein 3; AltName: Full=Protein ZNF452 >gi|41387705|gb|AAS01734.1| zinc finger protein 452 [Homo sapiens] >gi|83406028|gb|AAI10835.1| SCAN domain containing 3 [Homo sapiens] >gi|84627462|gb|AAI11742.1| SCAN domain containing 3 [Homo sapiens] >gi|119623575|gb|EAX03170.1| zinc …
38129	NP_443145	transmembrane protein 200A [Homo sapiens] >gi|384871688|ref|NP_001245205.1| transmembrane protein 200A [Homo sapiens] >gi|384871690|ref|NP_001245206.1| transmembrane protein 200A [Homo sapiens] >gi|384871694|ref|NP_001245207.1| transmembrane protein 200A [Homo sapiens] >gi|74750476|sp|Q86VY9.1|T200A_HUMAN RecName: Full=Transmembrane protein 200A >gi|28279830|gb|AAH44246.1| TMEM200A protein [Homo …
13603	NP_443108	nucleus accumbens-associated protein 1 [Homo sapiens] >gi|114675683|ref|XP_512421.2| PREDICTED: nucleus accumbens-associated protein 1 [Pan troglodytes] >gi|297703774|ref|XP_002828800.1| PREDICTED: nucleus accumbens-associated protein 1 [Pongo abelii] >gi|397487613|ref|XP_003814886.1| PREDICTED: nucleus accumbens-associated protein 1 [Pan paniscus] >gi|74732694|sp|Q96RE7.1|NACC1_HUMAN RecName: Fu…
49139	NP_443069	secretory carrier-associated membrane protein 3 isoform 2 [Homo sapiens] >gi|114560073|ref|XP_001157019.1| PREDICTED: secretory carrier-associated membrane protein 3 isoform 7 [Pan troglodytes] >gi|14714725|gb|AAH10505.1| Secretory carrier membrane protein 3 [Homo sapiens] >gi|66347918|emb|CAI95096.1| secretory carrier membrane protein 3 [Homo sapiens] >gi|119573477|gb|EAW53092.1| secretory carri…
34301	NP_258260	FCH and double SH3 domains protein 1 [Homo sapiens] >gi|74714119|sp|Q86WN1.1|FCSD1_HUMAN RecName: Full=FCH and double SH3 domains protein 1 >gi|28629830|gb|AAO45099.1| FLJ00007-like protein [Homo sapiens] >gi|119582312|gb|EAW61908.1| FCH and double SH3 domains 1, isoform CRA_a [Homo sapiens] >gi|261857566|dbj|BAI45305.1| FCH and double SH3 domains 1 [synthetic construct]
50390	NP_203755	inositol 1,4,5-trisphosphate receptor-interacting protein precursor [Homo sapiens] >gi|74750704|sp|Q8IWB1.1|IPRI_HUMAN RecName: Full=Inositol 1,4,5-trisphosphate receptor-interacting protein; AltName: Full=Protein DANGER; Flags: Precursor >gi|16551950|dbj|BAB71204.1| unnamed protein product [Homo sapiens] >gi|26251787|gb|AAH40536.1| Inositol 1,4,5-triphosphate receptor interacting protein [Homo s…
2597	NP_203745	protein FAM78A [Homo sapiens] >gi|74742326|sp|Q5JUQ0.1|FA78A_HUMAN RecName: Full=Protein FAM78A >gi|57208872|emb|CAI41115.1| family with sequence similarity 78, member A [Homo sapiens] >gi|119608371|gb|EAW87965.1| family with sequence similarity 78, member A, isoform CRA_b [Homo sapiens] >gi|157170024|gb|AAI52843.1| Family with sequence similarity 78, member A [synthetic construct] >gi|162318808|…
40939	NP_150594	tripartite motif-containing protein 3 isoform 1 [Homo sapiens] >gi|32454739|ref|NP_006449.2| tripartite motif-containing protein 3 isoform 1 [Homo sapiens] >gi|351721563|ref|NP_001234935.1| tripartite motif-containing protein 3 isoform 1 [Homo sapiens] >gi|332835734|ref|XP_001164660.2| PREDICTED: tripartite motif-containing protein 3 isoform 3 [Pan troglodytes] >gi|332835736|ref|XP_001164619.2| P…
14794	NP_150377	disintegrin and metalloproteinase domain-containing protein 19 preproprotein [Homo sapiens] >gi|12802370|gb|AAK07852.1|AF311317_1 disintegrin and metalloproteinase ADAM19 [Homo sapiens] >gi|119582000|gb|EAW61596.1| ADAM metallopeptidase domain 19 (meltrin beta), isoform CRA_b [Homo sapiens]
5114	NP_150285	forkhead box protein Q1 [Homo sapiens] >gi|143811391|sp|Q9C009.2|FOXQ1_HUMAN RecName: Full=Forkhead box protein Q1; AltName: Full=HNF-3/forkhead-like protein 1; Short=HFH-1; AltName: Full=Hepatocyte nuclear factor 3 forkhead homolog 1 >gi|119575474|gb|EAW55070.1| forkhead box Q1 [Homo sapiens]
11270	NP_150279	brother of CDO precursor [Homo sapiens] >gi|74761309|sp|Q9BWV1.1|BOC_HUMAN RecName: Full=Brother of CDO; Short=Protein BOC; Flags: Precursor >gi|13506661|gb|AAK14795.1| brother of CDO [Homo sapiens] >gi|119600049|gb|EAW79643.1| Boc homolog (mouse), isoform CRA_a [Homo sapiens] >gi|119600050|gb|EAW79644.1| Boc homolog (mouse), isoform CRA_a [Homo sapiens] >gi|119600052|gb|EAW79646.1| Boc homolog (…
48787	NP_150231	E3 ubiquitin-protein ligase TRIM23 isoform gamma [Homo sapiens] >gi|395735866|ref|XP_003776655.1| PREDICTED: E3 ubiquitin-protein ligase TRIM23 isoform 2 [Pongo abelii] >gi|12275887|gb|AAG50178.1|AF230399_1 tripartite motif protein TRIM23 gamma [Homo sapiens] >gi|119571736|gb|EAW51351.1| tripartite motif-containing 23, isoform CRA_c [Homo sapiens]
11859	NP_149989	coiled-coil domain-containing protein 102A [Homo sapiens] >gi|296434412|sp|Q96A19.2|C102A_HUMAN RecName: Full=Coiled-coil domain-containing protein 102A >gi|119603341|gb|EAW82935.1| hypothetical protein LOC92922 [Homo sapiens]
19995	NP_149977	lipase maturation factor 2 [Homo sapiens] >gi|74733167|sp|Q9BU23.2|LMF2_HUMAN RecName: Full=Lipase maturation factor 2; AltName: Full=Transmembrane protein 112B; AltName: Full=Transmembrane protein 153 >gi|18088939|gb|AAH21143.1| LMF2 protein [Homo sapiens] >gi|33877383|gb|AAH02942.2| LMF2 protein [Homo sapiens] >gi|47678741|emb|CAG30491.1| Em:U62317.9 [Homo sapiens] >gi|109451312|emb|CAK54517.1|…
75450	NP_149126	platelet-derived growth factor D isoform 2 precursor [Homo sapiens] >gi|114640127|ref|XP_001154475.1| PREDICTED: platelet-derived growth factor D isoform 1 [Pan troglodytes] >gi|397516396|ref|XP_003828416.1| PREDICTED: platelet-derived growth factor D isoform 2 [Pan paniscus] >gi|13432063|gb|AAK20082.1| iris-expressed growth factor short form [Homo sapiens] >gi|21040417|gb|AAH30645.1| Platelet de…
48953	NP_149110	protein naked cuticle homolog 1 [Homo sapiens] >gi|74731040|sp|Q969G9.1|NKD1_HUMAN RecName: Full=Protein naked cuticle homolog 1; Short=Naked-1; Short=hNkd; Short=hNkd1 >gi|14211714|gb|AAK57484.1| naked cuticle-1 [Homo sapiens] >gi|16303260|dbj|BAB70500.1| Dvl-binding protein NKD1 [Homo sapiens] >gi|17978537|gb|AAL32374.1| naked protein [Homo sapiens] >gi|30410966|gb|AAH51288.1| Naked cuticle hom…
8936	NP_149107	serine/threonine-protein kinase Nek9 [Homo sapiens] >gi|116242675|sp|Q8TD19.2|NEK9_HUMAN RecName: Full=Serine/threonine-protein kinase Nek9; AltName: Full=Nercc1 kinase; AltName: Full=Never in mitosis A-related kinase 9; Short=NimA-related protein kinase 9; AltName: Full=NimA-related kinase 8; Short=Nek8 >gi|62740023|gb|AAH93881.1| NIMA (never in mitosis gene a)- related kinase 9 [Homo sapiens] >…
69110	NP_149079	protein FAM40A isoform 1 [Homo sapiens] >gi|332810081|ref|XP_524802.3| PREDICTED: protein FAM40A-like isoform 2 [Pan troglodytes] >gi|397478739|ref|XP_003810695.1| PREDICTED: protein FAM40A isoform 1 [Pan paniscus] >gi|71648671|sp|Q5VSL9.1|FA40A_HUMAN RecName: Full=Protein FAM40A >gi|55665979|emb|CAH70967.1| family with sequence similarity 40, member A [Homo sapiens] >gi|56204779|emb|CAI22715.1| …
66460	NP_149044	hippocampus abundant transcript 1 protein [Homo sapiens] >gi|114557875|ref|XP_001160022.1| PREDICTED: hippocampus abundant transcript 1 protein isoform 3 [Pan troglodytes] >gi|397474078|ref|XP_003808517.1| PREDICTED: hippocampus abundant transcript 1 protein [Pan paniscus] >gi|54036072|sp|Q96MC6.2|HIAT1_HUMAN RecName: Full=Hippocampus abundant transcript 1 protein; AltName: Full=Putative tetracyc…
5917	NP_149040	thymic stromal cotransporter homolog [Homo sapiens] >gi|83287921|sp|Q9BY10.1|TSCOT_HUMAN RecName: Full=Thymic stromal cotransporter homolog; AltName: Full=Solute carrier family 46 member 2 >gi|13506805|gb|AAK28343.1|AF242557_1 thymic stromal co-transporter [Homo sapiens] >gi|66347390|emb|CAI95196.1| solute carrier family 46, member 2 [Homo sapiens] >gi|119570935|gb|EAW50550.1| thymic stromal co-t…
22334	NP_149035	rhotekin isoform b [Homo sapiens] >gi|17389370|gb|AAH17727.1| Rhotekin [Homo sapiens] >gi|119620081|gb|EAW99675.1| rhotekin, isoform CRA_b [Homo sapiens] >gi|123981136|gb|ABM82397.1| rhotekin [synthetic construct] >gi|157928202|gb|ABW03397.1| rhotekin [synthetic construct] >gi|261857804|dbj|BAI45424.1| rhotekin [synthetic construct]
88891	NP_116291	protein phosphatase 1 regulatory subunit 16A [Homo sapiens] >gi|22256976|sp|Q96I34.1|PP16A_HUMAN RecName: Full=Protein phosphatase 1 regulatory subunit 16A; AltName: Full=Myosin phosphatase-targeting subunit 3; Flags: Precursor >gi|14043803|gb|AAH07854.1| Protein phosphatase 1, regulatory (inhibitor) subunit 16A [Homo sapiens] >gi|29436377|gb|AAH49841.1| Protein phosphatase 1, regulatory (inhibit…
48973	NP_116279	protein dispatched homolog 1 [Homo sapiens] >gi|160380707|sp|Q96F81.3|DISP1_HUMAN RecName: Full=Protein dispatched homolog 1 >gi|119613670|gb|EAW93264.1| dispatched homolog 1 (Drosophila) [Homo sapiens]
81167	NP_116277	collagen alpha-1(XXVII) chain preproprotein [Homo sapiens] >gi|74762504|sp|Q8IZC6.1|CORA1_HUMAN RecName: Full=Collagen alpha-1(XXVII) chain; Flags: Precursor >gi|24251209|gb|AAN41263.1| collagen XXVII proalpha 1 chain precursor [Homo sapiens] >gi|55958972|emb|CAI16857.1| collagen, type XXVII, alpha 1 [Homo sapiens] >gi|55960097|emb|CAI14772.1| collagen, type XXVII, alpha 1 [Homo sapiens]
52950	NP_116265	LIM domain-containing protein ajuba isoform 1 [Homo sapiens] >gi|397473309|ref|XP_003808157.1| PREDICTED: LIM domain-containing protein ajuba [Pan paniscus] >gi|74751933|sp|Q96IF1.1|AJUBA_HUMAN RecName: Full=LIM domain-containing protein ajuba >gi|14043185|gb|AAH07580.1| JUB protein [Homo sapiens] >gi|23273305|gb|AAH34968.1| Jub, ajuba homolog (Xenopus laevis) [Homo sapiens] >gi|29470380|gb|AAO37…
17864	NP_116264	F-box/LRR-repeat protein 20 isoform 1 [Homo sapiens] >gi|114667723|ref|XP_001172452.1| PREDICTED: f-box/LRR-repeat protein 20 isoform 3 [Pan troglodytes] >gi|296202716|ref|XP_002748565.1| PREDICTED: F-box/LRR-repeat protein 20 isoform 2 [Callithrix jacchus] >gi|345805442|ref|XP_850563.2| PREDICTED: F-box/LRR-repeat protein 20 isoform 2 [Canis lupus familiaris] >gi|350590366|ref|XP_003483043.1| PR…
8744	NP_116262	ubiquitin-associated and SH3 domain-containing protein B [Homo sapiens] >gi|110287974|sp|Q8TF42.2|UBS3B_HUMAN RecName: Full=Ubiquitin-associated and SH3 domain-containing protein B; AltName: Full=Cbl-interacting protein p70; AltName: Full=Suppressor of T-cell receptor signaling 1; Short=STS-1; AltName: Full=T-cell ubiquitin ligand 2; Short=TULA-2; AltName: Full=Tyrosine-protein phosphatase STS1/T…
55433	NP_116261	synaptotagmin-like protein 1 isoform 2 [Homo sapiens] >gi|14042915|dbj|BAB55444.1| unnamed protein product [Homo sapiens] >gi|55961178|emb|CAI14783.1| synaptotagmin-like 1 [Homo sapiens]
50218	NP_116228	disrupted in renal carcinoma protein 2 [Homo sapiens] >gi|74732717|sp|Q96SL1.1|DIRC2_HUMAN RecName: Full=Disrupted in renal carcinoma protein 2; AltName: Full=Disrupted in renal cancer protein 2 >gi|14042559|dbj|BAB55300.1| unnamed protein product [Homo sapiens] >gi|24980815|gb|AAH39821.1| Disrupted in renal carcinoma 2 [Homo sapiens] >gi|119599868|gb|EAW79462.1| disrupted in renal carcinoma 2, i…
12028	NP_116218	protein FAM222A [Homo sapiens] >gi|74736192|sp|Q5U5X8.1|F222A_HUMAN RecName: Full=Protein FAM222A >gi|54311145|gb|AAH37221.1| Chromosome 12 open reading frame 34 [Homo sapiens] >gi|119618280|gb|EAW97874.1| chromosome 12 open reading frame 34, isoform CRA_a [Homo sapiens] >gi|119618281|gb|EAW97875.1| chromosome 12 open reading frame 34, isoform CRA_a [Homo sapiens]
3855	NP_116162	leucine-rich repeat and calponin homology domain-containing protein 3 precursor [Homo sapiens] >gi|13960126|gb|AAH07504.1| Leucine-rich repeats and calponin homology (CH) domain containing 3 [Homo sapiens] >gi|119612648|gb|EAW92242.1| leucine-rich repeats and calponin homology (CH) domain containing 3, isoform CRA_a [Homo sapiens] >gi|123993185|gb|ABM84194.1| leucine-rich repeats and calponin hom…
29008	NP_116106	glycerol-3-phosphate acyltransferase 3 [Homo sapiens] >gi|374088031|ref|NP_001243350.1| glycerol-3-phosphate acyltransferase 3 [Homo sapiens] >gi|374088036|ref|NP_001243351.1| glycerol-3-phosphate acyltransferase 3 [Homo sapiens] >gi|297673902|ref|XP_002814985.1| PREDICTED: glycerol-3-phosphate acyltransferase 3 isoform 1 [Pongo abelii] >gi|395735103|ref|XP_003776524.1| PREDICTED: glycerol-3-phos…
6940	NP_116027	endothelial transcription factor GATA-2 isoform 1 [Homo sapiens] >gi|224611699|ref|NP_001139133.1| endothelial transcription factor GATA-2 isoform 1 [Homo sapiens] >gi|114589043|ref|XP_516728.2| PREDICTED: endothelial transcription factor GATA-2 isoform 2 [Pan troglodytes] >gi|332261773|ref|XP_003279941.1| PREDICTED: endothelial transcription factor GATA-2 isoform 1 [Nomascus leucogenys] >gi|3975…
29142	NP_115942	probable G-protein coupled receptor 174 [Homo sapiens] >gi|21263618|sp|Q9BXC1.1|GP174_HUMAN RecName: Full=Probable G-protein coupled receptor 174 >gi|13517962|gb|AAK29070.1|AF345567_1 putative purinergic receptor [Homo sapiens] >gi|17426496|emb|CAD13458.1| G protein-coupled receptor 174 [Homo sapiens] >gi|20152262|dbj|BAB89312.1| putative G-protein coupled receptor [Homo sapiens] >gi|29825393|gb|…
34132	NP_115912	oxysterol-binding protein-related protein 6 isoform a [Homo sapiens] >gi|20139133|sp|Q9BZF3.1|OSBL6_HUMAN RecName: Full=Oxysterol-binding protein-related protein 6; Short=ORP-6; Short=OSBP-related protein 6 >gi|12382787|gb|AAG53409.1|AF323728_1 OSBP-related protein 6 [Homo sapiens] >gi|17529995|gb|AAL40661.1|AF392448_1 oxysterol-binding protein-like protein OSBPL6 [Homo sapiens] >gi|119631445|gb|…
18274	NP_115902	zinc transporter 2 isoform 2 [Homo sapiens] >gi|60390858|sp|Q9BRI3.1|ZNT2_HUMAN RecName: Full=Zinc transporter 2; Short=ZnT-2; AltName: Full=Solute carrier family 30 member 2 >gi|13623301|gb|AAH06251.1| Solute carrier family 30 (zinc transporter), member 2 [Homo sapiens] >gi|55959548|emb|CAI17132.1| solute carrier family 30 (zinc transporter), member 2 [Homo sapiens] >gi|119628254|gb|EAX07849.1| …
35855	NP_115683	UPF0553 protein C9orf64 [Homo sapiens] >gi|73620030|sp|Q5T6V5.1|CI064_HUMAN RecName: Full=UPF0553 protein C9orf64 >gi|55958542|emb|CAI16017.1| chromosome 9 open reading frame 64 [Homo sapiens] >gi|119583077|gb|EAW62673.1| chromosome 9 open reading frame 64, isoform CRA_b [Homo sapiens] >gi|187950659|gb|AAI37463.1| Chromosome 9 open reading frame 64 [Homo sapiens] >gi|187956721|gb|AAI37462.1| Chro…
42304	NP_115670	calcium/calmodulin-dependent protein kinase kinase 1 isoform a [Homo sapiens] >gi|27437011|ref|NP_757343.1| calcium/calmodulin-dependent protein kinase kinase 1 isoform a [Homo sapiens] >gi|56404620|sp|Q8N5S9.2|KKCC1_HUMAN RecName: Full=Calcium/calmodulin-dependent protein kinase kinase 1; Short=CaM-KK 1; Short=CaM-kinase kinase 1; Short=CaMKK 1; AltName: Full=CaM-kinase IV kinase; AltName: Full=…
54864	NP_115665	PH and SEC7 domain-containing protein 2 [Homo sapiens] >gi|313104198|sp|Q9BQI7.3|PSD2_HUMAN RecName: Full=PH and SEC7 domain-containing protein 2; AltName: Full=Pleckstrin homology and SEC7 domain-containing protein 2 >gi|13276625|emb|CAB66494.1| hypothetical protein [Homo sapiens] >gi|23398526|gb|AAH38233.1| Pleckstrin and Sec7 domain containing 2 [Homo sapiens] >gi|119582492|gb|EAW62088.1| plec…
4469	NP_115605	SLIT and NTRK-like protein 6 precursor [Homo sapiens] >gi|59803110|sp|Q9H5Y7.3|SLIK6_HUMAN RecName: Full=SLIT and NTRK-like protein 6; Flags: Precursor >gi|50950033|emb|CAH10557.1| hypothetical protein [Homo sapiens] >gi|71680368|gb|AAI01071.1| SLIT and NTRK-like family, member 6 [Homo sapiens] >gi|72533323|gb|AAI01073.1| SLIT and NTRK-like family, member 6 [Homo sapiens] >gi|72533506|gb|AAI01072…
11434	NP_115587	lysyl oxidase homolog 4 precursor [Homo sapiens] >gi|20177960|sp|Q96JB6.1|LOXL4_HUMAN RecName: Full=Lysyl oxidase homolog 4; AltName: Full=Lysyl oxidase-like protein 4; AltName: Full=Lysyl oxidase-related protein C; Flags: Precursor >gi|14669471|gb|AAK71934.1|AF338441_1 lysyl oxidase-related protein C [Homo sapiens] >gi|17861372|gb|AAK64186.1| lysyl oxidase-like 4 [Homo sapiens] >gi|47077771|dbj|…
24904	NP_115584	anthrax toxin receptor 1 isoform 1 precursor [Homo sapiens] >gi|332226722|ref|XP_003262541.1| PREDICTED: anthrax toxin receptor 1 isoform 1 [Nomascus leucogenys] >gi|397521797|ref|XP_003830973.1| PREDICTED: anthrax toxin receptor 1 [Pan paniscus] >gi|17366074|sp|Q9H6X2.2|ANTR1_HUMAN RecName: Full=Anthrax toxin receptor 1; AltName: Full=Tumor endothelial marker 8; Flags: Precursor >gi|14017381|gb|…
70078	NP_115265	protocadherin gamma-A12 isoform 2 precursor [Homo sapiens] >gi|5457061|gb|AAD43767.1|AF152506_1 protocadherin gamma A12 short form protein [Homo sapiens] >gi|119582349|gb|EAW61945.1| hCG1982215, isoform CRA_x [Homo sapiens]
1691	NP_114430	neurocalcin-delta [Bos taurus] >gi|31324569|ref|NP_598855.2| neurocalcin-delta [Mus musculus] >gi|66730547|ref|NP_001019542.1| neurocalcin-delta [Rattus norvegicus] >gi|98985778|ref|NP_114430.2| neurocalcin-delta [Homo sapiens] >gi|98985783|ref|NP_001035714.1| neurocalcin-delta [Homo sapiens] >gi|98985785|ref|NP_001035715.1| neurocalcin-delta [Homo sapiens] >gi|98985787|ref|NP_001035716.1| neuroc…
60318	NP_114413	leucine-rich repeat-containing protein C10orf11 [Homo sapiens] >gi|46576650|sp|Q9H2I8.1|CJ011_HUMAN RecName: Full=Leucine-rich repeat-containing protein C10orf11 >gi|12006047|gb|AAG44729.1|AF267860_1 CDA017 [Homo sapiens] >gi|55666175|emb|CAH73047.1| chromosome 10 open reading frame 11 [Homo sapiens] >gi|119574970|gb|EAW54585.1| chromosome 10 open reading frame 11, isoform CRA_a [Homo sapiens]
58364	NP_114408	histone deacetylase 10 isoform 1 [Homo sapiens] >gi|27734403|sp|Q969S8.1|HDA10_HUMAN RecName: Full=Histone deacetylase 10; Short=HD10 >gi|15082078|gb|AAK84023.1|AF393962_1 histone deacetylase 10 isoform b [Homo sapiens] >gi|16903566|gb|AAL30513.1|AF426160_1 histone deacetylase 10 [Homo sapiens] >gi|47678461|emb|CAG30351.1| dJ402G11.7 [Homo sapiens] >gi|109451170|emb|CAK54446.1| HDAC10 [synthetic …
31901	NP_114131	transmembrane protein 120A [Homo sapiens] >gi|74717620|sp|Q9BXJ8.1|T120A_HUMAN RecName: Full=Transmembrane protein 120A; AltName: Full=Transmembrane protein induced by tumor necrosis factor alpha >gi|13241761|gb|AAK16442.1|AF327923_1 transmembrane protein induced by tumor necrosis factor alpha [Homo sapiens] >gi|119592189|gb|EAW71783.1| transmembrane protein induced by tumor necrosis factor alpha…
19715	NP_114033	microtubule-associated protein 2 isoform 2 [Homo sapiens] >gi|332815334|ref|XP_003309494.1| PREDICTED: microtubule-associated protein 2 [Pan troglodytes] >gi|109658646|gb|AAI17124.1| Microtubule-associated protein 2 [Homo sapiens] >gi|111494023|gb|AAI10424.1| Microtubule-associated protein 2 [Homo sapiens] >gi|119590865|gb|EAW70459.1| microtubule-associated protein 2, isoform CRA_d [Homo sapiens]…
30167	NP_113666	protein FAM57B [Homo sapiens] >gi|297698488|ref|XP_002826353.1| PREDICTED: protein FAM57B isoform 2 [Pongo abelii] >gi|62510682|sp|Q71RH2.1|FA57B_HUMAN RecName: Full=Protein FAM57B >gi|33341660|gb|AAQ15201.1|AF370365_1 FP1188 [Homo sapiens] >gi|112180330|gb|AAH07892.2| Family with sequence similarity 57, member B [Homo sapiens] >gi|117646094|emb|CAL38514.1| hypothetical protein [synthetic constru…
6250	NP_113659	fermitin family homolog 3 short form [Homo sapiens] >gi|332836511|ref|XP_508522.3| PREDICTED: fermitin family homolog 3 isoform 2 [Pan troglodytes] >gi|397516779|ref|XP_003828600.1| PREDICTED: fermitin family homolog 3 [Pan paniscus] >gi|22800409|gb|AAH13366.1| Fermitin family homolog 3 (Drosophila) [Homo sapiens] >gi|22800674|gb|AAH15584.1| Fermitin family homolog 3 (Drosophila) [Homo sapiens] >…
69675	NP_113649	cysteine-rich secretory protein LCCL domain-containing 1 precursor [Homo sapiens] >gi|74733568|sp|Q9H336.1|CRLD1_HUMAN RecName: Full=Cysteine-rich secretory protein LCCL domain-containing 1; AltName: Full=CocoaCrisp; AltName: Full=Cysteine-rich secretory protein 10; Short=CRISP-10; AltName: Full=LCCL domain-containing cysteine-rich secretory protein 1; AltName: Full=Trypsin inhibitor Hl; Flags: P…
3099	NP_113647	sestrin-2 [Homo sapiens] >gi|13633882|sp|P58004.1|SESN2_HUMAN RecName: Full=Sestrin-2; AltName: Full=Hi95 >gi|13276609|emb|CAB66486.1| hypothetical protein [Homo sapiens] >gi|15342069|gb|AAH13304.1| Sestrin 2 [Homo sapiens] >gi|21707433|gb|AAH33719.1| Sestrin 2 [Homo sapiens] >gi|22900837|gb|AAM92261.1| sestrin 2 [Homo sapiens] >gi|56206290|emb|CAI19133.1| sestrin 2 [Homo sapiens] >gi|119628108|g…
11550	NP_113630	transmembrane protein 47 [Homo sapiens] >gi|50978692|ref|NP_001003045.1| transmembrane protein 47 [Canis lupus familiaris] >gi|115495637|ref|NP_001069730.1| transmembrane protein 47 [Bos taurus] >gi|388453126|ref|NP_001253484.1| transmembrane protein 47 [Macaca mulatta] >gi|194045085|ref|XP_001925171.1| PREDICTED: transmembrane protein 47-like [Sus scrofa] >gi|297709677|ref|XP_002831550.1| PREDIC…
4836	NP_113614	allograft inflammatory factor 1-like isoform 1 [Homo sapiens] >gi|74752240|sp|Q9BQI0.1|AIF1L_HUMAN RecName: Full=Allograft inflammatory factor 1-like; AltName: Full=Ionized calcium-binding adapter molecule 2 >gi|254220818|pdb|2JJZ|B Chain B, Crystal Structure Of Human Iba2, Orthorhombic Crystal Form >gi|254220819|pdb|2JJZ|C Chain C, Crystal Structure Of Human Iba2, Orthorhombic Crystal Form >gi|2…
34456	NP_112492	CDK5 and ABL1 enzyme substrate 2 [Homo sapiens] >gi|109940186|sp|Q9BTV7.3|CABL2_HUMAN RecName: Full=CDK5 and ABL1 enzyme substrate 2; AltName: Full=Interactor with CDK3 2; Short=Ik3-2 >gi|123235159|emb|CAI23283.2| Cdk5 and Abl enzyme substrate 2 [Homo sapiens]
11262	NP_112192	protein unc-93 homolog B1 [Homo sapiens] >gi|67462081|sp|Q9H1C4.2|UN93B_HUMAN RecName: Full=Protein unc-93 homolog B1; Short=Unc-93B1; Short=hUNC93B1 >gi|62205024|gb|AAH92472.1| Unc-93 homolog B1 (C. elegans) [Homo sapiens] >gi|75516591|gb|AAI01569.1| Unc-93 homolog B1 (C. elegans) [Homo sapiens] >gi|85397630|gb|AAI05105.1| Unc-93 homolog B1 (C. elegans) [Homo sapiens] >gi|119595082|gb|EAW74676.1…
23510	NP_110429	protein FAM117A [Homo sapiens] >gi|74733494|sp|Q9C073.1|F117A_HUMAN RecName: Full=Protein FAM117A; AltName: Full=C/EBP-induced protein >gi|12698332|gb|AAK01477.1|AF123073_1 C/EBP-induced protein [Homo sapiens] >gi|22902371|gb|AAH37572.1| Family with sequence similarity 117, member A [Homo sapiens] >gi|40850950|gb|AAH65199.1| Family with sequence similarity 117, member A [Homo sapiens] >gi|1196150…
13475	NP_110418	sphingosine-1-phosphate phosphatase 1 [Homo sapiens] >gi|46577706|sp|Q9BX95.2|SGPP1_HUMAN RecName: Full=Sphingosine-1-phosphate phosphatase 1; Short=SPPase1; Short=Spp1; Short=hSPP1; Short=hSPPase1; AltName: Full=Sphingosine-1-phosphatase 1 >gi|11558264|emb|CAC17772.1| sphingosine-1-phosphatase [Homo sapiens] >gi|39645502|gb|AAH63839.1| Sphingosine-1-phosphate phosphatase 1 [Homo sapiens] >gi|471…
71845	NP_085153	protein lunapark [Homo sapiens] >gi|114149979|sp|Q9C0E8.2|LNP_HUMAN RecName: Full=Protein lunapark >gi|85397271|gb|AAI05135.1| Lunapark [Homo sapiens] >gi|85397964|gb|AAI05133.1| KIAA1715 [Homo sapiens] >gi|119631504|gb|EAX11099.1| KIAA1715, isoform CRA_b [Homo sapiens] >gi|168270664|dbj|BAG10125.1| lunapark protein [synthetic construct]
41694	NP_085152	arf-GAP with coiled-coil, ANK repeat and PH domain-containing protein 3 [Homo sapiens] >gi|218511905|sp|Q96P50.2|ACAP3_HUMAN RecName: Full=Arf-GAP with coiled-coil, ANK repeat and PH domain-containing protein 3; AltName: Full=Centaurin-beta-5; Short=Cnt-b5 >gi|56204949|emb|CAI23171.1| centaurin, beta 5 [Homo sapiens] >gi|56206305|emb|CAI23244.1| centaurin, beta 5 [Homo sapiens] >gi|119576652|gb|E…
16883	NP_085137	zinc finger protein 436 [Homo sapiens] >gi|116089280|ref|NP_001070663.1| zinc finger protein 436 [Homo sapiens] >gi|20141030|sp|Q9C0F3.2|ZN436_HUMAN RecName: Full=Zinc finger protein 436 >gi|21740266|emb|CAD39143.1| hypothetical protein [Homo sapiens] >gi|33991625|gb|AAH56400.1| Zinc finger protein 436 [Homo sapiens] >gi|56203532|emb|CAI19029.1| zinc finger protein 436 [Homo sapiens] >gi|11961544…
41639	NP_085133	protein hid-1 homolog [Homo sapiens] >gi|68565199|sp|Q8IV36.1|HID1_HUMAN RecName: Full=Protein hid-1 homolog; AltName: Full=Down-regulated in multiple cancers 1 >gi|23273406|gb|AAH35372.1| Chromosome 17 open reading frame 28 [Homo sapiens] >gi|119609623|gb|EAW89217.1| chromosome 17 open reading frame 28, isoform CRA_a [Homo sapiens] >gi|261857868|dbj|BAI45456.1| DMC1 dosage suppressor of mck1 hom…
25705	NP_079492	protein Wnt-10a precursor [Homo sapiens] >gi|109101030|ref|XP_001095740.1| PREDICTED: protein Wnt-10a [Macaca mulatta] >gi|114583369|ref|XP_516098.2| PREDICTED: protein Wnt-10a isoform 2 [Pan troglodytes] >gi|14424011|sp|Q9GZT5.1|WN10A_HUMAN RecName: Full=Protein Wnt-10a; Flags: Precursor >gi|12007358|gb|AAG45153.1|AF315943_1 WNT10A [Homo sapiens] >gi|11693042|gb|AAG38660.1| WNT10a precursor [Hom…
13796	NP_079469	3 beta-hydroxysteroid dehydrogenase type 7 isoform a [Homo sapiens] >gi|47605550|sp|Q9H2F3.2|3BHS7_HUMAN RecName: Full=3 beta-hydroxysteroid dehydrogenase type 7; AltName: Full=3 beta-hydroxysteroid dehydrogenase type VII; Short=3-beta-HSD VII; AltName: Full=3-beta-hydroxy-Delta(5)-C27 steroid oxidoreductase; Short=C(27) 3-beta-HSD; AltName: Full=Cholest-5-ene-3-beta,7-alpha-diol 3-beta-dehydroge…
6368	NP_079463	UPF0183 protein C16orf70 [Homo sapiens] >gi|397482080|ref|XP_003812263.1| PREDICTED: UPF0183 protein C16orf70 homolog [Pan paniscus] >gi|20140755|sp|Q9BSU1.1|CP070_HUMAN RecName: Full=UPF0183 protein C16orf70 >gi|13528720|gb|AAH04556.1| Chromosome 16 open reading frame 70 [Homo sapiens] >gi|15419029|gb|AAK96888.1| lin-10-like protein [Homo sapiens] >gi|119603479|gb|EAW83073.1| lin-10 homolog (C. …
15508	NP_079440	serine/threonine-protein kinase SIK3 [Homo sapiens] >gi|115502238|sp|Q9Y2K2.3|SIK3_HUMAN RecName: Full=Serine/threonine-protein kinase SIK3; AltName: Full=Salt-inducible kinase 3; Short=SIK-3; AltName: Full=Serine/threonine-protein kinase QSK
38427	NP_079433	paxillin isoform 4 [Homo sapiens] >gi|332840558|ref|XP_003314010.1| PREDICTED: paxillin [Pan troglodytes]
39448	NP_079345	zinc finger protein 703 [Homo sapiens] >gi|74761508|sp|Q9H7S9.1|ZN703_HUMAN RecName: Full=Zinc finger protein 703; AltName: Full=Zinc finger elbow-related proline domain protein 1 >gi|10436729|dbj|BAB14897.1| unnamed protein product [Homo sapiens] >gi|21595723|gb|AAH32534.1| Zinc finger protein 703 [Homo sapiens]
41084	NP_079291	heat shock 70 kDa protein 12A [Homo sapiens] >gi|33112639|sp|O43301.2|HS12A_HUMAN RecName: Full=Heat shock 70 kDa protein 12A >gi|119569828|gb|EAW49443.1| hCG2023700 [Homo sapiens] >gi|162317956|gb|AAI56092.1| Heat shock 70kDa protein 12A [synthetic construct] >gi|162318700|gb|AAI56890.1| Heat shock 70kDa protein 12A [synthetic construct] >gi|168278611|dbj|BAG11185.1| heat shock 70 kDa protein 12…
50175	NP_079148	docking protein 3 isoform 1 [Homo sapiens] >gi|84029599|sp|Q7L591.2|DOK3_HUMAN RecName: Full=Docking protein 3; AltName: Full=Downstream of tyrosine kinase 3 >gi|119605388|gb|EAW84982.1| docking protein 3, isoform CRA_a [Homo sapiens] >gi|119605389|gb|EAW84983.1| docking protein 3, isoform CRA_a [Homo sapiens]
49956	NP_079106	lysophosphatidylcholine acyltransferase 1 [Homo sapiens] >gi|110815902|sp|Q8NF37.2|PCAT1_HUMAN RecName: Full=Lysophosphatidylcholine acyltransferase 1; Short=LPC acyltransferase 1; Short=LPCAT-1; Short=LysoPC acyltransferase 1; AltName: Full=1-acylglycerophosphocholine O-acyltransferase; AltName: Full=1-alkylglycerophosphocholine O-acetyltransferase; AltName: Full=Acetyl-CoA:lyso-platelet-activat…
49750	NP_079063	RING finger protein 122 [Homo sapiens] >gi|114619635|ref|XP_001169238.1| PREDICTED: RING finger protein 122 [Pan troglodytes] >gi|397521426|ref|XP_003830796.1| PREDICTED: RING finger protein 122 [Pan paniscus] >gi|110816410|sp|Q9H9V4.2|RN122_HUMAN RecName: Full=RING finger protein 122 >gi|62740025|gb|AAH93884.1| Ring finger protein 122 [Homo sapiens] >gi|75516594|gb|AAI01574.1| Ring finger protei…
7623	NP_079045	CXADR-like membrane protein precursor [Homo sapiens] >gi|332838055|ref|XP_001136596.2| PREDICTED: CXADR-like membrane protein [Pan troglodytes] >gi|397498487|ref|XP_003820014.1| PREDICTED: CXADR-like membrane protein [Pan paniscus] >gi|74761472|sp|Q9H6B4.1|CLMP_HUMAN RecName: Full=CXADR-like membrane protein; AltName: Full=Adipocyte adhesion molecule; AltName: Full=Coxsackie- and adenovirus recep…
86896	NP_079006	ras-related and estrogen-regulated growth inhibitor-like protein [Homo sapiens] >gi|336088676|ref|NP_001229524.1| ras-related and estrogen-regulated growth inhibitor-like protein [Pan troglodytes] >gi|397491257|ref|XP_003816589.1| PREDICTED: ras-related and estrogen-regulated growth inhibitor-like protein [Pan paniscus] >gi|74752686|sp|Q9H628.1|RERGL_HUMAN RecName: Full=Ras-related and estrogen-r…
48950	NP_078977	ankyrin repeat and SOCS box protein 13 [Homo sapiens] >gi|20531995|sp|Q8WXK3.2|ASB13_HUMAN RecName: Full=Ankyrin repeat and SOCS box protein 13; Short=ASB-13 >gi|48146721|emb|CAG33583.1| ASB13 [Homo sapiens] >gi|55664100|emb|CAH72614.1| ankyrin repeat and SOCS box-containing 13 [Homo sapiens] >gi|119606841|gb|EAW86435.1| ankyrin repeat and SOCS box-containing 13, isoform CRA_a [Homo sapiens] >gi|…
9330	NP_078973	zinc finger protein 385D [Homo sapiens] >gi|332215324|ref|XP_003256791.1| PREDICTED: zinc finger protein 385D [Nomascus leucogenys] >gi|397511731|ref|XP_003826220.1| PREDICTED: zinc finger protein 385D [Pan paniscus] >gi|74733598|sp|Q9H6B1.1|Z385D_HUMAN RecName: Full=Zinc finger protein 385D; AltName: Full=Zinc finger protein 659 >gi|10438804|dbj|BAB15350.1| unnamed protein product [Homo sapiens]…
291	NP_078960	UPF0366 protein C11orf67 [Homo sapiens] >gi|354622960|ref|NP_001238923.1| uncharacterized protein LOC100607975 [Pan troglodytes] >gi|388452410|ref|NP_001253157.1| uncharacterized protein LOC699328 [Macaca mulatta] >gi|74733628|sp|Q9H7C9.1|CK067_HUMAN RecName: Full=UPF0366 protein C11orf67 >gi|10437033|dbj|BAB14963.1| unnamed protein product [Homo sapiens] >gi|12803823|gb|AAH02752.1| Chromosome 11…
82400	NP_078925	Bardet-Biedl syndrome 1 protein [Homo sapiens] >gi|38257662|sp|Q8NFJ9.1|BBS1_HUMAN RecName: Full=Bardet-Biedl syndrome 1 protein; AltName: Full=BBS2-like protein 2 >gi|22128503|gb|AAM92770.1|AF503941_1 Bardet-Biedl syndrome 1 [Homo sapiens] >gi|80474986|gb|AAI09065.1| Bardet-Biedl syndrome 1 [Homo sapiens] >gi|119594948|gb|EAW74542.1| hCG2016942, isoform CRA_e [Homo sapiens]
9420	NP_078876	transmembrane protein 204 precursor [Homo sapiens] >gi|374858057|ref|NP_001243470.1| transmembrane protein 204 precursor [Homo sapiens] >gi|73917798|sp|Q9BSN7.1|TM204_HUMAN RecName: Full=Transmembrane protein 204; AltName: Full=Claudin-like protein 24 >gi|14336757|gb|AAK61286.1|AE006467_12 unknown [Homo sapiens] >gi|13436269|gb|AAH04932.1| TMEM204 protein [Homo sapiens] >gi|37181464|gb|AAQ88545.1…
12748	NP_078858	protocadherin Fat 4 precursor [Homo sapiens] >gi|172046149|sp|Q6V0I7.2|FAT4_HUMAN RecName: Full=Protocadherin Fat 4; Short=hFat4; AltName: Full=Cadherin family member 14; AltName: Full=FAT tumor suppressor homolog 4; AltName: Full=Fat-like cadherin protein FAT-J; Flags: Precursor
99130	NP_078832	protein FAM118B [Homo sapiens] >gi|114641174|ref|XP_001150421.1| PREDICTED: protein FAM118B-like isoform 3 [Pan troglodytes] >gi|397498350|ref|XP_003819947.1| PREDICTED: protein FAM118B [Pan paniscus] >gi|74732801|sp|Q9BPY3.1|F118B_HUMAN RecName: Full=Protein FAM118B >gi|12654985|gb|AAH01340.1| Family with sequence similarity 118, member B [Homo sapiens] >gi|12804479|gb|AAH01647.1| Family with se…
56903	NP_078798	sodium/potassium-transporting ATPase subunit beta-1-interacting protein 1 precursor [Homo sapiens] >gi|335290874|ref|XP_003127796.2| PREDICTED: sodium/potassium-transporting ATPase subunit beta-1-interacting protein 1-like [Sus scrofa] >gi|358411102|ref|XP_875639.3| PREDICTED: sodium/potassium-transporting ATPase subunit beta-1-interacting protein 1 [Bos taurus] >gi|359063344|ref|XP_002685710.2| …
62499	NP_077808	glucocorticoid modulatory element-binding protein 1 isoform 2 [Homo sapiens] >gi|5764636|gb|AAD51352.1|AF173868_1 DNA binding protein p96PIF [Homo sapiens] >gi|9863866|gb|AAG01189.1|AF203694_1 glucocorticoid modulatory element binding protein 1 [Homo sapiens] >gi|12655229|gb|AAH01473.1| Glucocorticoid modulatory element binding protein 1 [Homo sapiens] >gi|55666390|emb|CAH72428.1| glucocorticoid …
18063	NP_077285	TNFAIP3-interacting protein 2 isoform 1 [Homo sapiens] >gi|74715616|sp|Q8NFZ5.1|TNIP2_HUMAN RecName: Full=TNFAIP3-interacting protein 2; AltName: Full=A20-binding inhibitor of NF-kappa-B activation 2; Short=ABIN-2; AltName: Full=Fetal liver LKB1-interacting protein >gi|20385504|gb|AAM21315.1|AF372839_1 fetal liver LKB1-interacting protein [Homo sapiens] >gi|119602920|gb|EAW82514.1| TNFAIP3 intera…
65892	NP_077084	PHD finger protein 1 isoform b [Homo sapiens] >gi|3044064|gb|AAC13273.1| PHD finger protein 2 [Homo sapiens] >gi|3169119|emb|CAA16159.1| cICK0721Q.4.2 (PHD finger protein 2 (variant 2)) [Homo sapiens] >gi|14041701|emb|CAC38366.1| PHD finger protein 1 [Homo sapiens] >gi|14250730|gb|AAH08834.1| PHD finger protein 1 [Homo sapiens] >gi|119624135|gb|EAX03730.1| PHD finger protein 1, isoform CRA_b [Hom…
16801	NP_076979	trimeric intracellular cation channel type A [Homo sapiens] >gi|74733603|sp|Q9H6F2.1|TM38A_HUMAN RecName: Full=Trimeric intracellular cation channel type A; Short=TRIC-A; Short=TRICA; AltName: Full=Transmembrane protein 38A >gi|10438670|dbj|BAB15307.1| unnamed protein product [Homo sapiens] >gi|12654711|gb|AAH01195.1| Transmembrane protein 38A [Homo sapiens] >gi|119604965|gb|EAW84559.1| transmemb…
3478	NP_076970	phosducin-like protein 3 [Homo sapiens] >gi|50401164|sp|Q9H2J4.1|PDCL3_HUMAN RecName: Full=Phosducin-like protein 3; AltName: Full=HTPHLP; AltName: Full=PhPL3; AltName: Full=Viral IAP-associated factor 1; Short=VIAF-1 >gi|12006033|gb|AAG44722.1|AF267853_1 HTPHLP [Homo sapiens] >gi|10716144|gb|AAG21887.1| IAP-associated factor VIAF1 [Homo sapiens] >gi|12654393|gb|AAH01021.1| Phosducin-like 3 [Homo…
33635	NP_075049	B-cell lymphoma/leukemia 11B isoform 2 [Homo sapiens] >gi|11558488|emb|CAC17726.1| B-cell lymphoma/leukaemia 11B [Homo sapiens] >gi|119602068|gb|EAW81662.1| B-cell CLL/lymphoma 11B (zinc finger protein), isoform CRA_a [Homo sapiens]
2859	NP_073729	microtubule-associated proteins 1A/1B light chain 3B [Homo sapiens] >gi|302318923|ref|NP_001180554.1| microtubule-associated protein 1 light chain 3 beta [Macaca mulatta] >gi|350538101|ref|NP_001233505.1| microtubule-associated proteins 1A/1B light chain 3B [Pan troglodytes] >gi|297287174|ref|XP_001086333.2| PREDICTED: microtubule-associated proteins 1A/1B light chain 3B-like isoform 1 [Macaca mu…
21838	NP_073620	DEP domain-containing mTOR-interacting protein [Homo sapiens] >gi|397504101|ref|XP_003822647.1| PREDICTED: DEP domain-containing mTOR-interacting protein isoform 1 [Pan paniscus] >gi|251757257|sp|Q8TB45.2|DPTOR_HUMAN RecName: Full=DEP domain-containing mTOR-interacting protein; AltName: Full=DEP domain-containing protein 6 >gi|119612403|gb|EAW91997.1| DEP domain containing 6 [Homo sapiens] >gi|18…
38714	NP_073207	paired mesoderm homeobox protein 1 isoform pmx-1b [Homo sapiens] >gi|109019461|ref|XP_001097390.1| PREDICTED: paired mesoderm homeobox protein 1 isoform 3 [Macaca mulatta] >gi|114565328|ref|XP_001141191.1| PREDICTED: paired mesoderm homeobox protein 1 isoform 2 [Pan troglodytes] >gi|297662742|ref|XP_002809848.1| PREDICTED: paired mesoderm homeobox protein 1 isoform 1 [Pongo abelii] >gi|332219535|…
25113	NP_072091	bifunctional heparan sulfate N-deacetylase/N-sulfotransferase 4 [Homo sapiens] >gi|74718249|sp|Q9H3R1.1|NDST4_HUMAN RecName: Full=Bifunctional heparan sulfate N-deacetylase/N-sulfotransferase 4; AltName: Full=Glucosaminyl N-deacetylase/N-sulfotransferase 4; Short=NDST-4; AltName: Full=N-heparan sulfate sulfotransferase 4; Short=N-HSST 4; Includes: RecName: Full=Heparan sulfate N-deacetylase 4; In…
13584	NP_071924	putative polypeptide N-acetylgalactosaminyltransferase-like protein 3 [Homo sapiens] >gi|388454063|ref|NP_001252818.1| putative polypeptide N-acetylgalactosaminyltransferase-like protein 3 [Macaca mulatta] >gi|332865490|ref|XP_001142210.2| PREDICTED: Williams-Beuren syndrome chromosome region 17 isoform 1 [Pan troglodytes] >gi|51315852|sp|Q6IS24.2|GLTL3_HUMAN RecName: Full=Putative polypeptide N-…
18933	NP_071920	hedgehog-interacting protein precursor [Homo sapiens] >gi|118572655|sp|Q96QV1.3|HHIP_HUMAN RecName: Full=Hedgehog-interacting protein; Short=HHIP; Short=HIP; Flags: Precursor >gi|13959780|gb|AAG35411.1| hedgehog-interacting protein [Homo sapiens] >gi|22137535|gb|AAH25311.1| Hedgehog interacting protein [Homo sapiens] >gi|37182613|gb|AAQ89107.1| HIP [Homo sapiens] >gi|61364377|gb|AAX42533.1| hedge…
62224	NP_071914	gremlin-2 precursor [Homo sapiens] >gi|388453687|ref|NP_001253037.1| gremlin-2 precursor [Macaca mulatta] >gi|114573397|ref|XP_525111.2| PREDICTED: gremlin-2 [Pan troglodytes] >gi|296230880|ref|XP_002760922.1| PREDICTED: gremlin-2-like [Callithrix jacchus] >gi|297661560|ref|XP_002809305.1| PREDICTED: gremlin-2 [Pongo abelii] >gi|397508240|ref|XP_003824571.1| PREDICTED: gremlin-2 [Pan paniscus] >g…
49398	NP_071899	transcription factor SOX-17 [Homo sapiens] >gi|23822216|sp|Q9H6I2.1|SOX17_HUMAN RecName: Full=Transcription factor SOX-17 >gi|10438564|dbj|BAB15277.1| unnamed protein product [Homo sapiens] >gi|18181919|dbj|BAB83867.1| SRY-related HMG-box transcription factor SOX17 [Homo sapiens] >gi|119607154|gb|EAW86748.1| SRY (sex determining region Y)-box 17 [Homo sapiens] >gi|147898035|gb|AAI40308.1| SRY (se…
67082	NP_071732	ras-related protein Rab-38 [Homo sapiens] >gi|114639714|ref|XP_508683.2| PREDICTED: ras-related protein Rab-38 [Pan troglodytes] >gi|297689915|ref|XP_002822380.1| PREDICTED: ras-related protein Rab-38 [Pongo abelii] >gi|397526221|ref|XP_003833034.1| PREDICTED: ras-related protein Rab-38 [Pan paniscus] >gi|12230516|sp|P57729.1|RAB38_HUMAN RecName: Full=Ras-related protein Rab-38; AltName: Full=Mel…
65113	NP_071449	xylosyltransferase 1 precursor [Homo sapiens] >gi|71164803|sp|Q86Y38.1|XYLT1_HUMAN RecName: Full=Xylosyltransferase 1; AltName: Full=Peptide O-xylosyltransferase 1; AltName: Full=Xylosyltransferase I; Short=XT-I; Short=XylT-I >gi|28172878|emb|CAD62248.1| xylosyltransferase I [Homo sapiens] >gi|162317952|gb|AAI56040.1| Xylosyltransferase I [synthetic construct]
26313	NP_071427	tenomodulin [Homo sapiens] >gi|18202941|sp|Q9H2S6.1|TNMD_HUMAN RecName: Full=Tenomodulin; Short=TeM; Short=hTeM; AltName: Full=Chondromodulin-1-like protein; Short=ChM1L; Short=hChM1L; AltName: Full=Chondromodulin-I-like protein; AltName: Full=Myodulin; AltName: Full=Tendin >gi|12231527|gb|AAG49144.1|AF234259_1 tenomodulin [Homo sapiens] >gi|15077276|gb|AAK83109.1|AF291656_1 chondromodulin-IB [Ho…
8976	NP_071420	SPARC-related modular calcium-binding protein 1 isoform 2 precursor [Homo sapiens] >gi|38258649|sp|Q9H4F8.1|SMOC1_HUMAN RecName: Full=SPARC-related modular calcium-binding protein 1; AltName: Full=Secreted modular calcium-binding protein 1; Short=SMOC-1; Flags: Precursor >gi|10432431|emb|CAC10352.1| secreted modular calcium-binding protein [Homo sapiens] >gi|14250355|gb|AAH08608.1| SPARC related …
4127	NP_071419	SAM domain-containing protein SAMSN-1 isoform 1 [Homo sapiens] >gi|12230638|sp|Q9NSI8.1|SAMN1_HUMAN RecName: Full=SAM domain-containing protein SAMSN-1; AltName: Full=Hematopoietic adaptor containing SH3 and SAM domains 1; AltName: Full=Nash1; AltName: Full=SAM domain, SH3 domain and nuclear localization signals protein 1; AltName: Full=SH3-SAM adaptor protein >gi|10800124|gb|AAG23355.1|AF222927_…
31163	NP_071412	phenazine biosynthesis-like domain-containing protein isoform a [Homo sapiens] >gi|17380331|sp|P30039.2|PBLD_HUMAN RecName: Full=Phenazine biosynthesis-like domain-containing protein; AltName: Full=MAWD-binding protein; AltName: Full=Unknown protein 32 from 2D-page of liver tissue >gi|16307296|gb|AAH09738.1| Phenazine biosynthesis-like protein domain containing [Homo sapiens] >gi|119574659|gb|EAW…
6107	NP_071397	PR domain zinc finger protein 16 isoform 1 [Homo sapiens] >gi|259016328|sp|Q9HAZ2.3|PRD16_HUMAN RecName: Full=PR domain zinc finger protein 16; AltName: Full=PR domain-containing protein 16; AltName: Full=Transcription factor MEL1; Short=MDS1/EVI1-like gene 1 >gi|55665182|emb|CAH71132.1| PR domain containing 16 [Homo sapiens] >gi|55665818|emb|CAH71531.1| PR domain containing 16 [Homo sapiens] >gi…
23470	NP_071387	phosphorylated CTD-interacting factor 1 [Homo sapiens] >gi|114682329|ref|XP_514687.2| PREDICTED: phosphorylated CTD-interacting factor 1 isoform 5 [Pan troglodytes] >gi|397511359|ref|XP_003826044.1| PREDICTED: phosphorylated CTD-interacting factor 1 [Pan paniscus] >gi|26392546|sp|Q9H4Z3.1|PCIF1_HUMAN RecName: Full=Phosphorylated CTD-interacting factor 1 >gi|60729587|pir||JC7932 phosphorylated car…
21401	NP_071351	piezo-type mechanosensitive ion channel component 2 [Homo sapiens] >gi|317373264|sp|Q9H5I5.2|PIEZ2_HUMAN RecName: Full=Piezo-type mechanosensitive ion channel component 2; AltName: Full=Protein FAM38B
10718	NP_071343	abhydrolase domain-containing protein 4 [Homo sapiens] >gi|114652195|ref|XP_509839.2| PREDICTED: abhydrolase domain-containing protein 4 [Pan troglodytes] >gi|397473353|ref|XP_003808179.1| PREDICTED: abhydrolase domain-containing protein 4 [Pan paniscus] >gi|74762601|sp|Q8TB40.1|ABHD4_HUMAN RecName: Full=Abhydrolase domain-containing protein 4; AltName: Full=Alpha/beta-hydrolase 4; AltName: Full=…
46736	NP_068773	gap junction alpha-3 protein [Homo sapiens] >gi|311033478|sp|Q9Y6H8.4|CXA3_HUMAN RecName: Full=Gap junction alpha-3 protein; AltName: Full=Connexin-46; Short=Cx46 >gi|220732343|emb|CAC16957.3| GJA3 gap junction protein, alpha 3, 46kDa [Homo sapiens]
142	NP_068762	AN1-type zinc finger protein 3 [Homo sapiens] >gi|296198070|ref|XP_002746546.1| PREDICTED: AN1-type zinc finger protein 3-like [Callithrix jacchus] >gi|297678019|ref|XP_002816882.1| PREDICTED: AN1-type zinc finger protein 3 [Pongo abelii] >gi|332255687|ref|XP_003276964.1| PREDICTED: AN1-type zinc finger protein 3-like [Nomascus leucogenys] >gi|74733896|sp|Q9H8U3.1|ZFAN3_HUMAN RecName: Full=AN1-ty…
24202	NP_068586	elongation of very long chain fatty acids protein 5 isoform 1 [Homo sapiens] >gi|350539135|ref|NP_001233554.1| elongation of very long chain fatty acids protein 5 [Pan troglodytes] >gi|397517586|ref|XP_003828990.1| PREDICTED: elongation of very long chain fatty acids protein 5 isoform 1 [Pan paniscus] >gi|74753072|sp|Q9NYP7.1|ELOV5_HUMAN RecName: Full=Elongation of very long chain fatty acids pro…
29808	NP_068585	transcription regulator protein BACH2 [Homo sapiens] >gi|282847373|ref|NP_001164265.1| transcription regulator protein BACH2 [Homo sapiens] >gi|17433037|sp|Q9BYV9.1|BACH2_HUMAN RecName: Full=Transcription regulator protein BACH2; AltName: Full=BTB and CNC homolog 2 >gi|12666978|emb|CAC28130.1| putative transcription factor [Homo sapiens] >gi|55958514|emb|CAI16237.1| BTB and CNC homology 1, basic …
19217	NP_068572	dnaJ homolog subfamily C member 12 isoform a [Homo sapiens] >gi|28201819|sp|Q9UKB3.1|DJC12_HUMAN RecName: Full=DnaJ homolog subfamily C member 12; AltName: Full=J domain-containing protein 1 >gi|5815353|gb|AAD52650.1|AF176012_1 J domain containing protein 1 isoform a [Homo sapiens] >gi|9884659|emb|CAC04172.1| J domain containing protein 1 (JDP1) [Homo sapiens] >gi|16877525|gb|AAH17018.1| DNAJC12 …
18853	NP_068370	nuclear receptor subfamily 1 group D member 1 [Homo sapiens] >gi|114667603|ref|XP_511468.2| PREDICTED: nuclear receptor subfamily 1 group D member 1 [Pan troglodytes] >gi|119100|sp|P20393.1|NR1D1_HUMAN RecName: Full=Nuclear receptor subfamily 1 group D member 1; AltName: Full=Rev-erbA-alpha; AltName: Full=V-erbA-related protein 1; Short=EAR-1 >gi|537520|gb|AAA52335.1| triiodothyronine receptor [H…
55470	NP_067610	A disintegrin and metalloproteinase with thrombospondin motifs 2 isoform 2 preproprotein [Homo sapiens]
82230	NP_067545	homeobox protein BarH-like 1 [Homo sapiens] >gi|205830909|sp|Q9HBU1.2|BARX1_HUMAN RecName: Full=Homeobox protein BarH-like 1 >gi|39963537|gb|AAH64363.1| BARX1 protein [Homo sapiens] >gi|119583277|gb|EAW62873.1| BarH-like homeobox 1 [Homo sapiens] >gi|168984633|emb|CAQ06884.1| BARX homeobox 1 [Homo sapiens]
28885	NP_067090	ceramide synthase 1 isoform 1 [Homo sapiens] >gi|137046|sp|P27544.1|CERS1_HUMAN RecName: Full=Ceramide synthase 1; Short=CerS1; AltName: Full=LAG1 longevity assurance homolog 1; AltName: Full=Longevity assurance gene 1 protein homolog 1; AltName: Full=Protein UOG-1 >gi|183051|gb|AAA58500.1| ORF [Homo sapiens] >gi|4324468|gb|AAD16892.1| LAG1 protein [Homo sapiens] >gi|119605152|gb|EAW84746.1| hCG2…
27076	NP_067078	E3 ubiquitin-protein ligase pellino homolog 2 [Homo sapiens] >gi|37999785|sp|Q9HAT8.1|PELI2_HUMAN RecName: Full=E3 ubiquitin-protein ligase pellino homolog 2; Short=Pellino-2 >gi|10242353|gb|AAG15390.1|AF302502_1 pellino 2 [Homo sapiens] >gi|14550457|gb|AAH09476.1| Pellino homolog 2 (Drosophila) [Homo sapiens] >gi|119601095|gb|EAW80689.1| pellino homolog 2 (Drosophila) [Homo sapiens] >gi|18905509…
44072	NP_067063	doublesex- and mab-3-related transcription factor 3 [Homo sapiens] >gi|74752905|sp|Q9NQL9.1|DMRT3_HUMAN RecName: Full=Doublesex- and mab-3-related transcription factor 3 >gi|9453731|emb|CAB99336.1| doublesex and mab-3 related transcription factor 3 [Homo sapiens] >gi|109659000|gb|AAI17246.1| Doublesex and mab-3 related transcription factor 3 [Homo sapiens] >gi|109731085|gb|AAI13585.1| Doublesex a…
4255	NP_067052	netrin-4 precursor [Homo sapiens] >gi|76789662|sp|Q9HB63.2|NET4_HUMAN RecName: Full=Netrin-4; AltName: Full=Beta-netrin; AltName: Full=Hepar-derived netrin-like protein; Flags: Precursor >gi|12407829|gb|AAG53651.1|AF297711_1 netrin 4 precursor [Homo sapiens] >gi|119617950|gb|EAW97544.1| netrin 4, isoform CRA_a [Homo sapiens] >gi|168277682|dbj|BAG10819.1| netrin-4 precursor [synthetic construct] >…
54589	NP_067009	zona pellucida sperm-binding protein 4 preproprotein [Homo sapiens] >gi|46397080|sp|Q12836.1|ZP4_HUMAN RecName: Full=Zona pellucida sperm-binding protein 4; AltName: Full=Zona pellucida glycoprotein 4; Short=Zp-4; AltName: Full=Zona pellucida protein B; Contains: RecName: Full=Processed zona pellucida sperm-binding protein 4; Flags: Precursor >gi|458279|gb|AAA74391.1| zona pellucida B protein [Ho…
76273	NP_067006	ras-related protein Rap-2c precursor [Mus musculus] >gi|32129209|ref|NP_067006.3| ras-related protein Rap-2c precursor [Homo sapiens] >gi|115496672|ref|NP_001069168.1| ras-related protein Rap-2c precursor [Bos taurus] >gi|157819091|ref|NP_001100420.1| RAP2C, member of RAS oncogene family [Rattus norvegicus] >gi|302563689|ref|NP_001180973.1| ras-related protein Rap-2c [Macaca mulatta] >gi|14974551…
28748	NP_066969	angiopoietin-related protein 7 precursor [Homo sapiens] >gi|62899821|sp|O43827.1|ANGL7_HUMAN RecName: Full=Angiopoietin-related protein 7; AltName: Full=Angiopoietin-like factor; AltName: Full=Angiopoietin-like protein 7; AltName: Full=Cornea-derived transcript 6 protein; Flags: Precursor >gi|2765527|emb|CAA76078.1| CDT6 [Homo sapiens] >gi|5051380|emb|CAB44734.1| angiopoietin-like 7 [Homo sapiens…
33447	NP_066959	reticulon-1 isoform A [Homo sapiens] >gi|12643733|sp|Q16799.1|RTN1_HUMAN RecName: Full=Reticulon-1; AltName: Full=Neuroendocrine-specific protein >gi|307307|gb|AAA59950.1| nueroendocrine-specific protein A [Homo sapiens] >gi|60551794|gb|AAH90862.1| Reticulon 1 [Homo sapiens] >gi|119601169|gb|EAW80763.1| reticulon 1, isoform CRA_b [Homo sapiens] >gi|306921313|dbj|BAJ17736.1| reticulon 1 [synthetic…
8402	NP_066929	regulator of G-protein signaling 3 isoform 2 [Homo sapiens] >gi|1216369|gb|AAC50394.1| RGP3 [Homo sapiens] >gi|15722082|emb|CAC78977.1| regulator of G-protein signaling 3 [Homo sapiens] >gi|50612570|gb|AAT79495.1| regulator of G-protein signaling 3 [Homo sapiens] >gi|119607797|gb|EAW87391.1| regulator of G-protein signalling 3, isoform CRA_e [Homo sapiens] >gi|119607798|gb|EAW87392.1| regulator o…
12706	NP_066015	ectopic P granules protein 5 homolog [Homo sapiens] >gi|158705892|sp|Q9HCE0.2|EPG5_HUMAN RecName: Full=Ectopic P granules protein 5 homolog >gi|225000168|gb|AAI72417.1| KIAA1632 [synthetic construct]
52966	NP_066010	anoctamin-8 [Homo sapiens] >gi|114152287|sp|Q9HCE9.3|ANO8_HUMAN RecName: Full=Anoctamin-8; AltName: Full=Transmembrane protein 16H >gi|119605001|gb|EAW84595.1| transmembrane protein 16H, isoform CRA_a [Homo sapiens] >gi|168270632|dbj|BAG10109.1| transmembrane protein 16H [synthetic construct]
42227	NP_066005	RING finger protein 213 isoform 2 [Homo sapiens]
20855	NP_065996	WD repeat- and FYVE domain-containing protein 4 [Homo sapiens] >gi|215274123|sp|Q6ZS81.3|WDFY4_HUMAN RecName: Full=WD repeat- and FYVE domain-containing protein 4
63483	NP_065970	alsin isoform 1 [Homo sapiens] >gi|296434394|sp|Q96Q42.2|ALS2_HUMAN RecName: Full=Alsin; AltName: Full=Amyotrophic lateral sclerosis 2 chromosomal region candidate gene 6 protein; AltName: Full=Amyotrophic lateral sclerosis 2 protein
20768	NP_065962	plexin-A4 isoform 1 precursor [Homo sapiens] >gi|108860890|sp|Q9HCM2.4|PLXA4_HUMAN RecName: Full=Plexin-A4; Flags: Precursor >gi|119604200|gb|EAW83794.1| plexin A4, B, isoform CRA_b [Homo sapiens] >gi|119604201|gb|EAW83795.1| plexin A4, B, isoform CRA_b [Homo sapiens]
1488	NP_065946	GRAM domain-containing protein 1A isoform 1 [Homo sapiens] >gi|121944494|sp|Q96CP6.2|GRM1A_HUMAN RecName: Full=GRAM domain-containing protein 1A >gi|92092532|gb|AAH14077.2| GRAM domain containing 1A [Homo sapiens]
69494	NP_065934	zinc finger SWIM domain-containing protein 5 [Homo sapiens] >gi|41018482|sp|Q9P217.2|ZSWM5_HUMAN RecName: Full=Zinc finger SWIM domain-containing protein 5 >gi|55959137|emb|CAI16443.1| zinc finger, SWIM-type containing 5 [Homo sapiens] >gi|56205856|emb|CAI21483.1| zinc finger, SWIM-type containing 5 [Homo sapiens]
55401	NP_065873	potassium channel subfamily T member 1 [Homo sapiens] >gi|223460520|gb|AAI36619.1| KCNT1 protein [Homo sapiens]
8871	NP_065852	arrestin domain-containing protein 3 [Homo sapiens] >gi|74731205|sp|Q96B67.1|ARRD3_HUMAN RecName: Full=Arrestin domain-containing protein 3; AltName: Full=TBP-2-like inducible membrane protein; Short=TLIMP >gi|16198495|gb|AAH15928.1| Arrestin domain containing 3 [Homo sapiens] >gi|31566153|gb|AAH53619.1| Arrestin domain containing 3 [Homo sapiens] >gi|119616403|gb|EAW95997.1| arrestin domain cont…
28814	NP_065830	WD repeat-containing protein 35 isoform 2 [Homo sapiens] >gi|62630191|gb|AAX88936.1| unknown [Homo sapiens] >gi|119621246|gb|EAX00841.1| WD repeat domain 35, isoform CRA_d [Homo sapiens]
49073	NP_065828	VPS10 domain-containing receptor SorCS2 precursor [Homo sapiens] >gi|296453015|sp|Q96PQ0.3|SORC2_HUMAN RecName: Full=VPS10 domain-containing receptor SorCS2; Flags: Precursor >gi|119602769|gb|EAW82363.1| sortilin-related VPS10 domain containing receptor 2, isoform CRA_a [Homo sapiens]
8702	NP_065813	SLIT-ROBO Rho GTPase-activating protein 1 [Homo sapiens] >gi|48428624|sp|Q7Z6B7.1|SRGP1_HUMAN RecName: Full=SLIT-ROBO Rho GTPase-activating protein 1; Short=srGAP1; AltName: Full=Rho GTPase-activating protein 13 >gi|31753111|gb|AAH53903.1| SLIT-ROBO Rho GTPase activating protein 1 [Homo sapiens] >gi|355564424|gb|EHH20924.1| SLIT-ROBO Rho GTPase-activating protein 1 [Macaca mulatta] >gi|387540668|…
21535	NP_065789	kinase D-interacting substrate of 220 kDa [Homo sapiens] >gi|172044825|sp|Q9ULH0.3|KDIS_HUMAN RecName: Full=Kinase D-interacting substrate of 220 kDa; AltName: Full=Ankyrin repeat-rich membrane-spanning protein >gi|119621419|gb|EAX01014.1| kinase D-interacting substance of 220 kDa, isoform CRA_a [Homo sapiens] >gi|306921197|dbj|BAJ17678.1| KIAA1250 [synthetic construct]
34740	NP_065766	pleckstrin homology domain-containing family H member 1 [Homo sapiens] >gi|160418959|sp|Q9ULM0.2|PKHH1_HUMAN RecName: Full=Pleckstrin homology domain-containing family H member 1; Short=PH domain-containing family H member 1 >gi|148921593|gb|AAI46788.1| Pleckstrin homology domain containing, family H (with MyTH4 domain) member 1 [Homo sapiens] >gi|168269730|dbj|BAG09992.1| pleckstrin homology dom…
28062	NP_065756	TBC1 domain family member 24 isoform 2 [Homo sapiens] >gi|86169711|gb|AAI12390.1| TBC1 domain family, member 24 [Homo sapiens] >gi|117558760|gb|AAI27015.1| TBC1 domain family, member 24 [Homo sapiens]
24911	NP_065751	protein phosphatase 1H [Homo sapiens] >gi|114644022|ref|XP_509184.2| PREDICTED: protein phosphatase 1H [Pan troglodytes] >gi|147721250|sp|Q9ULR3.2|PPM1H_HUMAN RecName: Full=Protein phosphatase 1H >gi|119617518|gb|EAW97112.1| hCG40446, isoform CRA_b [Homo sapiens] >gi|171702145|dbj|BAG16181.1| URCC2 [Homo sapiens] >gi|182887841|gb|AAI60095.1| Protein phosphatase 1H (PP2C domain containing) [synthe…
39871	NP_065743	putative polypeptide N-acetylgalactosaminyltransferase-like protein 1 [Homo sapiens] >gi|270265827|ref|NP_001161840.1| putative polypeptide N-acetylgalactosaminyltransferase-like protein 1 [Homo sapiens] >gi|332842578|ref|XP_522885.3| PREDICTED: UDP-N-acetyl-alpha-D-galactosamine:polypeptide N-acetylgalactosaminyltransferase-like 1 [Pan troglodytes] >gi|51316024|sp|Q8N428.2|GLTL1_HUMAN RecName: F…
4853	NP_065727	monoacylglycerol lipase ABHD6 [Homo sapiens] >gi|397480833|ref|XP_003811672.1| PREDICTED: monoacylglycerol lipase ABHD6 isoform 1 [Pan paniscus] >gi|397480835|ref|XP_003811673.1| PREDICTED: monoacylglycerol lipase ABHD6 isoform 2 [Pan paniscus] >gi|74733280|sp|Q9BV23.1|ABHD6_HUMAN RecName: Full=Monoacylglycerol lipase ABHD6; AltName: Full=2-arachidonoylglycerol hydrolase; AltName: Full=Abhydrolas…
14398	NP_065717	dual specificity protein kinase CLK4 [Homo sapiens] >gi|332822783|ref|XP_001148601.2| PREDICTED: dual specificity protein kinase CLK4 isoform 2 [Pan troglodytes] >gi|332822785|ref|XP_003311042.1| PREDICTED: dual specificity protein kinase CLK4 [Pan troglodytes] >gi|397467433|ref|XP_003805423.1| PREDICTED: dual specificity protein kinase CLK4 [Pan paniscus] >gi|34922132|sp|Q9HAZ1.1|CLK4_HUMAN RecN…
15761	NP_065207	polypeptide N-acetylgalactosaminyltransferase 1 [Homo sapiens] >gi|386780838|ref|NP_001247531.1| polypeptide N-acetylgalactosaminyltransferase 1 [Macaca mulatta] >gi|332225596|ref|XP_003261968.1| PREDICTED: polypeptide N-acetylgalactosaminyltransferase 1 isoform 1 [Nomascus leucogenys] >gi|332849764|ref|XP_001135802.2| PREDICTED: polypeptide N-acetylgalactosaminyltransferase 1 isoform 1 [Pan trog…
2544	NP_065186	probable phospholipid-transporting ATPase VD [Homo sapiens] >gi|300669610|sp|Q9P241.3|AT10D_HUMAN RecName: Full=Probable phospholipid-transporting ATPase VD; AltName: Full=ATPase class V type 10D >gi|119613442|gb|EAW93036.1| ATPase, Class V, type 10D, isoform CRA_a [Homo sapiens]
25772	NP_065185	probable phospholipid-transporting ATPase ID isoform a [Homo sapiens] >gi|33440008|gb|AAQ19027.1| possible aminophospholipid translocase ATP8B2 [Homo sapiens] >gi|55663068|emb|CAH72858.1| ATPase, class I, type 8B, member 2 [Homo sapiens] >gi|119573590|gb|EAW53205.1| ATPase, Class I, type 8B, member 2, isoform CRA_b [Homo sapiens] >gi|147898015|gb|AAI40442.1| ATPase, class I, type 8B, member 2 [sy…
13700	NP_065166	junctophilin-2 isoform 1 [Homo sapiens] >gi|27805486|sp|Q9BR39.2|JPH2_HUMAN RecName: Full=Junctophilin-2; Short=JP-2; AltName: Full=Junctophilin type 2 >gi|56202863|emb|CAI19380.1| junctophilin 2 [Homo sapiens] >gi|57208327|emb|CAI42199.1| junctophilin 2 [Homo sapiens] >gi|119596346|gb|EAW75940.1| junctophilin 2, isoform CRA_a [Homo sapiens] >gi|119596349|gb|EAW75943.1| junctophilin 2, isoform CR…
9114	NP_065165	putative homeodomain transcription factor 2 isoform 2 [Homo sapiens] >gi|188219571|ref|NP_001120830.1| putative homeodomain transcription factor 2 isoform 2 [Homo sapiens] >gi|117558784|gb|AAI27095.1| PHTF2 protein [Homo sapiens]
21134	NP_065138	plexin domain-containing protein 1 precursor [Homo sapiens] >gi|93140676|sp|Q8IUK5.2|PXDC1_HUMAN RecName: Full=Plexin domain-containing protein 1; AltName: Full=Tumor endothelial marker 3; AltName: Full=Tumor endothelial marker 7; Flags: Precursor >gi|14017379|gb|AAG00869.2|AF279144_1 tumor endothelial marker 7 precursor [Homo sapiens] >gi|15987487|gb|AAL11990.1|AF378753_1 tumor endothelial marke…
23525	NP_065112	mannosyl-oligosaccharide 1,2-alpha-mannosidase IC [Homo sapiens] >gi|17369308|sp|Q9NR34.1|MA1C1_HUMAN RecName: Full=Mannosyl-oligosaccharide 1,2-alpha-mannosidase IC; AltName: Full=HMIC; AltName: Full=Mannosidase alpha class 1C member 1; AltName: Full=Processing alpha-1,2-mannosidase IC; Short=Alpha-1,2-mannosidase IC >gi|9664312|gb|AAF97058.1|AF261655_1 1,2-alpha-mannosidase IC [Homo sapiens] >g…
26960	NP_064707	C-X-C chemokine receptor type 7 [Homo sapiens] >gi|115502380|sp|P25106.3|CXCR7_HUMAN RecName: Full=C-X-C chemokine receptor type 7; Short=CXC-R7; Short=CXCR-7; AltName: Full=Chemokine orphan receptor 1; AltName: Full=G-protein coupled receptor 159; AltName: Full=G-protein coupled receptor RDC1 homolog; Short=RDC-1 >gi|62702159|gb|AAX93086.1| unknown [Homo sapiens] >gi|110832707|gb|ABH01258.1| che…
28380	NP_064705	vesicular glutamate transporter 1 [Homo sapiens] >gi|397486513|ref|XP_003814372.1| PREDICTED: vesicular glutamate transporter 1 isoform 1 [Pan paniscus] >gi|74725387|sp|Q9P2U7.1|VGLU1_HUMAN RecName: Full=Vesicular glutamate transporter 1; Short=VGluT1; AltName: Full=Brain-specific Na(+)-dependent inorganic phosphate cotransporter; AltName: Full=Solute carrier family 17 member 7 >gi|7328925|dbj|BA…
47383	NP_064610	storkhead-box protein 2 [Homo sapiens] >gi|332820664|ref|XP_526749.3| PREDICTED: storkhead-box protein 2 [Pan troglodytes] >gi|397505958|ref|XP_003823505.1| PREDICTED: storkhead-box protein 2 [Pan paniscus] >gi|166223490|sp|Q9P2F5.2|STOX2_HUMAN RecName: Full=Storkhead-box protein 2 >gi|119625089|gb|EAX04684.1| storkhead box 2 [Homo sapiens] >gi|148921561|gb|AAI46755.1| Storkhead box 2 [Homo sapie…
9922	NP_064595	semaphorin-4B precursor [Homo sapiens] >gi|39777610|ref|NP_945119.1| semaphorin-4B precursor [Homo sapiens] >gi|168278955|dbj|BAG11357.1| semaphorin-4B precursor [synthetic construct]
52258	NP_064548	semaphorin-3G precursor [Homo sapiens] >gi|74761676|sp|Q9NS98.1|SEM3G_HUMAN RecName: Full=Semaphorin-3G; AltName: Full=Semaphorin sem2; Flags: Precursor >gi|8978202|dbj|BAA98132.1| semaphorin sem2 [Homo sapiens] >gi|66990097|gb|AAH98137.1| Sema domain, immunoglobulin domain (Ig), short basic domain, secreted, (semaphorin) 3G [Homo sapiens] >gi|66990115|gb|AAH98104.1| Semaphorin sem2 [Homo sapiens…
29892	NP_063968	gamma-adducin isoform b [Homo sapiens] >gi|62912453|ref|NP_001112.2| gamma-adducin isoform b [Homo sapiens] >gi|5685855|emb|CAB51806.1| gamma adducin [Homo sapiens] >gi|55665576|emb|CAH71739.1| adducin 3 (gamma) [Homo sapiens] >gi|57997490|emb|CAI46048.1| hypothetical protein [Homo sapiens] >gi|119569958|gb|EAW49573.1| adducin 3 (gamma), isoform CRA_b [Homo sapiens] >gi|119569959|gb|EAW49574.1| a…
10755	NP_062830	myomesin-1 isoform b [Homo sapiens]
52937	NP_062825	fibroblast growth factor 20 [Homo sapiens] >gi|114618900|ref|XP_001140918.1| PREDICTED: fibroblast growth factor 20 [Pan troglodytes] >gi|13626702|sp|Q9NP95.1|FGF20_HUMAN RecName: Full=Fibroblast growth factor 20; Short=FGF-20 >gi|254839267|pdb|3F1R|A Chain A, Crystal Structure Of Fgf20 Dimer >gi|254839268|pdb|3F1R|B Chain B, Crystal Structure Of Fgf20 Dimer >gi|9650979|dbj|BAB03530.1| fibroblast…
51539	NP_062558	interferon-inducible GTPase 5 [Homo sapiens] >gi|55649345|ref|XP_524291.1| PREDICTED: interferon-inducible GTPase 5 isoform 2 [Pan troglodytes] >gi|397493466|ref|XP_003817626.1| PREDICTED: interferon-inducible GTPase 5 [Pan paniscus] >gi|74736988|sp|Q6NXR0.1|IIGP5_HUMAN RecName: Full=Interferon-inducible GTPase 5; AltName: Full=Immunity-related GTPase cinema 1 >gi|3548787|gb|AAC34467.1| R30953_1 …
40901	NP_062456	motile sperm domain-containing protein 1 [Homo sapiens] >gi|55664370|ref|XP_521273.1| PREDICTED: hypothetical protein LOC465870 isoform 3 [Pan troglodytes] >gi|397486907|ref|XP_003814560.1| PREDICTED: motile sperm domain-containing protein 1 [Pan paniscus] >gi|67461085|sp|Q9UJG1.1|MSPD1_HUMAN RecName: Full=Motile sperm domain-containing protein 1 >gi|5748553|emb|CAB53060.1| motile sperm domain co…
16208	NP_062455	rho guanine nucleotide exchange factor 3 isoform 3 [Homo sapiens] >gi|332817030|ref|XP_003309885.1| PREDICTED: rho guanine nucleotide exchange factor 3 [Pan troglodytes] >gi|395733629|ref|XP_003776266.1| PREDICTED: rho guanine nucleotide exchange factor 3 [Pongo abelii] >gi|397495859|ref|XP_003818761.1| PREDICTED: rho guanine nucleotide exchange factor 3 isoform 1 [Pan paniscus] >gi|52782760|sp|Q…
37115	NP_061990	kelch-like protein 4 isoform 1 [Homo sapiens] >gi|17378645|sp|Q9C0H6.2|KLHL4_HUMAN RecName: Full=Kelch-like protein 4 >gi|13925845|gb|AAK49441.1|AF284765_1 kelch-like protein KLHL4 [Homo sapiens] >gi|57208377|emb|CAI42084.1| kelch-like 4 (Drosophila) [Homo sapiens] >gi|57210078|emb|CAI42740.1| kelch-like 4 (Drosophila) [Homo sapiens] >gi|57997139|emb|CAI46201.1| hypothetical protein [Homo sapiens…
80305	NP_061975	homeobox protein Hox-A5 [Homo sapiens] >gi|52788238|sp|P20719.2|HXA5_HUMAN RecName: Full=Homeobox protein Hox-A5; AltName: Full=Homeobox protein Hox-1C >gi|15489147|gb|AAH13682.1| Homeobox A5 [Homo sapiens] >gi|32879831|gb|AAP88746.1| homeo box A5 [Homo sapiens] >gi|49457506|emb|CAG47052.1| HOXA5 [Homo sapiens] >gi|51094979|gb|EAL24223.1| homeo box A5 [Homo sapiens] >gi|61360384|gb|AAX41854.1| ho…
46514	NP_061877	ankyrin repeat and IBR domain-containing protein 1 [Homo sapiens] >gi|158937428|sp|Q9P2G1.3|AKIB1_HUMAN RecName: Full=Ankyrin repeat and IBR domain-containing protein 1 >gi|119597258|gb|EAW76852.1| hCG19544 [Homo sapiens]
56776	NP_061873	protein FAM134B isoform 2 [Homo sapiens] >gi|10437336|dbj|BAB15034.1| unnamed protein product [Homo sapiens] >gi|49116136|gb|AAH73132.1| Family with sequence similarity 134, member B [Homo sapiens] >gi|119628428|gb|EAX08023.1| hypothetical protein FLJ20152, isoform CRA_b [Homo sapiens] >gi|312151018|gb|ADQ32021.1| family with sequence similarity 134, member B [synthetic construct]
26069	NP_061863	SAM and SH3 domain-containing protein 3 [Homo sapiens] >gi|37999356|sp|O75995.2|SASH3_HUMAN RecName: Full=SAM and SH3 domain-containing protein 3; AltName: Full=SH3 protein expressed in lymphocytes homolog >gi|4572583|emb|CAA19221.2| SAM and SH3 domain containing 3 [Homo sapiens] >gi|4678753|emb|CAB41255.1| hypothetical protein [Homo sapiens] >gi|30354017|gb|AAH51881.1| SAM and SH3 domain contain…
134107	NP_061820	cytochrome c [Homo sapiens] >gi|115392119|ref|NP_001065289.1| cytochrome c [Pan troglodytes] >gi|197099570|ref|NP_001124639.1| cytochrome c [Pongo abelii] >gi|114687932|ref|XP_001140708.1| PREDICTED: cytochrome c-like [Pan troglodytes] >gi|332242597|ref|XP_003270471.1| PREDICTED: cytochrome c-like isoform 1 [Nomascus leucogenys] >gi|332242599|ref|XP_003270472.1| PREDICTED: cytochrome c-like isofo…
7144	NP_061752	protocadherin gamma-C5 isoform 1 precursor [Homo sapiens] >gi|37999826|sp|Q9Y5F6.1|PCDGM_HUMAN RecName: Full=Protocadherin gamma-C5; Short=PCDH-gamma-C5; Flags: Precursor >gi|5456984|gb|AAD43733.1| protocadherin gamma C5 [Homo sapiens] >gi|119582357|gb|EAW61953.1| hCG1982215, isoform CRA_af [Homo sapiens]
1407	NP_061333	sugar transporter SWEET1 isoform a [Homo sapiens] >gi|332810451|ref|XP_003308476.1| PREDICTED: sugar transporter SWEET1-like isoform 1 [Pan troglodytes] >gi|332810455|ref|XP_003308478.1| PREDICTED: sugar transporter SWEET1-like isoform 3 [Pan troglodytes] >gi|332810459|ref|XP_003308480.1| PREDICTED: sugar transporter SWEET1-like isoform 5 [Pan troglodytes] >gi|74752289|sp|Q9BRV3.1|SWET1_HUMAN Rec…
4206	NP_061159	protein KIAA1199 precursor [Homo sapiens] >gi|46396475|sp|Q8WUJ3.2|K1199_HUMAN RecName: Full=Protein KIAA1199; Flags: Precursor >gi|38564147|dbj|BAD02451.1| KIAA1199 protein [Homo sapiens] >gi|51556897|gb|AAU06219.1| colon cancer secreted protein 1 [Homo sapiens] >gi|51556899|gb|AAU06220.1| colon cancer secreted protein 1 [Homo sapiens] >gi|51556901|gb|AAU06221.1| colon cancer secreted protein 1 …
18450	NP_061146	thrombospondin type-1 domain-containing protein 1 isoform 1 precursor [Homo sapiens] >gi|74752936|sp|Q9NS62.1|THSD1_HUMAN RecName: Full=Thrombospondin type-1 domain-containing protein 1; AltName: Full=Transmembrane molecule with thrombospondin module; Flags: Precursor >gi|8439531|dbj|BAA96553.1| transmembrane molecule with thrombospondin module [Homo sapiens] >gi|55663986|emb|CAH71657.1| thrombos…
24973	NP_061132	disrupted in schizophrenia 1 protein isoform L [Homo sapiens] >gi|160332362|sp|Q9NRI5.3|DISC1_HUMAN RecName: Full=Disrupted in schizophrenia 1 protein
4152	NP_061108	ethanolamine kinase 1 isoform A [Homo sapiens] >gi|14194724|sp|Q9HBU6.1|EKI1_HUMAN RecName: Full=Ethanolamine kinase 1; Short=EKI 1 >gi|9998952|gb|AAF71220.2|AF207600_1 ethanolamine kinase [Homo sapiens] >gi|45219773|gb|AAH66907.1| Ethanolamine kinase 1 [Homo sapiens] >gi|119616884|gb|EAW96478.1| ethanolamine kinase 1, isoform CRA_a [Homo sapiens] >gi|325463657|gb|ADZ15599.1| ethanolamine kinase …
14624	NP_061063	monocarboxylate transporter 10 [Homo sapiens] >gi|74751472|sp|Q8TF71.1|MOT10_HUMAN RecName: Full=Monocarboxylate transporter 10; Short=MCT 10; AltName: Full=Aromatic amino acid transporter 1; AltName: Full=Solute carrier family 16 member 10; AltName: Full=T-type amino acid transporter 1 >gi|18640047|dbj|BAB84670.1| aromatic amino acid transporter [Homo sapiens] >gi|44890782|gb|AAH66985.1| Solute …
28418	NP_060952	arf-GAP with SH3 domain, ANK repeat and PH domain-containing protein 1 isoform 1 [Homo sapiens] >gi|296439459|sp|Q9ULH1.4|ASAP1_HUMAN RecName: Full=Arf-GAP with SH3 domain, ANK repeat and PH domain-containing protein 1; AltName: Full=130 kDa phosphatidylinositol 4,5-bisphosphate-dependent ARF1 GTPase-activating protein; AltName: Full=ADP-ribosylation factor-directed GTPase-activating protein 1; S…
28188	NP_060930	rho GTPase-activating protein 15 [Homo sapiens] >gi|166977704|sp|Q53QZ3.2|RHG15_HUMAN RecName: Full=Rho GTPase-activating protein 15; AltName: Full=ArhGAP15; AltName: Full=Rho-type GTPase-activating protein 15 >gi|37572290|gb|AAH38976.2| Rho GTPase activating protein 15 [Homo sapiens] >gi|119631995|gb|EAX11590.1| Rho GTPase activating protein 15, isoform CRA_d [Homo sapiens]
10933	NP_060874	arf-GAP with dual PH domain-containing protein 2 [Homo sapiens] >gi|27923749|sp|Q9NPF8.1|ADAP2_HUMAN RecName: Full=Arf-GAP with dual PH domain-containing protein 2; AltName: Full=Centaurin-alpha-2; Short=Cnt-a2 >gi|7242616|emb|CAB77266.1| centaurin-alpha 2 [Homo sapiens] >gi|7635610|emb|CAB88383.1| Centaurin-alpha2 protein [Homo sapiens] >gi|119600693|gb|EAW80287.1| centaurin, alpha 2, isoform CR…
41573	NP_060867	choline dehydrogenase, mitochondrial [Homo sapiens] >gi|229462828|sp|Q8NE62.2|CHDH_HUMAN RecName: Full=Choline dehydrogenase, mitochondrial; Short=CDH; Short=CHD; Flags: Precursor
1153	NP_060819	multiple C2 and transmembrane domain-containing protein 2 isoform 1 [Homo sapiens] >gi|294862501|sp|Q6DN12.3|MCTP2_HUMAN RecName: Full=Multiple C2 and transmembrane domain-containing protein 2 >gi|239740393|gb|ACS13732.1| multiple C2-domains with two transmembrane regions 2 1 [Homo sapiens]
34462	NP_060796	GTPase IMAP family member 4 [Homo sapiens] >gi|38372394|sp|Q9NUV9.1|GIMA4_HUMAN RecName: Full=GTPase IMAP family member 4; AltName: Full=Immunity-associated nucleotide 1 protein; Short=IAN-1; Short=hIAN1; AltName: Full=Immunity-associated protein 4 >gi|27462082|gb|AAO15308.1|AF117333_1 MSTP062 [Homo sapiens] >gi|7023570|dbj|BAA92010.1| unnamed protein product [Homo sapiens] >gi|18089070|gb|AAH206…
11700	NP_060672	macoilin [Homo sapiens] >gi|84579927|ref|NP_001033737.1| macoilin [Canis lupus familiaris] >gi|297665970|ref|XP_002811310.1| PREDICTED: macoilin isoform 1 [Pongo abelii] >gi|348571168|ref|XP_003471368.1| PREDICTED: macoilin-like [Cavia porcellus] >gi|397476257|ref|XP_003809525.1| PREDICTED: macoilin isoform 1 [Pan paniscus] >gi|74728992|sp|Q8N5G2.1|MACOI_HUMAN RecName: Full=Macoilin; AltName: Ful…
14860	NP_060620	E3 ubiquitin-protein ligase RNF220 [Homo sapiens] >gi|114556103|ref|XP_513101.2| PREDICTED: e3 ubiquitin-protein ligase RNF220 isoform 3 [Pan troglodytes] >gi|397483334|ref|XP_003812858.1| PREDICTED: E3 ubiquitin-protein ligase RNF220 [Pan paniscus] >gi|74756788|sp|Q5VTB9.1|RN220_HUMAN RecName: Full=E3 ubiquitin-protein ligase RNF220; AltName: Full=RING finger protein 220 >gi|55665812|emb|CAH7232…
35383	NP_060614	protein transport protein Sec61 subunit alpha isoform 2 [Mus musculus] >gi|14589847|ref|NP_060614.2| protein transport protein Sec61 subunit alpha isoform 2 isoform a [Homo sapiens] >gi|114051820|ref|NP_001039989.1| protein transport protein Sec61 subunit alpha isoform 2 [Bos taurus] >gi|281332199|ref|NP_001163814.1| Sec61, alpha subunit 2 [Rattus norvegicus] >gi|388452486|ref|NP_001253420.1| pro…
34628	NP_060613	kelch-like protein 11 precursor [Homo sapiens] >gi|109115439|ref|XP_001107943.1| PREDICTED: kelch-like protein 11-like [Macaca mulatta] >gi|332260861|ref|XP_003279499.1| PREDICTED: kelch-like protein 11 [Nomascus leucogenys] >gi|397485545|ref|XP_003813904.1| PREDICTED: kelch-like protein 11 [Pan paniscus] >gi|74734542|sp|Q9NVR0.1|KLH11_HUMAN RecName: Full=Kelch-like protein 11; Flags: Precursor >…
31778	NP_060580	docking protein 4 [Homo sapiens] >gi|388454188|ref|NP_001253084.1| docking protein 4 [Macaca mulatta] >gi|114662790|ref|XP_001147359.1| PREDICTED: docking protein 4 isoform 4 [Pan troglodytes] >gi|114662794|ref|XP_001147513.1| PREDICTED: docking protein 4 isoform 6 [Pan troglodytes] >gi|296231194|ref|XP_002761055.1| PREDICTED: docking protein 4 [Callithrix jacchus] >gi|395839486|ref|XP_003792620.…
85089	NP_060528	cartilage acidic protein 1 isoform A precursor [Homo sapiens] >gi|50400672|sp|Q9NQ79.2|CRAC1_HUMAN RecName: Full=Cartilage acidic protein 1; AltName: Full=68 kDa chondrocyte-expressed protein; Short=CEP-68; AltName: Full=ASPIC; Flags: Precursor >gi|9368806|emb|CAB98267.1| ASPIC [Homo sapiens] >gi|55957681|emb|CAI12585.1| cartilage acidic protein 1 [Homo sapiens] >gi|55958792|emb|CAI14277.1| carti…
17950	NP_060527	sodium-dependent neutral amino acid transporter B(0)AT2 isoform 2 [Homo sapiens] >gi|10434488|dbj|BAB14274.1| unnamed protein product [Homo sapiens] >gi|119617795|gb|EAW97389.1| solute carrier family 6, member 15, isoform CRA_b [Homo sapiens]
41151	NP_060500	oxysterol-binding protein-related protein 1 isoform 1 [Homo sapiens] >gi|13183327|gb|AAK15154.1|AF274714_1 oxysterol-binding protein-related protein [Homo sapiens] >gi|39794217|gb|AAH63420.1| Oxysterol binding protein-like 1A [Homo sapiens] >gi|71052174|gb|AAH98384.1| Oxysterol binding protein-like 1A [Homo sapiens] >gi|119621588|gb|EAX01183.1| oxysterol binding protein-like 1A, isoform CRA_d [Ho…
16734	NP_060480	intraflagellar transport protein 57 homolog [Homo sapiens] >gi|74734638|sp|Q9NWB7.1|IFT57_HUMAN RecName: Full=Intraflagellar transport protein 57 homolog; AltName: Full=Dermal papilla-derived protein 8; AltName: Full=Estrogen-related receptor beta-like protein 1; AltName: Full=HIP1-interacting protein; AltName: Full=MHS4R2 >gi|13171101|gb|AAK13588.1|AF139576_1 MHS4R2 [Homo sapiens] >gi|13506864|g…
4842	NP_060419	CUE domain-containing protein 1 [Homo sapiens] >gi|47116934|sp|Q9NWM3.1|CUED1_HUMAN RecName: Full=CUE domain-containing protein 1 >gi|7021027|dbj|BAA91357.1| unnamed protein product [Homo sapiens] >gi|34785153|gb|AAH56882.1| CUEDC1 protein [Homo sapiens] >gi|119614904|gb|EAW94498.1| CUE domain containing 1, isoform CRA_a [Homo sapiens] >gi|119614907|gb|EAW94501.1| CUE domain containing 1, isoform…
34891	NP_060417	molybdenum cofactor sulfurase [Homo sapiens] >gi|296438294|sp|Q96EN8.2|MOCOS_HUMAN RecName: Full=Molybdenum cofactor sulfurase; Short=MCS; Short=MOS; Short=MoCo sulfurase; Short=hMCS
14882	NP_060309	lysophosphatidylcholine acyltransferase 2 [Homo sapiens] >gi|74738601|sp|Q7L5N7.1|PCAT2_HUMAN RecName: Full=Lysophosphatidylcholine acyltransferase 2; Short=LPC acyltransferase 2; Short=LPCAT-2; Short=LysoPC acyltransferase 2; AltName: Full=1-acylglycerophosphocholine O-acyltransferase; AltName: Full=1-alkylglycerophosphocholine O-acetyltransferase; AltName: Full=Acetyl-CoA:lyso-platelet-activati…
16130	NP_060275	ras-interacting protein 1 [Homo sapiens] >gi|74736209|sp|Q5U651.1|RAIN_HUMAN RecName: Full=Ras-interacting protein 1; Short=Rain >gi|54311159|gb|AAH28614.1| Ras interacting protein 1 [Homo sapiens]
78651	NP_060254	oxysterol-binding protein-related protein 10 isoform 1 [Homo sapiens] >gi|20139128|sp|Q9BXB5.2|OSB10_HUMAN RecName: Full=Oxysterol-binding protein-related protein 10; Short=ORP-10; Short=OSBP-related protein 10 >gi|17530001|gb|AAL40664.1|AF392451_1 oxysterol-binding protein-like protein OSBPL10 [Homo sapiens] >gi|37589906|gb|AAH03168.2| Oxysterol binding protein-like 10 [Homo sapiens] >gi|1195848…
3217	NP_060179	protein FAM46C [Homo sapiens] >gi|117940143|sp|Q5VWP2.1|FA46C_HUMAN RecName: Full=Protein FAM46C >gi|55663675|emb|CAH73761.1| family with sequence similarity 46, member C [Homo sapiens] >gi|119577083|gb|EAW56679.1| family with sequence similarity 46, member C [Homo sapiens] >gi|126153372|gb|AAI31727.1| FAM46C protein [Homo sapiens] >gi|127801282|gb|AAH36516.3| Family with sequence similarity 46, …
54388	NP_060150	asporin isoform 1 preproprotein [Homo sapiens] >gi|13625797|gb|AAK35161.1|AF316824_1 asporin precursor [Homo sapiens] >gi|37181777|gb|AAQ88695.1| ASPN [Homo sapiens]
15905	NP_060124	sterile alpha motif domain-containing protein 9 [Homo sapiens] >gi|300863105|ref|NP_001180236.1| sterile alpha motif domain-containing protein 9 [Homo sapiens] >gi|71153739|sp|Q5K651.1|SAMD9_HUMAN RecName: Full=Sterile alpha motif domain-containing protein 9; Short=SAM domain-containing protein 9 >gi|33316810|gb|AAQ04637.1|AF445355_1 OEF1 [Homo sapiens] >gi|51094900|gb|EAL24145.1| FLJ20073 protei…
15976	NP_060114	kelch-like protein 24 [Homo sapiens] >gi|386780696|ref|NP_001247513.1| kelch-like protein 24 [Macaca mulatta] >gi|297672617|ref|XP_002814388.1| PREDICTED: kelch-like protein 24 isoform 2 [Pongo abelii] >gi|332214914|ref|XP_003256580.1| PREDICTED: kelch-like protein 24 isoform 1 [Nomascus leucogenys] >gi|332214916|ref|XP_003256581.1| PREDICTED: kelch-like protein 24 isoform 2 [Nomascus leucogenys]…
1022	NP_060103	protein FAM46A [Homo sapiens] >gi|209572613|sp|Q96IP4.2|FA46A_HUMAN RecName: Full=Protein FAM46A; AltName: Full=HBV X-transactivated gene 11 protein; AltName: Full=HBV XAg-transactivated protein 11 >gi|12653791|gb|AAH00683.1| FAM46A protein [Homo sapiens] >gi|56417852|emb|CAI23544.1| family with sequence similarity 46, member A [Homo sapiens] >gi|119569077|gb|EAW48692.1| family with sequence simi…
43689	NP_060087	neurogenic locus notch homolog protein 1 preproprotein [Homo sapiens] >gi|206729936|sp|P46531.4|NOTC1_HUMAN RecName: Full=Neurogenic locus notch homolog protein 1; Short=Notch 1; Short=hN1; AltName: Full=Translocation-associated notch protein TAN-1; Contains: RecName: Full=Notch 1 extracellular truncation; Contains: RecName: Full=Notch 1 intracellular domain; Short=NICD; Flags: Precursor >gi|5595…
35698	NP_060055	solute carrier family 2, facilitated glucose transporter member 6 isoform 1 [Homo sapiens] >gi|150421565|sp|Q9UGQ3.2|GTR6_HUMAN RecName: Full=Solute carrier family 2, facilitated glucose transporter member 6; AltName: Full=Glucose transporter type 6; Short=GLUT-6; AltName: Full=Glucose transporter type 9; Short=GLUT-9 >gi|15489281|gb|AAH13740.1| Solute carrier family 2 (facilitated glucose transp…
45493	NP_060050	ubiquitin thioesterase ZRANB1 [Homo sapiens] >gi|212276487|sp|Q9UGI0.2|ZRAN1_HUMAN RecName: Full=Ubiquitin thioesterase ZRANB1; AltName: Full=TRAF-binding domain-containing protein; Short=hTrabid; AltName: Full=Zinc finger Ran-binding domain-containing protein 1 >gi|55666176|emb|CAH72159.1| zinc finger, RAN-binding domain containing 1 [Homo sapiens] >gi|55962213|emb|CAI16103.1| zinc finger, RAN-b…
10131	NP_060034	stabilin-2 precursor [Homo sapiens] >gi|145559531|sp|Q8WWQ8.3|STAB2_HUMAN RecName: Full=Stabilin-2; AltName: Full=FAS1 EGF-like and X-link domain-containing adhesion molecule 2; AltName: Full=Fasciclin, EGF-like, laminin-type EGF-like and link domain-containing scavenger receptor 2; Short=FEEL-2; AltName: Full=Hyaluronan receptor for endocytosis; Contains: RecName: Full=190 kDa form stabilin-2; A…
16315	NP_060019	mammalian ependymin-related protein 1 isoform 1 precursor [Homo sapiens] >gi|13124620|sp|Q9UM22.2|EPDR1_HUMAN RecName: Full=Mammalian ependymin-related protein 1; Short=MERP-1; AltName: Full=Upregulated in colorectal cancer gene 1 protein; Flags: Precursor >gi|13445949|gb|AAK26441.1| ependymin related protein-1 [Homo sapiens] >gi|17390709|gb|AAH18299.1| EPDR1 protein [Homo sapiens] >gi|119614492|…
38974	NP_059978	transcription factor SOX-6 isoform 1 [Homo sapiens] >gi|12053073|emb|CAB66714.1| hypothetical protein [Homo sapiens] >gi|117645536|emb|CAL38234.1| hypothetical protein [synthetic construct] >gi|208965576|dbj|BAG72802.1| SRY (sex determining region Y)-box 6 [synthetic construct]
39548	NP_059516	beta-adducin isoform b [Homo sapiens] >gi|119620207|gb|EAW99801.1| adducin 2 (beta), isoform CRA_d [Homo sapiens] >gi|119620212|gb|EAW99806.1| adducin 2 (beta), isoform CRA_d [Homo sapiens]
17425	NP_059429	neuroplastin isoform a precursor [Homo sapiens] >gi|332844244|ref|XP_003314801.1| PREDICTED: neuroplastin isoform 1 [Pan troglodytes] >gi|397495552|ref|XP_003818616.1| PREDICTED: neuroplastin [Pan paniscus] >gi|5442038|gb|AAD43218.1|AF109127_1 stromal cell-derived receptor-1 alpha [Homo sapiens] >gi|76780175|gb|AAI05980.1| Neuroplastin [Homo sapiens] >gi|109659114|gb|AAI17463.1| Neuroplastin [Hom…
17070	NP_059135	gamma-secretase-activating protein [Homo sapiens] >gi|189041192|sp|A4D1B5.2|GSAP_HUMAN RecName: Full=Gamma-secretase-activating protein; Short=GSAP; AltName: Full=Protein pigeon homolog; Contains: RecName: Full=Gamma-secretase-activating protein 16 kDa C-terminal form; Short=GSAP-16K
3185	NP_058646	testican-3 isoform 2 precursor [Homo sapiens] >gi|67473703|sp|Q9BQ16.2|TICN3_HUMAN RecName: Full=Testican-3; AltName: Full=SPARC/osteonectin, CWCV, and Kazal-like domains proteoglycan 3; Flags: Precursor >gi|37183064|gb|AAQ89332.1| HSAJ1454 [Homo sapiens] >gi|189053622|dbj|BAG35874.1| unnamed protein product [Homo sapiens]
567	NP_058515	period circadian protein homolog 3 [Homo sapiens] >gi|317373535|sp|P56645.4|PER3_HUMAN RecName: Full=Period circadian protein homolog 3; Short=hPER3; AltName: Full=Cell growth-inhibiting gene 13 protein; AltName: Full=Circadian clock protein PERIOD 3 >gi|7106630|emb|CAB76084.1| hypothetical protein [Homo sapiens] >gi|45643464|gb|AAS72879.1| growth-inhibiting protein 13 [Homo sapiens] >gi|56208583…
28941	NP_057683	myozenin-2 [Homo sapiens] >gi|74761638|sp|Q9NPC6.1|MYOZ2_HUMAN RecName: Full=Myozenin-2; AltName: Full=Calsarcin-1; AltName: Full=FATZ-related protein 2 >gi|7542831|gb|AAF63623.1|AF249873_1 muscle-specific protein [Homo sapiens] >gi|8247252|emb|CAB92965.1| FATZ related protein 2 [Homo sapiens] >gi|11693028|gb|AAG38938.1| calcineurin-binding protein calsarcin-1 [Homo sapiens] >gi|13528789|gb|AAH05…
8746	NP_057675	beta-1,3-galactosyl-O-glycosyl-glycoprotein beta-1,6-N-acetylglucosaminyltransferase 4 [Homo sapiens] >gi|74719783|sp|Q9P109.1|GCNT4_HUMAN RecName: Full=Beta-1,3-galactosyl-O-glycosyl-glycoprotein beta-1,6-N-acetylglucosaminyltransferase 4; AltName: Full=Core 2-branching enzyme 3; AltName: Full=Core2-GlcNAc-transferase 3; Short=C2GnT3 >gi|7527464|gb|AAF63156.1|AF132035_1 core 2 beta-1,6-N-acetylg…
71600	NP_057647	ras-like protein family member 12 [Homo sapiens] >gi|74734715|sp|Q9NYN1.1|RASLC_HUMAN RecName: Full=Ras-like protein family member 12; AltName: Full=Ras-like protein Ris >gi|7331127|gb|AAF60286.1|AF233588_1 Ris [Homo sapiens] >gi|31753150|gb|AAH53734.1| RAS-like, family 12 [Homo sapiens] >gi|119598115|gb|EAW77709.1| RAS-like, family 12, isoform CRA_a [Homo sapiens] >gi|119598116|gb|EAW77710.1| RA…
21677	NP_057613	probable phospholipid-transporting ATPase IB [Homo sapiens] >gi|162319374|gb|AAI56472.1| ATPase, aminophospholipid transporter-like, class I, type 8A, member 2 [synthetic construct] >gi|225000266|gb|AAI72535.1| ATPase, aminophospholipid transporter-like, class I, type 8A, member 2 [synthetic construct]
21194	NP_057579	TBC1 domain family member 7 isoform a [Homo sapiens] >gi|221139904|ref|NP_001137436.1| TBC1 domain family member 7 isoform a [Homo sapiens] >gi|221139907|ref|NP_001137437.1| TBC1 domain family member 7 isoform a [Homo sapiens] >gi|37538019|sp|Q9P0N9.1|TBCD7_HUMAN RecName: Full=TBC1 domain family member 7; AltName: Full=Cell migration-inducing protein 23 >gi|7106868|gb|AAF36159.1|AF151073_1 HSPC23…
34640	NP_057547	CXXC-type zinc finger protein 5 [Homo sapiens] >gi|397518124|ref|XP_003829246.1| PREDICTED: CXXC-type zinc finger protein 5 [Pan paniscus] >gi|167011303|sp|Q7LFL8.1|CXXC5_HUMAN RecName: Full=CXXC-type zinc finger protein 5; AltName: Full=Putative MAPK-activating protein PM08; AltName: Full=Putative NF-kappa-B-activating protein 102 >gi|31455465|dbj|BAC77358.1| putative NFkB activating protein [Ho…
22894	NP_057540	transmembrane protein 9 precursor [Homo sapiens] >gi|332230790|ref|XP_003264577.1| PREDICTED: transmembrane protein 9-like isoform 1 [Nomascus leucogenys] >gi|332230794|ref|XP_003264579.1| PREDICTED: transmembrane protein 9-like isoform 3 [Nomascus leucogenys] >gi|332230796|ref|XP_003264580.1| PREDICTED: transmembrane protein 9-like isoform 4 [Nomascus leucogenys] >gi|397505054|ref|XP_003823090.1…
24221	NP_057525	cysteine-rich motor neuron 1 protein precursor [Homo sapiens] >gi|67460590|sp|Q9NZV1.1|CRIM1_HUMAN RecName: Full=Cysteine-rich motor neuron 1 protein; Short=CRIM-1; AltName: Full=Cysteine-rich repeat-containing protein S52; Contains: RecName: Full=Processed cysteine-rich motor neuron 1 protein; Flags: Precursor >gi|6979311|gb|AAF34409.1|AF167706_1 cysteine-rich repeat-containing protein S52 precu…
2291	NP_057405	ammonium transporter Rh type C [Homo sapiens] >gi|74734928|sp|Q9UBD6.1|RHCG_HUMAN RecName: Full=Ammonium transporter Rh type C; AltName: Full=Rh glycoprotein kidney; AltName: Full=Rhesus blood group family type C glycoprotein; Short=Rh family type C glycoprotein; Short=Rh type C glycoprotein; AltName: Full=Tumor-related protein DRC2 >gi|5911316|gb|AAD55748.1|AF081497_1 tumor-related protein [Homo…
71966	NP_057399	PTB domain-containing engulfment adapter protein 1 isoform a [Homo sapiens] >gi|114582151|ref|XP_001162585.1| PREDICTED: PTB domain-containing engulfment adapter protein 1 isoform 4 [Pan troglodytes] >gi|114582153|ref|XP_001162671.1| PREDICTED: PTB domain-containing engulfment adapter protein 1 isoform 6 [Pan troglodytes] >gi|114582157|ref|XP_001162755.1| PREDICTED: PTB domain-containing engulfme…
18264	NP_057347	fizzy-related protein homolog isoform 2 [Homo sapiens] >gi|5813827|gb|AAD52030.1|AF083810_1 fizzy-related protein [Homo sapiens] >gi|3702286|gb|AAC62835.1| R33374_1 [Homo sapiens] >gi|15426581|gb|AAH13413.1| Fizzy/cell division cycle 20 related 1 (Drosophila) [Homo sapiens] >gi|30583069|gb|AAP35779.1| Fzr1 protein [Homo sapiens] >gi|61362581|gb|AAX42246.1| fizzy/cell division cycle 20 related 1 […
19370	NP_057330	17-beta-hydroxysteroid dehydrogenase 14 [Homo sapiens] >gi|74752228|sp|Q9BPX1.1|DHB14_HUMAN RecName: Full=17-beta-hydroxysteroid dehydrogenase 14; Short=17-beta-HSD 14; AltName: Full=17-beta-hydroxysteroid dehydrogenase DHRS10; AltName: Full=Dehydrogenase/reductase SDR family member 10; AltName: Full=Retinal short-chain dehydrogenase/reductase retSDR3 >gi|13623366|gb|AAH06283.1| Hydroxysteroid (1…
1239	NP_057311	protein osteopotentia homolog isoform 2 precursor [Homo sapiens]
39975	NP_057301	headcase protein homolog [Homo sapiens] >gi|44887986|sp|Q9UBI9.1|HDC_HUMAN RecName: Full=Headcase protein homolog; Short=hHDC >gi|6045209|dbj|BAA85322.1| homolog of Drosophila headcase [Homo sapiens] >gi|6046546|dbj|BAA85333.1| homolog of Drosophila headcase [Homo sapiens] >gi|8574033|emb|CAB94782.1| RP1-225E12.1 [Homo sapiens] >gi|47123319|gb|AAH70068.1| Headcase homolog (Drosophila) [Homo sapie…
21504	NP_057224	tubulin polymerization-promoting protein family member 3 [Homo sapiens] >gi|56676377|ref|NP_057048.2| tubulin polymerization-promoting protein family member 3 [Homo sapiens] >gi|28380040|sp|Q9BW30.1|TPPP3_HUMAN RecName: Full=Tubulin polymerization-promoting protein family member 3; AltName: Full=TPPP/p20 >gi|12653805|gb|AAH00691.1| Tubulin polymerization-promoting protein family member 3 [Homo sa…
28325	NP_057160	desumoylating isopeptidase 2 [Homo sapiens] >gi|296230818|ref|XP_002760901.1| PREDICTED: desumoylating isopeptidase 2 [Callithrix jacchus] >gi|332236377|ref|XP_003267380.1| PREDICTED: PPPDE peptidase domain-containing protein 1-like [Nomascus leucogenys] >gi|397473060|ref|XP_003808039.1| PREDICTED: desumoylating isopeptidase 2 [Pan paniscus] >gi|51827943|sp|Q9BSY9.1|PPDE1_HUMAN RecName: Full=Desu…
38336	NP_056976	carbohydrate sulfotransferase 15 isoform 1 [Homo sapiens] >gi|398303854|ref|NP_001257693.1| carbohydrate sulfotransferase 15 isoform 1 [Homo sapiens] >gi|74749920|sp|Q7LFX5.1|CHSTF_HUMAN RecName: Full=Carbohydrate sulfotransferase 15; AltName: Full=B-cell RAG-associated gene protein; Short=hBRAG; AltName: Full=N-acetylgalactosamine 4-sulfate 6-O-sulfotransferase; Short=GalNAc4S-6ST >gi|5816988|db…
36024	NP_056502	filamin-A-interacting protein 1 [Homo sapiens] >gi|74750226|sp|Q7Z7B0.1|FLIP1_HUMAN RecName: Full=Filamin-A-interacting protein 1; Short=FILIP >gi|31338837|dbj|BAC77067.1| L-FILIP [Homo sapiens] >gi|55664902|emb|CAH71820.1| filamin A interacting protein 1 [Homo sapiens] >gi|55665140|emb|CAH73615.1| filamin A interacting protein 1 [Homo sapiens] >gi|119569122|gb|EAW48737.1| filamin A interacting p…
3284	NP_056498	arrestin domain-containing protein 2 isoform 1 [Homo sapiens] >gi|109940307|sp|Q8TBH0.2|ARRD2_HUMAN RecName: Full=Arrestin domain-containing protein 2 >gi|10732626|gb|AAG22479.1|AF193051_1 unknown [Homo sapiens] >gi|119605056|gb|EAW84650.1| arrestin domain containing 2, isoform CRA_c [Homo sapiens] >gi|119605057|gb|EAW84651.1| arrestin domain containing 2, isoform CRA_c [Homo sapiens] >gi|1890544…
36437	NP_056471	kinesin-like protein KIF26A [Homo sapiens] >gi|160014128|sp|Q9ULI4.3|KI26A_HUMAN RecName: Full=Kinesin-like protein KIF26A
39967	NP_056371	signal-induced proliferation-associated 1-like protein 1 [Homo sapiens] >gi|115502447|sp|O43166.4|SI1L1_HUMAN RecName: Full=Signal-induced proliferation-associated 1-like protein 1; Short=SIPA1-like protein 1; AltName: Full=High-risk human papilloma viruses E6 oncoproteins targeted protein 1; Short=E6-targeted protein 1 >gi|4151330|gb|AAD12544.1| high-risk human papilloma viruses E6 oncoproteins …
3509	NP_056363	bullous pemphigoid antigen 1 isoform 1eA precursor [Homo sapiens]
37985	NP_056341	CAP-Gly domain-containing linker protein 3 [Homo sapiens] >gi|313851097|ref|NP_001186499.1| CAP-Gly domain-containing linker protein 3 [Homo sapiens] >gi|397490309|ref|XP_003816147.1| PREDICTED: CAP-Gly domain-containing linker protein 3 [Pan paniscus] >gi|116241302|sp|Q96DZ5.3|CLIP3_HUMAN RecName: Full=CAP-Gly domain-containing linker protein 3; AltName: Full=Cytoplasmic linker protein 170-relat…
55648	NP_056296	zinc finger protein 385A isoform c [Homo sapiens] >gi|45477327|sp|Q96PM9.1|Z385A_HUMAN RecName: Full=Zinc finger protein 385A; AltName: Full=Hematopoietic zinc finger protein; AltName: Full=Retinal zinc finger protein >gi|15810752|gb|AAL08625.1|AF304052_1 hematopoietic zinc finger protein [Homo sapiens] >gi|20988591|gb|AAH29752.1| ZNF385A protein [Homo sapiens] >gi|42540749|gb|AAS19275.1| retinal…
44589	NP_056295	poliovirus receptor-related protein 3 isoform 1 precursor [Homo sapiens] >gi|74762752|sp|Q9NQS3.1|PVRL3_HUMAN RecName: Full=Poliovirus receptor-related protein 3; AltName: Full=CDw113; AltName: Full=Nectin-3; AltName: CD_antigen=CD113; Flags: Precursor >gi|9716665|gb|AAF97597.1| nectin 3 [Homo sapiens] >gi|119600109|gb|EAW79703.1| poliovirus receptor-related 3 [Homo sapiens]
8372	NP_056289	SAM domain and HD domain-containing protein 1 [Homo sapiens] >gi|22257047|sp|Q9Y3Z3.2|SAMH1_HUMAN RecName: Full=SAM domain and HD domain-containing protein 1; AltName: Full=Dendritic cell-derived IFNG-induced protein; Short=DCIP; AltName: Full=Monocyte protein 5; Short=MOP-5 >gi|11610570|dbj|BAB18916.1| MOP-5 [Homo sapiens] >gi|14042766|dbj|BAB55386.1| unnamed protein product [Homo sapiens] >gi|5…
7335	NP_056270	CCR4-NOT transcription complex subunit 6 [Homo sapiens] >gi|114603885|ref|XP_001155177.1| PREDICTED: CCR4-NOT transcription complex subunit 6 isoform 1 [Pan troglodytes] >gi|46396033|sp|Q9ULM6.2|CNOT6_HUMAN RecName: Full=CCR4-NOT transcription complex subunit 6; AltName: Full=CCR4 carbon catabolite repression 4-like; AltName: Full=Carbon catabolite repressor protein 4 homolog; AltName: Full=Cytop…
2023	NP_056250	E3 ubiquitin-protein ligase RNF19A [Homo sapiens] >gi|35493801|ref|NP_904355.1| E3 ubiquitin-protein ligase RNF19A [Homo sapiens] >gi|114621117|ref|XP_001152442.1| PREDICTED: e3 ubiquitin-protein ligase RNF19A isoform 4 [Pan troglodytes] >gi|114621119|ref|XP_001152507.1| PREDICTED: e3 ubiquitin-protein ligase RNF19A isoform 5 [Pan troglodytes] >gi|397502195|ref|XP_003821752.1| PREDICTED: E3 ubiqu…
4677	NP_056170	polycomb protein SUZ12 [Homo sapiens] >gi|116242808|sp|Q15022.3|SUZ12_HUMAN RecName: Full=Polycomb protein SUZ12; AltName: Full=Chromatin precipitated E2F target 9 protein; Short=ChET 9 protein; AltName: Full=Joined to JAZF1 protein; AltName: Full=Suppressor of zeste 12 protein homolog >gi|16041675|gb|AAH15704.1| Suppressor of zeste 12 homolog (Drosophila) [Homo sapiens] >gi|168278531|dbj|BAG1114…
13777	NP_056133	rho guanine nucleotide exchange factor 18 isoform a [Homo sapiens]
3335	NP_056107	extended synaptotagmin-1 isoform 2 [Homo sapiens] >gi|74733019|sp|Q9BSJ8.1|ESYT1_HUMAN RecName: Full=Extended synaptotagmin-1; Short=E-Syt1; AltName: Full=Membrane-bound C2 domain-containing protein >gi|13436458|gb|AAH04998.1| Family with sequence similarity 62 (C2 domain containing), member A [Homo sapiens] >gi|116292889|gb|ABJ97705.1| extended-synaptotagmin 1 [Homo sapiens] >gi|119617297|gb|EAW…
37739	NP_056098	protein dpy-19 homolog 1 [Homo sapiens] >gi|121941680|sp|Q2PZI1.1|D19L1_HUMAN RecName: Full=Protein dpy-19 homolog 1; AltName: Full=Dpy-19-like protein 1 >gi|82698808|gb|ABB89208.1| DPY-19-like protein 1 [Homo sapiens]
40263	NP_056085	adenylate cyclase type 6 isoform a [Homo sapiens] >gi|12644065|sp|O43306.2|ADCY6_HUMAN RecName: Full=Adenylate cyclase type 6; AltName: Full=ATP pyrophosphate-lyase 6; AltName: Full=Adenylate cyclase type VI; AltName: Full=Adenylyl cyclase 6; AltName: Full=Ca(2+)-inhibitable adenylyl cyclase >gi|9049783|gb|AAF82478.1|AF250226_1 adenylyl cyclase type VI [Homo sapiens] >gi|119578406|gb|EAW58002.1| …
52666	NP_055945	TBC1 domain family member 9 [Homo sapiens] >gi|397500044|ref|XP_003820737.1| PREDICTED: TBC1 domain family member 9 [Pan paniscus] >gi|148887054|sp|Q6ZT07.2|TBCD9_HUMAN RecName: Full=TBC1 domain family member 9; AltName: Full=TBC1 domain family member 9A >gi|119625497|gb|EAX05092.1| TBC1 domain family, member 9, isoform CRA_a [Homo sapiens] >gi|119625499|gb|EAX05094.1| TBC1 domain family, member …
9286	NP_055916	procollagen galactosyltransferase 2 precursor [Homo sapiens] >gi|74750765|sp|Q8IYK4.1|GT252_HUMAN RecName: Full=Procollagen galactosyltransferase 2; AltName: Full=Glycosyltransferase 25 family member 2; AltName: Full=Hydroxylysine galactosyltransferase 2; Flags: Precursor >gi|12620188|gb|AAG60609.1|AF288389_1 C1orf17 [Homo sapiens] >gi|23273043|gb|AAH35672.1| Glycosyltransferase 25 domain contain…
34622	NP_055884	zinc finger protein 423 [Homo sapiens] >gi|121941357|sp|Q2M1K9.1|ZN423_HUMAN RecName: Full=Zinc finger protein 423; AltName: Full=Olf1/EBF-associated zinc finger protein; Short=hOAZ; AltName: Full=Smad- and Olf-interacting zinc finger protein >gi|85567335|gb|AAI12318.1| Zinc finger protein 423 [Homo sapiens] >gi|85567729|gb|AAI12316.1| Zinc finger protein 423 [Homo sapiens] >gi|313883904|gb|ADR83…
10936	NP_055870	switch-associated protein 70 [Homo sapiens] >gi|74753323|sp|Q9UH65.1|SWP70_HUMAN RecName: Full=Switch-associated protein 70; Short=SWAP-70 >gi|6691099|gb|AAF24486.1|AF210818_1 SWAP-70 [Homo sapiens] >gi|12653667|gb|AAH00616.1| SWAP-70 protein [Homo sapiens]
60533	NP_055853	uncharacterized protein KIAA0754 [Homo sapiens]
39200	NP_055797	pecanex-like protein 1 [Homo sapiens] >gi|116242705|sp|Q96RV3.2|PCX1_HUMAN RecName: Full=Pecanex-like protein 1; AltName: Full=Pecanex homolog >gi|119601460|gb|EAW81054.1| pecanex homolog (Drosophila), isoform CRA_c [Homo sapiens] >gi|187252531|gb|AAI66691.1| Pecanex homolog (Drosophila) [synthetic construct]
35702	NP_055789	disco-interacting protein 2 homolog C [Homo sapiens] >gi|29429225|sp|Q9Y2E4.2|DIP2C_HUMAN RecName: Full=Disco-interacting protein 2 homolog C; Short=DIP2 homolog C >gi|38648793|gb|AAH63313.1| DIP2 disco-interacting protein 2 homolog C (Drosophila) [Homo sapiens] >gi|55959728|emb|CAI16215.1| novel protein [Homo sapiens] >gi|55961738|emb|CAI14620.1| novel protein [Homo sapiens] >gi|57160703|emb|CAI…
26360	NP_055721	protein phosphatase 1E [Homo sapiens]
53566	NP_055720	glutaminase kidney isoform, mitochondrial isoform 1 [Homo sapiens] >gi|114582295|ref|XP_001167502.1| PREDICTED: glutaminase kidney isoform, mitochondrial isoform 4 [Pan troglodytes] >gi|12643334|sp|O94925.1|GLSK_HUMAN RecName: Full=Glutaminase kidney isoform, mitochondrial; Short=GLS; AltName: Full=K-glutaminase; AltName: Full=L-glutamine amidohydrolase; Flags: Precursor >gi|6969579|gb|AAF33825.1…
39769	NP_055705	filamin A-interacting protein 1-like isoform 2 [Homo sapiens] >gi|20380754|gb|AAH27860.1| Filamin A interacting protein 1-like [Homo sapiens]
8066	NP_055701	ribosome biogenesis protein NSA2 homolog [Homo sapiens] >gi|350539367|ref|NP_001233567.1| ribosome biogenesis protein NSA2 homolog [Pan troglodytes] >gi|296194335|ref|XP_002744907.1| PREDICTED: ribosome biogenesis protein NSA2 homolog [Callithrix jacchus] >gi|344272657|ref|XP_003408148.1| PREDICTED: ribosome biogenesis protein NSA2 homolog [Loxodonta africana] >gi|397478370|ref|XP_003810521.1| PR…
57213	NP_055694	P2Y purinoceptor 14 [Homo sapiens] >gi|125625354|ref|NP_001074924.1| P2Y purinoceptor 14 [Homo sapiens] >gi|3122322|sp|Q15391.1|P2Y14_HUMAN RecName: Full=P2Y purinoceptor 14; Short=P2Y14; AltName: Full=G-protein coupled receptor 105; AltName: Full=UDP-glucose receptor >gi|17901946|gb|AAL47764.1| KIAA0001 [Homo sapiens] >gi|119599215|gb|EAW78809.1| purinergic receptor P2Y, G-protein coupled, 14, i…
20320	NP_055684	IQ motif and SEC7 domain-containing protein 1 isoform b [Homo sapiens] >gi|74748429|sp|Q6DN90.1|IQEC1_HUMAN RecName: Full=IQ motif and SEC7 domain-containing protein 1; AltName: Full=ADP-ribosylation factors guanine nucleotide-exchange protein 100; AltName: Full=ADP-ribosylation factors guanine nucleotide-exchange protein 2; AltName: Full=Brefeldin-resistant Arf-GEF 2 protein >gi|50253809|gb|AAT7…
34424	NP_055666	kelch-like protein 21 [Homo sapiens] >gi|172044863|sp|Q9UJP4.4|KLH21_HUMAN RecName: Full=Kelch-like protein 21 >gi|55960943|emb|CAI16080.1| kelch-like 21 (Drosophila) [Homo sapiens] >gi|56201261|gb|AAH34039.3| Kelch-like 21 (Drosophila) [Homo sapiens] >gi|60688625|gb|AAH91648.1| Kelch-like 21 (Drosophila) [Homo sapiens] >gi|119591965|gb|EAW71559.1| kelch-like 21 (Drosophila), isoform CRA_b [Homo …
6028	NP_055665	SLIT-ROBO Rho GTPase-activating protein 3 isoform a [Homo sapiens] >gi|397486311|ref|XP_003814273.1| PREDICTED: SLIT-ROBO Rho GTPase-activating protein 3 isoform 1 [Pan paniscus] >gi|48429207|sp|O43295.3|SRGP3_HUMAN RecName: Full=SLIT-ROBO Rho GTPase-activating protein 3; Short=srGAP3; AltName: Full=Mental disorder-associated GAP; AltName: Full=Rho GTPase-activating protein 14; AltName: Full=WAVE…
23140	NP_055655	NUAK family SNF1-like kinase 1 [Homo sapiens] >gi|14424095|sp|O60285.1|NUAK1_HUMAN RecName: Full=NUAK family SNF1-like kinase 1; AltName: Full=AMPK-related protein kinase 5; Short=ARK5; AltName: Full=Omphalocele kinase 1 >gi|119618174|gb|EAW97768.1| NUAK family, SNF1-like kinase, 1, isoform CRA_a [Homo sapiens] >gi|119618175|gb|EAW97769.1| NUAK family, SNF1-like kinase, 1, isoform CRA_a [Homo sap…
49138	NP_055639	FCH and double SH3 domains protein 2 [Homo sapiens] >gi|126215702|sp|O94868.3|FCSD2_HUMAN RecName: Full=FCH and double SH3 domains protein 2; AltName: Full=Carom; AltName: Full=SH3 multiple domains protein 3 >gi|194388554|dbj|BAG60245.1| unnamed protein product [Homo sapiens]
18679	NP_055632	TLR4 interactor with leucine rich repeats precursor [Homo sapiens] >gi|311033514|sp|Q7L0X0.2|TRIL_HUMAN RecName: Full=TLR4 interactor with leucine rich repeats; AltName: Full=Leucine-rich repeat-containing protein KIAA0644; Flags: Precursor
5932	NP_055532	zinc finger protein 536 [Homo sapiens] >gi|121957949|sp|O15090.3|ZN536_HUMAN RecName: Full=Zinc finger protein 536 >gi|124375858|gb|AAI32721.1| Zinc finger protein 536 [Homo sapiens] >gi|124376550|gb|AAI32723.1| Zinc finger protein 536 [Homo sapiens] >gi|148921563|gb|AAI46758.1| Zinc finger protein 536 [Homo sapiens] >gi|168267344|dbj|BAG09728.1| zinc finger protein 536 [synthetic construct]
32558	NP_055520	dedicator of cytokinesis protein 4 [Homo sapiens] >gi|296439369|sp|Q8N1I0.3|DOCK4_HUMAN RecName: Full=Dedicator of cytokinesis protein 4
16535	NP_055501	uncharacterized protein KIAA0355 [Homo sapiens] >gi|206729876|sp|O15063.2|K0355_HUMAN RecName: Full=Uncharacterized protein KIAA0355 >gi|85397301|gb|AAI04762.1| KIAA0355 [Homo sapiens] >gi|85397646|gb|AAI04764.1| KIAA0355 [Homo sapiens]
45191	NP_055468	WSC domain-containing protein 2 [Homo sapiens] >gi|158706498|sp|Q2TBF2.2|WSCD2_HUMAN RecName: Full=WSC domain-containing protein 2 >gi|119618215|gb|EAW97809.1| KIAA0789 gene product, isoform CRA_c [Homo sapiens] >gi|168267584|dbj|BAG09848.1| WSC domain-containing protein 2 [synthetic construct] >gi|187953309|gb|AAI36688.1| WSC domain containing 2 [Homo sapiens] >gi|223460386|gb|AAI36689.1| WSC do…
4091	NP_055461	phosphatidate phosphatase LPIN2 [Homo sapiens] >gi|2495724|sp|Q92539.1|LPIN2_HUMAN RecName: Full=Phosphatidate phosphatase LPIN2; AltName: Full=Lipin-2 >gi|119622091|gb|EAX01686.1| lipin 2, isoform CRA_a [Homo sapiens] >gi|119622092|gb|EAX01687.1| lipin 2, isoform CRA_a [Homo sapiens] >gi|156230164|gb|AAI52449.1| Lipin 2 [Homo sapiens] >gi|182887781|gb|AAI60018.1| Lipin 2 [synthetic construct] >g…
16023	NP_055415	EH domain-containing protein 3 [Homo sapiens] >gi|300669636|sp|Q9NZN3.2|EHD3_HUMAN RecName: Full=EH domain-containing protein 3; AltName: Full=PAST homolog 3 >gi|6942004|gb|AAF32285.1|AF214736_1 EH domain containing protein 2 [Homo sapiens] >gi|119620885|gb|EAX00480.1| EH-domain containing 3, isoform CRA_a [Homo sapiens] >gi|119620886|gb|EAX00481.1| EH-domain containing 3, isoform CRA_a [Homo sap…
127287	NP_055407	Kv channel-interacting protein 1 isoform 2 [Homo sapiens] >gi|114603344|ref|XP_001150636.1| PREDICTED: Kv channel-interacting protein 1 isoform 6 [Pan troglodytes] >gi|297676624|ref|XP_002816228.1| PREDICTED: Kv channel-interacting protein 1 isoform 2 [Pongo abelii] >gi|332248242|ref|XP_003273274.1| PREDICTED: Kv channel-interacting protein 1-like isoform 1 [Nomascus leucogenys] >gi|397479317|ref…
22457	NP_055402	transcription factor SOX-8 [Homo sapiens] >gi|10720294|sp|P57073.1|SOX8_HUMAN RecName: Full=Transcription factor SOX-8 >gi|7025447|gb|AAF35886.1|AF226675_1 transcription factor SOX8 [Homo sapiens] >gi|14336729|gb|AAK61260.1|AE006465_6 SRY (sex determining region Y)-box 8 [Homo sapiens] >gi|21619302|gb|AAH31797.1| SRY (sex determining region Y)-box 8 [Homo sapiens] >gi|208967496|dbj|BAG73762.1| SR…
2105	NP_055401	hormonally up-regulated neu tumor-associated kinase [Homo sapiens] >gi|9973393|sp|P57058.1|HUNK_HUMAN RecName: Full=Hormonally up-regulated neu tumor-associated kinase; AltName: Full=B19; AltName: Full=Serine/threonine-protein kinase MAK-V >gi|6850973|emb|CAB71146.1| putative serine/threonine protein kinase MAK-V [Homo sapiens] >gi|119630288|gb|EAX09883.1| hormonally upregulated Neu-associated ki…
6254	NP_055400	solute carrier family 40 member 1 [Homo sapiens] >gi|114582227|ref|XP_001165179.1| PREDICTED: solute carrier family 40 member 1 isoform 3 [Pan troglodytes] >gi|397509828|ref|XP_003825314.1| PREDICTED: solute carrier family 40 member 1 [Pan paniscus] >gi|48428687|sp|Q9NP59.1|S40A1_HUMAN RecName: Full=Solute carrier family 40 member 1; AltName: Full=Ferroportin-1; AltName: Full=Iron-regulated trans…
14423	NP_055398	LIM and cysteine-rich domains protein 1 [Homo sapiens] >gi|20978521|sp|Q9NZU5.1|LMCD1_HUMAN RecName: Full=LIM and cysteine-rich domains protein 1; AltName: Full=Dyxin >gi|11526783|gb|AAG36778.1|AF216709_1 dyxin [Homo sapiens] >gi|6979317|gb|AAF34411.1| LIM and cysteine-rich domains protein 1 [Homo sapiens] >gi|10433513|dbj|BAB13976.1| unnamed protein product [Homo sapiens] >gi|12653723|gb|AAH0064…
37159	NP_055314	putative P2Y purinoceptor 10 [Homo sapiens] >gi|38327548|ref|NP_938147.1| putative P2Y purinoceptor 10 [Homo sapiens] >gi|21263819|sp|O00398.1|P2Y10_HUMAN RecName: Full=Putative P2Y purinoceptor 10; Short=P2Y10; AltName: Full=P2Y-like receptor >gi|2104787|gb|AAB57836.1| putative purinergic receptor P2Y10 [Homo sapiens] >gi|4455508|emb|CAB36889.1| purinergic receptor P2Y, G-protein coupled, 10 [Ho…
6302	NP_055313	Golgi integral membrane protein 4 [Homo sapiens] >gi|74705395|sp|O00461.1|GOLI4_HUMAN RecName: Full=Golgi integral membrane protein 4; AltName: Full=Golgi integral membrane protein, cis; Short=GIMPc; AltName: Full=Golgi phosphoprotein 4; AltName: Full=Golgi-localized phosphoprotein of 130 kDa; Short=Golgi phosphoprotein of 130 kDa >gi|2145095|gb|AAB58419.1| 130 kD Golgi-localized phosphoprotein […
11893	NP_055290	trans-1,2-dihydrobenzene-1,2-diol dehydrogenase [Homo sapiens] >gi|74735193|sp|Q9UQ10.1|DHDH_HUMAN RecName: Full=Trans-1,2-dihydrobenzene-1,2-diol dehydrogenase; AltName: Full=D-xylose 1-dehydrogenase; AltName: Full=D-xylose-NADP dehydrogenase; AltName: Full=Dimeric dihydrodiol dehydrogenase; AltName: Full=Hum2DD >gi|5771250|dbj|BAA83490.1| dimeric dihydrodiol dehydrogenase [Homo sapiens] >gi|216…
4178	NP_055285	rho-related GTP-binding protein Rho6 precursor [Homo sapiens] >gi|114644984|ref|XP_522375.2| PREDICTED: rho-related GTP-binding protein Rho6 [Pan troglodytes] >gi|397510976|ref|XP_003825859.1| PREDICTED: rho-related GTP-binding protein Rho6 [Pan paniscus] >gi|2500182|sp|Q92730.1|RND1_HUMAN RecName: Full=Rho-related GTP-binding protein Rho6; AltName: Full=Rho family GTPase 1; AltName: Full=Rnd1; F…
32828	NP_055275	cold shock domain-containing protein C2 [Homo sapiens] >gi|297709002|ref|XP_002831237.1| PREDICTED: cold shock domain-containing protein C2 isoform 2 [Pongo abelii] >gi|397487172|ref|XP_003814681.1| PREDICTED: cold shock domain-containing protein C2 [Pan paniscus] >gi|32129852|sp|Q9Y534.1|CSDC2_HUMAN RecName: Full=Cold shock domain-containing protein C2; AltName: Full=RNA-binding protein PIPPin >…
23892	NP_055246	paladin [Homo sapiens] >gi|146325028|sp|Q9ULE6.3|PALD_HUMAN RecName: Full=Paladin >gi|119574789|gb|EAW54404.1| KIAA1274, isoform CRA_a [Homo sapiens] >gi|119574791|gb|EAW54406.1| KIAA1274, isoform CRA_a [Homo sapiens]
34292	NP_055239	heat shock protein beta-7 [Homo sapiens] >gi|12643877|sp|Q9UBY9.1|HSPB7_HUMAN RecName: Full=Heat shock protein beta-7; Short=HspB7; AltName: Full=Cardiovascular heat shock protein; Short=cvHsp >gi|6635999|gb|AAF20022.1|AF155908_1 cardiovascular heat shock protein [Homo sapiens] >gi|6580426|emb|CAB63258.1| heat shock protein [Homo sapiens] >gi|13623439|gb|AAH06319.1| Heat shock 27kDa protein famil…
75745	NP_055214	tetraspanin-13 [Homo sapiens] >gi|332864769|ref|XP_001150657.2| PREDICTED: tetraspanin-13 [Pan troglodytes] >gi|397509302|ref|XP_003825067.1| PREDICTED: tetraspanin-13 [Pan paniscus] >gi|11135162|sp|O95857.1|TSN13_HUMAN RecName: Full=Tetraspanin-13; Short=Tspan-13; AltName: Full=Tetraspan NET-6; AltName: Full=Transmembrane 4 superfamily member 13 >gi|4325180|gb|AAD17294.1| tetraspan NET-6 [Homo s…
13721	NP_055184	tyrosine-protein phosphatase non-receptor type 18 isoform 1 [Homo sapiens] >gi|215273871|sp|Q99952.2|PTN18_HUMAN RecName: Full=Tyrosine-protein phosphatase non-receptor type 18; AltName: Full=Brain-derived phosphatase >gi|62988690|gb|AAY24077.1| unknown [Homo sapiens] >gi|119576023|gb|EAW55619.1| protein tyrosine phosphatase, non-receptor type 18 (brain-derived), isoform CRA_c [Homo sapiens]
66052	NP_055180	heat shock protein beta-8 [Homo sapiens] >gi|197099390|ref|NP_001127400.1| heat shock protein beta-8 [Pongo abelii] >gi|55639039|ref|XP_509417.1| PREDICTED: heat shock protein beta-8 isoform 2 [Pan troglodytes] >gi|332261924|ref|XP_003280015.1| PREDICTED: heat shock protein beta-8-like [Nomascus leucogenys] >gi|397524970|ref|XP_003832453.1| PREDICTED: heat shock protein beta-8 [Pan paniscus] >gi|…
59240	NP_055165	tumor necrosis factor alpha-induced protein 8 isoform a [Homo sapiens] >gi|114601299|ref|XP_001152429.1| PREDICTED: tumor necrosis factor alpha-induced protein 8 isoform 7 [Pan troglodytes] >gi|397512870|ref|XP_003826759.1| PREDICTED: tumor necrosis factor alpha-induced protein 8 isoform 1 [Pan paniscus] >gi|397512872|ref|XP_003826760.1| PREDICTED: tumor necrosis factor alpha-induced protein 8 is…
31687	NP_055159	four-jointed box protein 1 precursor [Homo sapiens] >gi|74727610|sp|Q86VR8.1|FJX1_HUMAN RecName: Full=Four-jointed box protein 1; AltName: Full=Four-jointed protein homolog; Flags: Precursor >gi|29165864|gb|AAH49171.1| Four jointed box 1 (Drosophila) [Homo sapiens] >gi|47939605|gb|AAH71898.1| Four jointed box 1 (Drosophila) [Homo sapiens] >gi|119588544|gb|EAW68138.1| four jointed box 1 (Drosophil…
19529	NP_055146	cystine/glutamate transporter [Homo sapiens] >gi|114596070|ref|XP_001136486.1| PREDICTED: cystine/glutamate transporter isoform 2 [Pan troglodytes] >gi|397499994|ref|XP_003820713.1| PREDICTED: cystine/glutamate transporter [Pan paniscus] >gi|12585385|sp|Q9UPY5.1|XCT_HUMAN RecName: Full=Cystine/glutamate transporter; AltName: Full=Amino acid transport system xc-; AltName: Full=Calcium channel bloc…
2480	NP_055140	coronin-1C isoform 1 [Homo sapiens] >gi|12643898|sp|Q9ULV4.1|COR1C_HUMAN RecName: Full=Coronin-1C; AltName: Full=Coronin-3; AltName: Full=hCRNN4 >gi|5701731|dbj|BAA83077.1| hCRNN4 [Homo sapiens] >gi|12803081|gb|AAH02342.1| Coronin, actin binding protein, 1C [Homo sapiens] >gi|119618232|gb|EAW97826.1| coronin, actin binding protein, 1C, isoform CRA_a [Homo sapiens] >gi|119618233|gb|EAW97827.1| cor…
51537	NP_055077	prolyl 3-hydroxylase 3 precursor [Homo sapiens] >gi|74714366|sp|Q8IVL6.1|P3H3_HUMAN RecName: Full=Prolyl 3-hydroxylase 3; AltName: Full=Leprecan-like protein 2; AltName: Full=Protein B; Flags: Precursor >gi|27526728|emb|CAD23037.1| leprecan-like 2 protein [Homo sapiens] >gi|119609137|gb|EAW88731.1| leprecan-like 2, isoform CRA_a [Homo sapiens] >gi|162317626|gb|AAI56267.1| Leprecan-like 2 [synthet…
8395	NP_055071	UDP-GlcNAc:betaGal beta-1,3-N-acetylglucosaminyltransferase 3 [Homo sapiens] >gi|311033352|sp|Q9Y2A9.2|B3GN3_HUMAN RecName: Full=UDP-GlcNAc:betaGal beta-1,3-N-acetylglucosaminyltransferase 3; Short=BGnT-3; Short=Beta-1,3-Gn-T3; Short=Beta-1,3-N-acetylglucosaminyltransferase 3; Short=Beta3Gn-T3; AltName: Full=Beta-1,3-galactosyltransferase 8; Short=Beta-1,3-GalTase 8; Short=Beta3Gal-T8; Short=Beta…
87224	NP_055058	A disintegrin and metalloproteinase with thrombospondin motifs 3 preproprotein [Homo sapiens] >gi|317373557|sp|O15072.4|ATS3_HUMAN RecName: Full=A disintegrin and metalloproteinase with thrombospondin motifs 3; Short=ADAM-TS 3; Short=ADAM-TS3; Short=ADAMTS-3; AltName: Full=Procollagen II N-proteinase; Short=PC II-NP; AltName: Full=Procollagen II amino propeptide-processing enzyme; Flags: Precursor
38046	NP_055055	LIM domain-containing protein 1 [Homo sapiens] >gi|47605932|sp|Q9UGP4.1|LIMD1_HUMAN RecName: Full=LIM domain-containing protein 1 >gi|6599070|emb|CAB63652.1| LIM domains containing protein 1 [Homo sapiens] >gi|109658680|gb|AAI17237.1| LIM domains containing 1 [Homo sapiens] >gi|109658682|gb|AAI17239.1| LIM domains containing 1 [Homo sapiens] >gi|119585146|gb|EAW64742.1| LIM domains containing 1 […
33387	NP_054798	Krueppel-like factor 15 [Homo sapiens] >gi|20138787|sp|Q9UIH9.1|KLF15_HUMAN RecName: Full=Krueppel-like factor 15; AltName: Full=Kidney-enriched krueppel-like factor >gi|6633969|dbj|BAA88561.1| KKLF [Homo sapiens] >gi|22477259|gb|AAH36733.1| Kruppel-like factor 15 [Homo sapiens] >gi|119599773|gb|EAW79367.1| Kruppel-like factor 15 [Homo sapiens] >gi|123980016|gb|ABM81837.1| Kruppel-like factor 15 …
69582	NP_054776	mimecan preproprotein [Homo sapiens] >gi|14916498|ref|NP_148935.1| mimecan preproprotein [Homo sapiens] >gi|129078|sp|P20774.1|MIME_HUMAN RecName: Full=Mimecan; AltName: Full=Osteoglycin; AltName: Full=Osteoinductive factor; Short=OIF; Flags: Precursor >gi|7767399|gb|AAF69109.1|AF202167_1 mimecan [Homo sapiens] >gi|5410302|gb|AAD43022.1| osteoinductive factor OIF [Homo sapiens] >gi|5817233|emb|CA…
8610	NP_037517	cytohesin-4 [Homo sapiens] >gi|13124094|sp|Q9UIA0.1|CYH4_HUMAN RecName: Full=Cytohesin-4; AltName: Full=PH, SEC7 and coiled-coil domain-containing protein 4 >gi|6531383|gb|AAF15389.1|AF075458_1 cytohesin-4 [Homo sapiens] >gi|6841086|gb|AAF28896.1|AF125349_1 guanine nucleotide exchange factor cytohesin-4p [Homo sapiens] >gi|27552847|gb|AAH41161.1| Cytohesin 4 [Homo sapiens] >gi|47678633|emb|CAG304…
13409	NP_037495	procollagen C-endopeptidase enhancer 2 precursor [Homo sapiens] >gi|67470587|sp|Q9UKZ9.1|PCOC2_HUMAN RecName: Full=Procollagen C-endopeptidase enhancer 2; AltName: Full=Procollagen COOH-terminal proteinase enhancer 2; Short=PCPE-2; Short=Procollagen C-proteinase enhancer 2; Flags: Precursor >gi|6165625|gb|AAF04621.1|AF098269_1 procollagen C-terminal proteinase enhancer protein 2 [Homo sapiens] >g…
31076	NP_037431	SAC3 domain-containing protein 1 [Homo sapiens] >gi|307684370|dbj|BAJ20225.1| SAC3 domain containing 1 [synthetic construct]
9802	NP_036580	signal transducer and activator of transcription 5B [Homo sapiens] >gi|41019536|sp|P51692.2|STA5B_HUMAN RecName: Full=Signal transducer and activator of transcription 5B >gi|6981726|gb|AAC50485.2| transcription factor Stat5b [Homo sapiens] >gi|17975475|emb|CAD19638.1| unnamed protein product [Homo sapiens] >gi|40807020|gb|AAH65227.1| Signal transducer and activator of transcription 5B [Homo sapie…
2604	NP_036565	splicing factor 3B subunit 1 isoform 1 [Homo sapiens] >gi|153791358|ref|NP_112456.2| splicing factor 3B subunit 1 [Mus musculus] >gi|189339231|ref|NP_445878.1| splicing factor 3b, subunit 1 [Rattus norvegicus] >gi|388454875|ref|NP_001252892.1| splicing factor 3B subunit 1 [Macaca mulatta] >gi|74005042|ref|XP_545578.2| PREDICTED: splicing factor 3B subunit 1 isoform 1 [Canis lupus familiaris] >gi|…
14202	NP_036551	regulator of G-protein signaling 17 [Homo sapiens] >gi|296199481|ref|XP_002747166.1| PREDICTED: regulator of G-protein signaling 17 [Callithrix jacchus] >gi|297679458|ref|XP_002817547.1| PREDICTED: regulator of G-protein signaling 17 isoform 2 [Pongo abelii] >gi|332213677|ref|XP_003255951.1| PREDICTED: regulator of G-protein signaling 17-like [Nomascus leucogenys] >gi|332825298|ref|XP_003311600.1…
32654	NP_036523	SAM pointed domain-containing Ets transcription factor isoform 1 [Homo sapiens] >gi|74762123|sp|O95238.1|SPDEF_HUMAN RecName: Full=SAM pointed domain-containing Ets transcription factor; AltName: Full=Prostate epithelium-specific Ets transcription factor; Short=Prostate-specific Ets; AltName: Full=Prostate-derived Ets factor >gi|4007418|gb|AAC95296.1| Ets transcription factor PDEF [Homo sapiens] …
3233	NP_036467	unconventional myosin-If [Homo sapiens] >gi|269849664|sp|O00160.3|MYO1F_HUMAN RecName: Full=Unconventional myosin-If; AltName: Full=Myosin-Ie >gi|20380850|gb|AAH28071.1| Myosin IF [Homo sapiens] >gi|123980346|gb|ABM82002.1| myosin IF [synthetic construct] >gi|123980364|gb|ABM82011.1| myosin IF [synthetic construct] >gi|157928118|gb|ABW03355.1| myosin IF [synthetic construct]
30793	NP_036428	GRB2-associated-binding protein 2 isoform b [Homo sapiens] >gi|119595463|gb|EAW75057.1| GRB2-associated binding protein 2, isoform CRA_a [Homo sapiens] >gi|156230971|gb|AAI52460.1| GRB2-associated binding protein 2 [Homo sapiens] >gi|168273032|dbj|BAG10355.1| GRB2-associated-binding protein 2 [synthetic construct]
7191	NP_036422	serine/threonine-protein kinase tousled-like 1 isoform 1 [Homo sapiens] >gi|332210407|ref|XP_003254300.1| PREDICTED: serine/threonine-protein kinase tousled-like 1 isoform 1 [Nomascus leucogenys] >gi|332815026|ref|XP_001141231.2| PREDICTED: tousled-like kinase 1 isoform 3 [Pan troglodytes] >gi|397507698|ref|XP_003824325.1| PREDICTED: serine/threonine-protein kinase tousled-like 1 isoform 1 [Pan p…
24682	NP_036396	transmembrane protein 184B isoform a [Homo sapiens] >gi|303519415|ref|NP_001182000.1| transmembrane protein 184B isoform a [Homo sapiens] >gi|39932737|sp|Q9Y519.2|T184B_HUMAN RecName: Full=Transmembrane protein 184B; AltName: Full=Putative MAPK-activating protein FM08 >gi|31455245|gb|AAH15489.2| Transmembrane protein 184B [Homo sapiens] >gi|47678357|emb|CAG30299.1| C22orf5 [Homo sapiens] >gi|5254…
93063	NP_036391	hairy/enhancer-of-split related with YRPW motif protein 2 [Homo sapiens] >gi|332824880|ref|XP_527497.3| PREDICTED: hairy/enhancer-of-split related with YRPW motif protein 2 [Pan troglodytes] >gi|397514803|ref|XP_003827661.1| PREDICTED: hairy/enhancer-of-split related with YRPW motif protein 2 [Pan paniscus] >gi|74762767|sp|Q9UBP5.1|HEY2_HUMAN RecName: Full=Hairy/enhancer-of-split related with YRP…
19526	NP_036346	alpha-1,3-mannosyl-glycoprotein 4-beta-N-acetylglucosaminyltransferase A isoform 1 [Homo sapiens] >gi|114579088|ref|XP_515642.2| PREDICTED: alpha-1,3-mannosyl-glycoprotein 4-beta-N-acetylglucosaminyltransferase A isoform 2 [Pan troglodytes] >gi|397469041|ref|XP_003806173.1| PREDICTED: alpha-1,3-mannosyl-glycoprotein 4-beta-N-acetylglucosaminyltransferase A [Pan paniscus] >gi|74721048|sp|Q9UM21.1|…
36539	NP_036290	F-box/LRR-repeat protein 3 [Homo sapiens] >gi|332841481|ref|XP_522774.2| PREDICTED: f-box/LRR-repeat protein 3-like [Pan troglodytes] >gi|397509782|ref|XP_003825292.1| PREDICTED: F-box/LRR-repeat protein 3 [Pan paniscus] >gi|37537866|sp|Q9UKT7.1|FBXL3_HUMAN RecName: Full=F-box/LRR-repeat protein 3; AltName: Full=F-box and leucine-rich repeat protein 3A; AltName: Full=F-box/LRR-repeat protein 3A >…
943	NP_036287	echinoderm microtubule-associated protein-like 2 isoform 2 [Homo sapiens] >gi|17374910|sp|O95834.1|EMAL2_HUMAN RecName: Full=Echinoderm microtubule-associated protein-like 2; Short=EMAP-2; Short=HuEMAP-2 >gi|4406218|gb|AAD19904.1| echinoderm microtubule-associated protein-like EMAP2 [Homo sapiens]
10860	NP_036285	ETS homologous factor isoform 2 [Homo sapiens] >gi|74762761|sp|Q9NZC4.1|EHF_HUMAN RecName: Full=ETS homologous factor; Short=hEHF; AltName: Full=ETS domain-containing transcription factor; AltName: Full=Epithelium-specific Ets transcription factor 3; Short=ESE-3 >gi|7385049|gb|AAF61670.1|AF212848_1 Ets domain transcription factor [Homo sapiens] >gi|11493773|gb|AAG35644.1|AF203977_1 ETS-family tra…
9605	NP_036234	arginine-glutamic acid dipeptide repeats protein isoform a [Homo sapiens] >gi|112382224|ref|NP_001036146.1| arginine-glutamic acid dipeptide repeats protein isoform a [Homo sapiens] >gi|85540730|sp|Q9P2R6.2|RERE_HUMAN RecName: Full=Arginine-glutamic acid dipeptide repeats protein; AltName: Full=Atrophin-1-like protein; AltName: Full=Atrophin-1-related protein >gi|55663367|emb|CAH70516.1| arginine…
37296	NP_036230	angiopoietin-related protein 2 precursor [Homo sapiens] >gi|13626119|sp|Q9UKU9.1|ANGL2_HUMAN RecName: Full=Angiopoietin-related protein 2; AltName: Full=Angiopoietin-like protein 2; Flags: Precursor >gi|5901651|gb|AAD55357.1|AF125175_1 angiopoietin-related protein-2 [Homo sapiens] >gi|15214489|gb|AAH12368.1| Angiopoietin-like 2 [Homo sapiens] >gi|37181668|gb|AAQ88641.1| NL1 [Homo sapiens] >gi|571…
37737	NP_036203	COMM domain-containing protein 3 [Homo sapiens] >gi|51316114|sp|Q9UBI1.1|COMD3_HUMAN RecName: Full=COMM domain-containing protein 3; AltName: Full=Protein Bup; AltName: Full=Protein PIL >gi|6563294|gb|AAF17240.1|AF201948_1 PIL protein [Homo sapiens] >gi|5531811|gb|AAD44480.1| BUP [Homo sapiens] >gi|18605509|gb|AAH22898.1| COMM domain containing 3 [Homo sapiens] >gi|42632619|gb|AAS22241.1| COMMD3 …
16887	NP_031394	ras GTPase-activating protein 3 [Homo sapiens] >gi|206729910|sp|Q14644.3|RASA3_HUMAN RecName: Full=Ras GTPase-activating protein 3; AltName: Full=GAP1(IP4BP); AltName: Full=Ins P4-binding protein >gi|23512337|gb|AAH38456.1| RAS p21 protein activator 3 [Homo sapiens] >gi|28703730|gb|AAH47242.1| RAS p21 protein activator 3 [Homo sapiens] >gi|122889214|emb|CAI12864.2| RAS p21 protein activator 3 [Ho…
108370	NP_009209	gamma-aminobutyric acid receptor-associated protein [Homo sapiens] >gi|9789961|ref|NP_062723.1| gamma-aminobutyric acid receptor-associated protein [Mus musculus] >gi|25282439|ref|NP_742033.1| gamma-aminobutyric acid receptor-associated protein [Rattus norvegicus] >gi|58332086|ref|NP_001011192.1| GABA(A) receptor-associated protein like 1 [Xenopus (Silurana) tropicalis] >gi|77404432|ref|NP_001029…
44684	NP_009198	transmembrane channel-like protein 6 [Homo sapiens] >gi|187608791|ref|NP_001120670.1| transmembrane channel-like protein 6 [Homo sapiens] >gi|83305925|sp|Q7Z403.2|TMC6_HUMAN RecName: Full=Transmembrane channel-like protein 6; AltName: Full=Epidermodysplasia verruciformis protein 1; AltName: Full=Protein LAK-4 >gi|119609893|gb|EAW89487.1| transmembrane channel-like 6, isoform CRA_a [Homo sapiens] …
47965	NP_009114	plakophilin-3 [Homo sapiens] >gi|20139301|sp|Q9Y446.1|PKP3_HUMAN RecName: Full=Plakophilin-3 >gi|6670885|gb|AAF23050.1|AF053719_1 plakophilin-3 protein [Homo sapiens] >gi|4995641|emb|CAB44310.1| plakophilin 3 [Homo sapiens] >gi|12652665|gb|AAH00081.1| Plakophilin 3 [Homo sapiens] >gi|123981578|gb|ABM82618.1| plakophilin 3 [synthetic construct] >gi|123996399|gb|ABM85801.1| plakophilin 3 [synthetic…
16880	NP_009111	trehalase precursor [Homo sapiens] >gi|206729903|sp|O43280.2|TREA_HUMAN RecName: Full=Trehalase; AltName: Full=Alpha,alpha-trehalase; AltName: Full=Alpha,alpha-trehalose glucohydrolase; Flags: Precursor >gi|62897841|dbj|BAD96860.1| trehalase (brush-border membrane glycoprotein) variant [Homo sapiens] >gi|62897847|dbj|BAD96863.1| trehalase (brush-border membrane glycoprotein) variant [Homo sapiens…
31541	NP_009106	erlin-2 isoform 1 [Homo sapiens] >gi|197103070|ref|NP_001126372.1| erlin-2 [Pongo abelii] >gi|114619657|ref|XP_001169738.1| PREDICTED: erlin-2 isoform 1 [Pan troglodytes] >gi|397521405|ref|XP_003830787.1| PREDICTED: erlin-2 [Pan paniscus] >gi|38257366|sp|O94905.1|ERLN2_HUMAN RecName: Full=Erlin-2; AltName: Full=Endoplasmic reticulum lipid raft-associated protein 2; AltName: Full=Stomatin-prohibit…
4608	NP_009057	transitional endoplasmic reticulum ATPase [Homo sapiens] >gi|225543319|ref|NP_033529.3| transitional endoplasmic reticulum ATPase [Mus musculus] >gi|291383033|ref|XP_002708056.1| PREDICTED: valosin-containing protein [Oryctolagus cuniculus] >gi|297684123|ref|XP_002819702.1| PREDICTED: transitional endoplasmic reticulum ATPase [Pongo abelii] >gi|332831823|ref|XP_003312111.1| PREDICTED: transitiona…
23264	NP_009049	triple functional domain protein [Homo sapiens] >gi|257050981|sp|O75962.2|TRIO_HUMAN RecName: Full=Triple functional domain protein; AltName: Full=PTPRF-interacting protein >gi|119628452|gb|EAX08047.1| triple functional domain (PTPRF interacting), isoform CRA_c [Homo sapiens] >gi|119628453|gb|EAX08048.1| triple functional domain (PTPRF interacting), isoform CRA_c [Homo sapiens] >gi|306921701|dbj|…
11329	NP_009016	follistatin-related protein 1 precursor [Homo sapiens] >gi|347360960|ref|NP_001231516.1| follistatin-related protein 1 precursor [Macaca mulatta] >gi|397509610|ref|XP_003825210.1| PREDICTED: follistatin-related protein 1 isoform 1 [Pan paniscus] >gi|2498390|sp|Q12841.1|FSTL1_HUMAN RecName: Full=Follistatin-related protein 1; AltName: Full=Follistatin-like protein 1; Flags: Precursor >gi|536898|gb…
29633	NP_008965	dnaJ homolog subfamily B member 4 [Homo sapiens] >gi|332222254|ref|XP_003260282.1| PREDICTED: dnaJ homolog subfamily B member 4 [Nomascus leucogenys] >gi|332809281|ref|XP_003308216.1| PREDICTED: dnaJ homolog subfamily B member 4 [Pan troglodytes] >gi|8928155|sp|Q9UDY4.1|DNJB4_HUMAN RecName: Full=DnaJ homolog subfamily B member 4; AltName: Full=Heat shock 40 kDa protein 1 homolog; Short=HSP40 homo…
26596	NP_008942	abhydrolase domain-containing protein 2 [Homo sapiens] >gi|23397661|ref|NP_690888.1| abhydrolase domain-containing protein 2 [Homo sapiens] >gi|123504|sp|P08910.1|ABHD2_HUMAN RecName: Full=Abhydrolase domain-containing protein 2; AltName: Full=Lung alpha/beta hydrolase 2; AltName: Full=Protein PHPS1-2 >gi|32452|emb|CAA30976.1| unnamed protein product [Homo sapiens] >gi|33333854|gb|AAQ12021.1| and…
18411	NP_008929	secretagogin [Homo sapiens] >gi|21264511|sp|O76038.2|SEGN_HUMAN RecName: Full=Secretagogin >gi|12653139|gb|AAH00336.1| Secretagogin, EF-hand calcium binding protein [Homo sapiens] >gi|12804351|gb|AAH03036.1| Secretagogin, EF-hand calcium binding protein [Homo sapiens] >gi|55665124|emb|CAH72415.1| secretagogin, EF-hand calcium binding protein [Homo sapiens] >gi|56202611|emb|CAI21585.1| secretagogi…
32672	NP_008915	claudin-10 isoform b precursor [Homo sapiens] >gi|55639941|ref|XP_509702.1| PREDICTED: claudin-10 isoform 2 [Pan troglodytes] >gi|397524162|ref|XP_003832075.1| PREDICTED: claudin-10 isoform 1 [Pan paniscus] >gi|6685311|sp|P78369.2|CLD10_HUMAN RecName: Full=Claudin-10; AltName: Full=OSP-like protein >gi|3236224|gb|AAC79506.1| claudin-10 [Homo sapiens] >gi|15012045|gb|AAH10920.1| Claudin 10 [Homo s…
7206	NP_008845	nuclear receptor ROR-beta [Homo sapiens] >gi|386781838|ref|NP_001247680.1| nuclear receptor ROR-beta [Macaca mulatta] >gi|114625038|ref|XP_001144112.1| PREDICTED: nuclear receptor ROR-beta isoform 1 [Pan troglodytes] >gi|397503245|ref|XP_003822240.1| PREDICTED: nuclear receptor ROR-beta [Pan paniscus] >gi|55661490|emb|CAD13276.2| RAR-related orphan receptor B [Homo sapiens] >gi|55662553|emb|CAD13…
6243	NP_008832	unconventional myosin-IXa [Homo sapiens] >gi|296439235|sp|B2RTY4.2|MYO9A_HUMAN RecName: Full=Unconventional myosin-IXa; AltName: Full=Unconventional myosin-9a
35001	NP_006874	short stature homeobox protein isoform SHOXb [Homo sapiens] >gi|2463205|emb|CAA72298.1| SHOXb protein [Homo sapiens] >gi|119587219|gb|EAW66815.1| short stature homeobox, isoform CRA_a [Homo sapiens] >gi|146327474|gb|AAI41504.1| Short stature homeobox [synthetic construct] >gi|151556572|gb|AAI48784.1| Short stature homeobox [synthetic construct]
8503	NP_006860	arf-GAP with dual PH domain-containing protein 1 [Homo sapiens] >gi|332864318|ref|XP_001175350.2| PREDICTED: arf-GAP with dual PH domain-containing protein 1 [Pan troglodytes] >gi|3281994|emb|CAA07024.1| centaurin-alpha [Homo sapiens] >gi|4206082|gb|AAD11414.1| ins(1,3,4,5)tetrakisphosphate/ phosphatidylinositol(3,4,5)trisphosphate binding protein p42IP4 [Homo sapiens] >gi|21707152|gb|AAH33747.1|…
26075	NP_006847	cyclic AMP-dependent transcription factor ATF-7 isoform 2 [Homo sapiens] >gi|114644470|ref|XP_001137995.1| PREDICTED: hypothetical protein LOC467007 isoform 1 [Pan troglodytes] >gi|397521969|ref|XP_003831054.1| PREDICTED: cyclic AMP-dependent transcription factor ATF-7 [Pan paniscus] >gi|28913|emb|CAA37118.1| unnamed protein product [Homo sapiens] >gi|119617130|gb|EAW96724.1| activating transcrip…
21364	NP_006846	ER lumen protein retaining receptor 3 isoform a [Homo sapiens] >gi|6685401|sp|O43731.1|ERD23_HUMAN RecName: Full=ER lumen protein retaining receptor 3; AltName: Full=KDEL endoplasmic reticulum protein retention receptor 3; Short=KDEL receptor 3 >gi|2832595|emb|CAB09791.1| KDEL (Lys-Asp-Glu-Leu) endoplasmic reticulum protein retention receptor 3 [Homo sapiens] >gi|4107433|emb|CAA22673.1| hypotheti…
50986	NP_006826	cyclin-I [Homo sapiens] >gi|9296954|sp|Q14094.1|CCNI_HUMAN RecName: Full=Cyclin-I >gi|7259482|gb|AAF43786.1|AF135162_1 cyclin I [Homo sapiens] >gi|1183162|dbj|BAA08849.1| cyclin I [Homo sapiens] >gi|12653303|gb|AAH00420.1| Cyclin I [Homo sapiens] >gi|13436392|gb|AAH04975.1| Cyclin I [Homo sapiens] >gi|27501934|gb|AAO13492.1| cyclin I [Homo sapiens] >gi|54696900|gb|AAV38822.1| cyclin I [Homo sapie…
10531	NP_006813	ras-related protein Rab-40B [Homo sapiens] >gi|332849367|ref|XP_511769.3| PREDICTED: ras-related protein Rab-40B [Pan troglodytes] >gi|27734453|sp|Q12829.1|RB40B_HUMAN RecName: Full=Ras-related protein Rab-40B; AltName: Full=SOCS box-containing protein RAR; Short=Protein Rar >gi|466271|gb|AAA17031.1| Rar protein [Homo sapiens] >gi|119610221|gb|EAW89815.1| RAB40B, member RAS oncogene family [Homo …
34521	NP_006812	acyl-coenzyme A thioesterase 2, mitochondrial [Homo sapiens] >gi|269849771|sp|P49753.6|ACOT2_HUMAN RecName: Full=Acyl-coenzyme A thioesterase 2, mitochondrial; Short=Acyl-CoA thioesterase 2; AltName: Full=Acyl-coenzyme A thioester hydrolase 2a; AltName: Full=CTE-Ia; AltName: Full=Long-chain acyl-CoA thioesterase 2; AltName: Full=ZAP128; Flags: Precursor
26203	NP_006760	LIM domain transcription factor LMO4 [Homo sapiens] >gi|6754560|ref|NP_034853.1| LIM domain transcription factor LMO4 [Mus musculus] >gi|57527555|ref|NP_001009708.1| LIM domain transcription factor LMO4 [Rattus norvegicus] >gi|77736447|ref|NP_001029923.1| LIM domain transcription factor LMO4 [Bos taurus] >gi|162951803|ref|NP_001106156.1| LIM domain transcription factor LMO4 [Sus scrofa] >gi|23993…
65020	NP_006752	14-3-3 protein epsilon [Homo sapiens] >gi|27806197|ref|NP_776916.1| 14-3-3 protein epsilon [Bos taurus] >gi|55741616|ref|NP_001006219.1| 14-3-3 protein epsilon [Gallus gallus] >gi|226874906|ref|NP_033562.3| 14-3-3 protein epsilon [Mus musculus] >gi|350539099|ref|NP_001233297.1| 14-3-3 protein epsilon [Pan troglodytes] >gi|73967156|ref|XP_854358.1| PREDICTED: 14-3-3 protein epsilon isoform 2 [Cani…
24709	NP_006750	UTP--glucose-1-phosphate uridylyltransferase isoform a [Homo sapiens] >gi|114577653|ref|XP_001164751.1| PREDICTED: UTP--glucose-1-phosphate uridylyltransferase isoform 8 [Pan troglodytes] >gi|332226638|ref|XP_003262496.1| PREDICTED: UTP--glucose-1-phosphate uridylyltransferase isoform 2 [Nomascus leucogenys] >gi|59803098|sp|Q16851.5|UGPA_HUMAN RecName: Full=UTP--glucose-1-phosphate uridylyltransf…
93578	NP_006747	transcription elongation factor A protein 1 isoform 1 [Homo sapiens] >gi|386781537|ref|NP_001247637.1| transcription elongation factor A protein 1 [Macaca mulatta] >gi|332213781|ref|XP_003256009.1| PREDICTED: transcription elongation factor A protein 1-like isoform 1 [Nomascus leucogenys] >gi|1174652|sp|P23193.2|TCEA1_HUMAN RecName: Full=Transcription elongation factor A protein 1; AltName: Full=…
67684	NP_006726	homeobox protein Hox-A2 [Homo sapiens] >gi|114612520|ref|XP_527697.2| PREDICTED: homeobox protein Hox-A2 [Pan troglodytes] >gi|6016292|sp|O43364.1|HXA2_HUMAN RecName: Full=Homeobox protein Hox-A2; AltName: Full=Homeobox protein Hox-1K >gi|41350072|gb|AAS00375.1| unknown [Homo sapiens] >gi|51094983|gb|EAL24227.1| homeo box A2 [Homo sapiens] >gi|119614270|gb|EAW93864.1| homeobox A2 [Homo sapiens] >…
2395	NP_006673	fibroleukin precursor [Homo sapiens] >gi|12230074|sp|Q14314.1|FGL2_HUMAN RecName: Full=Fibroleukin; AltName: Full=Fibrinogen-like protein 2; AltName: Full=pT49; Flags: Precursor >gi|4204688|gb|AAD10825.1|AAD10825 fibrinogen-like protein 2 [Homo sapiens] >gi|18390111|gb|AAL68855.1|AF468959_1 fibrinogen-like 2 [Homo sapiens] >gi|535185|emb|CAA85298.1| fibrinogen-like protein [Homo sapiens] >gi|2170…
47664	NP_006671	NADP-dependent malic enzyme, mitochondrial [Homo sapiens] >gi|62420882|ref|NP_001014811.1| NADP-dependent malic enzyme, mitochondrial [Homo sapiens] >gi|239049447|ref|NP_001155058.1| NADP-dependent malic enzyme, mitochondrial [Homo sapiens] >gi|215274021|sp|Q16798.2|MAON_HUMAN RecName: Full=NADP-dependent malic enzyme, mitochondrial; Short=NADP-ME; AltName: Full=Malic enzyme 3; Flags: Precursor >…
8764	NP_006666	tetraspanin-9 [Homo sapiens] >gi|270132569|ref|NP_001161792.1| tetraspanin-9 [Homo sapiens] >gi|11135148|sp|O75954.1|TSN9_HUMAN RecName: Full=Tetraspanin-9; Short=Tspan-9; AltName: Full=Tetraspan NET-5 >gi|3603459|gb|AAC35859.1| tetraspan NET-5 [Homo sapiens] >gi|47940591|gb|AAH71881.1| Tetraspanin 9 [Homo sapiens] >gi|49457214|emb|CAG46906.1| NET-5 [Homo sapiens] >gi|60821117|gb|AAX36561.1| tran…
41572	NP_006661	trophoblast glycoprotein precursor [Homo sapiens] >gi|262205665|ref|NP_001159864.1| trophoblast glycoprotein precursor [Homo sapiens] >gi|73621980|sp|Q13641.1|TPBG_HUMAN RecName: Full=Trophoblast glycoprotein; AltName: Full=5T4 oncofetal antigen; AltName: Full=5T4 oncofetal trophoblast glycoprotein; Short=5T4 oncotrophoblast glycoprotein; AltName: Full=M6P1; Flags: Precursor >gi|435655|emb|CAA823…
5967	NP_006636	PCTP-like protein [Homo sapiens] >gi|25090873|sp|Q9Y365.2|PCTL_HUMAN RecName: Full=PCTP-like protein; Short=PCTP-L; AltName: Full=Antigen NY-CO-28; AltName: Full=START domain-containing protein 10; Short=StARD10; AltName: Full=Serologically defined colon cancer antigen 28; AltName: Full=StAR-related lipid transfer protein 10 >gi|31455229|gb|AAH07919.1| STARD10 protein [Homo sapiens] >gi|33878435|…
8282	NP_006615	zinc finger MYND domain-containing protein 11 isoform a [Homo sapiens] >gi|114629035|ref|XP_001136274.1| PREDICTED: zinc finger MYND domain-containing protein 11 isoform 10 [Pan troglodytes] >gi|332262457|ref|XP_003280278.1| PREDICTED: zinc finger MYND domain-containing protein 11 isoform 1 [Nomascus leucogenys] >gi|397515107|ref|XP_003827801.1| PREDICTED: zinc finger MYND domain-containing prote…
6449	NP_006612	putative adenosylhomocysteinase 2 isoform a [Homo sapiens] >gi|27734986|ref|NP_663517.2| putative adenosylhomocysteinase 2 [Mus musculus] >gi|261490674|ref|NP_001094522.2| putative adenosylhomocysteinase 2 [Bos taurus] >gi|319401911|ref|NP_001188310.1| adenosylhomocysteinase-like protein 1 [Sus scrofa] >gi|384475666|ref|NP_001244987.1| putative adenosylhomocysteinase 2 [Macaca mulatta] >gi|297664…
19263	NP_006604	GRB2-related adapter protein [Homo sapiens] >gi|3913785|sp|Q13588.1|GRAP_HUMAN RecName: Full=GRB2-related adapter protein >gi|1354385|gb|AAC50541.1| Grb2-related adaptor protein [Homo sapiens] >gi|38649193|gb|AAH63035.1| GRB2-related adaptor protein [Homo sapiens] >gi|49456837|emb|CAG46739.1| GRAP [Homo sapiens] >gi|49456887|emb|CAG46764.1| GRAP [Homo sapiens] >gi|54696824|gb|AAV38784.1| GRB2-rel…
66451	NP_006567	advillin [Homo sapiens] >gi|313104246|sp|O75366.3|AVIL_HUMAN RecName: Full=Advillin; AltName: Full=p92
18895	NP_006531	nuclear receptor coactivator 2 [Homo sapiens] >gi|114620441|ref|XP_001163706.1| PREDICTED: nuclear receptor coactivator 2 [Pan troglodytes] >gi|13626594|sp|Q15596.2|NCOA2_HUMAN RecName: Full=Nuclear receptor coactivator 2; Short=NCoA-2; AltName: Full=Class E basic helix-loop-helix protein 75; Short=bHLHe75; AltName: Full=Transcriptional intermediary factor 2; Short=hTIF2 >gi|1877215|emb|CAA66263.…
21590	NP_006519	tissue factor pathway inhibitor 2 isoform 1 precursor [Homo sapiens] >gi|1351226|sp|P48307.1|TFPI2_HUMAN RecName: Full=Tissue factor pathway inhibitor 2; Short=TFPI-2; AltName: Full=Placental protein 5; Short=PP5; Flags: Precursor >gi|441150|gb|AAA20094.1| tissue factor pathway inhibitor-2 [Homo sapiens] >gi|484051|dbj|BAA06272.1| placental protein 5 (PP5) [Homo sapiens] >gi|13160482|gb|AAK13254.…
19623	NP_006513	protein Wnt-6 precursor [Homo sapiens] >gi|14424016|sp|Q9Y6F9.2|WNT6_HUMAN RecName: Full=Protein Wnt-6; Flags: Precursor >gi|11693044|gb|AAG38661.1| WNT6 precursor [Homo sapiens] >gi|13279251|gb|AAH04329.1| Wingless-type MMTV integration site family, member 6 [Homo sapiens] >gi|14133265|dbj|BAB55603.1| WNT6 [Homo sapiens] >gi|30583751|gb|AAP36124.1| wingless-type MMTV integration site family, mem…
39668	NP_006491	cell surface glycoprotein MUC18 precursor [Homo sapiens] >gi|85681878|sp|P43121.2|MUC18_HUMAN RecName: Full=Cell surface glycoprotein MUC18; AltName: Full=Cell surface glycoprotein P1H12; AltName: Full=Melanoma cell adhesion molecule; AltName: Full=Melanoma-associated antigen A32; AltName: Full=Melanoma-associated antigen MUC18; AltName: Full=S-endo 1 endothelial-associated antigen; AltName: CD_a…
14428	NP_006478	fibulin-1 isoform A precursor [Homo sapiens] >gi|119593791|gb|EAW73385.1| fibulin 1, isoform CRA_a [Homo sapiens]
51416	NP_006430	protein mab-21-like 2 [Homo sapiens] >gi|109075879|ref|XP_001082398.1| PREDICTED: protein mab-21-like 2 [Macaca mulatta] >gi|114596352|ref|XP_001151747.1| PREDICTED: protein mab-21-like 2 [Pan troglodytes] >gi|296195427|ref|XP_002745456.1| PREDICTED: protein mab-21-like 2 [Callithrix jacchus] >gi|297674469|ref|XP_002815248.1| PREDICTED: protein mab-21-like 2 [Pongo abelii] >gi|332217388|ref|XP_00…
8661	NP_006368	protein unc-13 homolog B [Homo sapiens] >gi|160332304|sp|O14795.2|UN13B_HUMAN RecName: Full=Protein unc-13 homolog B; AltName: Full=Munc13-2; Short=munc13 >gi|55661546|emb|CAH73361.1| unc-13 homolog B (C. elegans) [Homo sapiens] >gi|55662665|emb|CAH71208.1| unc-13 homolog B (C. elegans) [Homo sapiens] >gi|55662808|emb|CAH71004.1| unc-13 homolog B (C. elegans) [Homo sapiens] >gi|119578787|gb|EAW58…
117207	NP_006325	noelin isoform 2 precursor [Homo sapiens] >gi|332261229|ref|XP_003279677.1| PREDICTED: noelin isoform 2 [Nomascus leucogenys] >gi|1841336|dbj|BAA11554.1| AMY [Homo sapiens] >gi|46575883|tpg|DAA01548.1| TPA_exp: NOELIN1_V4 [Homo sapiens] >gi|55661831|emb|CAH70819.1| olfactomedin 1 [Homo sapiens] >gi|119608551|gb|EAW88145.1| olfactomedin 1, isoform CRA_d [Homo sapiens]
30005	NP_006320	fibulin-5 precursor [Homo sapiens] >gi|114654410|ref|XP_001146061.1| PREDICTED: fibulin-5 isoform 7 [Pan troglodytes] >gi|397525760|ref|XP_003832822.1| PREDICTED: fibulin-5 [Pan paniscus] >gi|12643876|sp|Q9UBX5.1|FBLN5_HUMAN RecName: Full=Fibulin-5; Short=FIBL-5; AltName: Full=Developmental arteries and neural crest EGF-like protein; Short=Dance; AltName: Full=Urine p50 protein; Short=UP50; Flags…
34409	NP_006306	polycomb group RING finger protein 3 [Homo sapiens] >gi|384475911|ref|NP_001245100.1| polycomb group RING finger protein 3 [Macaca mulatta] >gi|332263104|ref|XP_003280595.1| PREDICTED: polycomb group RING finger protein 3-like isoform 1 [Nomascus leucogenys] >gi|332263106|ref|XP_003280596.1| PREDICTED: polycomb group RING finger protein 3-like isoform 2 [Nomascus leucogenys] >gi|397480144|ref|XP_…
11402	NP_006276	dual specificity testis-specific protein kinase 1 [Homo sapiens] >gi|209572684|sp|Q15569.2|TESK1_HUMAN RecName: Full=Dual specificity testis-specific protein kinase 1; AltName: Full=Testicular protein kinase 1 >gi|23512307|gb|AAH38448.1| TESK1 protein [Homo sapiens] >gi|45501226|gb|AAH67130.1| TESK1 protein [Homo sapiens] >gi|55958923|emb|CAI13441.1| testis-specific kinase 1 [Homo sapiens] >gi|11…
49188	NP_006249	cGMP-dependent protein kinase 1 isoform 2 [Homo sapiens] >gi|109089773|ref|XP_001099460.1| PREDICTED: cGMP-dependent protein kinase 1 isoform 2 [Macaca mulatta] >gi|114630571|ref|XP_001162858.1| PREDICTED: cGMP-dependent protein kinase 1 isoform 3 [Pan troglodytes] >gi|31709|emb|CAA68810.1| unnamed protein product [Homo sapiens] >gi|3063842|emb|CAB07437.1| cGMP-dependent protein kinase type I bet…
74484	NP_006233	protein phosphatase 1 regulatory subunit 3D [Homo sapiens] >gi|23396812|sp|O95685.1|PPR3D_HUMAN RecName: Full=Protein phosphatase 1 regulatory subunit 3D; AltName: Full=Protein phosphatase 1 regulatory subunit 6; Short=PP1 subunit R6; AltName: Full=Protein phosphatase 1-binding subunit R6 >gi|3805797|emb|CAA77081.1| serine-threonine specific protein phosphatase [Homo sapiens] >gi|7981308|emb|CAB9…
52865	NP_006218	phospholipid transfer protein isoform a precursor [Homo sapiens] >gi|1709662|sp|P55058.1|PLTP_HUMAN RecName: Full=Phospholipid transfer protein; AltName: Full=Lipid transfer protein II; Flags: Precursor >gi|468326|gb|AAA36443.1| phospholipid transfer protein [Homo sapiens] >gi|3191967|emb|CAA15499.1| phospholipid transfer protein [Homo sapiens] >gi|18143452|dbj|BAB79630.1| phospholipid transfer p…
1923	NP_006198	platelet-derived growth factor receptor-like protein precursor [Homo sapiens] >gi|74762141|sp|Q15198.1|PGFRL_HUMAN RecName: Full=Platelet-derived growth factor receptor-like protein; Short=PDGFR-like protein; AltName: Full=PDGF receptor beta-like tumor suppressor; Flags: Precursor >gi|807819|dbj|BAA07179.1| PDGF receptor beta-like tumor suppressor [Homo sapiens] >gi|15012057|gb|AAH10927.1| Platel…
10135	NP_006173	discoidin domain-containing receptor 2 precursor [Homo sapiens] >gi|62420886|ref|NP_001014796.1| discoidin domain-containing receptor 2 precursor [Homo sapiens] >gi|215273969|sp|Q16832.2|DDR2_HUMAN RecName: Full=Discoidin domain-containing receptor 2; Short=Discoidin domain receptor 2; AltName: Full=CD167 antigen-like family member B; AltName: Full=Discoidin domain-containing receptor tyrosine ki…
8154	NP_006154	transcription factor NF-E2 45 kDa subunit [Homo sapiens] >gi|209862847|ref|NP_001129495.1| transcription factor NF-E2 45 kDa subunit [Homo sapiens] >gi|387848979|ref|NP_001248390.1| transcription factor NF-E2 45 kDa subunit [Homo sapiens] >gi|6831585|sp|Q16621.1|NFE2_HUMAN RecName: Full=Transcription factor NF-E2 45 kDa subunit; AltName: Full=Leucine zipper protein NF-E2; AltName: Full=Nuclear fa…
13149	NP_006144	cytoplasmic protein NCK1 isoform 1 [Homo sapiens] >gi|350538177|ref|NP_001233509.1| cytoplasmic protein NCK1 [Pan troglodytes] >gi|383873029|ref|NP_001244409.1| cytoplasmic protein NCK1 [Macaca mulatta] >gi|332232242|ref|XP_003265314.1| PREDICTED: cytoplasmic protein NCK1 isoform 1 [Nomascus leucogenys] >gi|397503863|ref|XP_003822536.1| PREDICTED: cytoplasmic protein NCK1 [Pan paniscus] >gi|12796…
7234	NP_006099	spondin-1 precursor [Homo sapiens] >gi|52783472|sp|Q9HCB6.2|SPON1_HUMAN RecName: Full=Spondin-1; AltName: Full=F-spondin; AltName: Full=Vascular smooth muscle cell growth-promoting factor; Flags: Precursor >gi|119588894|gb|EAW68488.1| spondin 1, extracellular matrix protein, isoform CRA_a [Homo sapiens] >gi|119588895|gb|EAW68489.1| spondin 1, extracellular matrix protein, isoform CRA_a [Homo sapi…
22282	NP_006089	guanine nucleotide-binding protein subunit beta-2-like 1 [Homo sapiens] >gi|6680047|ref|NP_032169.1| guanine nucleotide-binding protein subunit beta-2-like 1 [Mus musculus] >gi|28461223|ref|NP_786996.1| guanine nucleotide-binding protein subunit beta-2-like 1 [Bos taurus] >gi|47523724|ref|NP_999497.1| guanine nucleotide-binding protein subunit beta-2-like 1 [Sus scrofa] >gi|52138659|ref|NP_001004…
4184	NP_006087	protein NDRG1 isoform 1 [Homo sapiens] >gi|207028748|ref|NP_001128714.1| protein NDRG1 isoform 1 [Homo sapiens] >gi|6166568|sp|Q92597.1|NDRG1_HUMAN RecName: Full=Protein NDRG1; AltName: Full=Differentiation-related gene 1 protein; Short=DRG-1; AltName: Full=N-myc downstream-regulated gene 1 protein; AltName: Full=Nickel-specific induction protein Cap43; AltName: Full=Reducing agents and tunicamyc…
26288	NP_006083	nucleotide-binding oligomerization domain-containing protein 1 [Homo sapiens] >gi|20137579|sp|Q9Y239.1|NOD1_HUMAN RecName: Full=Nucleotide-binding oligomerization domain-containing protein 1; AltName: Full=Caspase recruitment domain-containing protein 4 >gi|4731026|gb|AAD28350.1|AF113925_1 Nod1 [Homo sapiens] >gi|4760400|gb|AAD29125.1|AF126484_1 CARD4 [Homo sapiens] >gi|5478674|gb|AAD43922.1| NOD…
34058	NP_006054	kelch repeat and BTB domain-containing protein 10 [Homo sapiens] >gi|114581586|ref|XP_001135383.1| PREDICTED: kelch repeat and BTB domain-containing protein 10 isoform 1 [Pan troglodytes] >gi|14285509|sp|O60662.2|KBTBA_HUMAN RecName: Full=Kelch repeat and BTB domain-containing protein 10; AltName: Full=Kel-like protein 23; AltName: Full=Kelch-related protein 1; AltName: Full=Sarcosin >gi|12330696…
37102	NP_006021	voltage-dependent calcium channel subunit alpha-2/delta-2 isoform b [Homo sapiens] >gi|7414316|emb|CAB86192.1| calcium channel, alpha 2/delta subunit 2 [Homo sapiens] >gi|119585522|gb|EAW65118.1| calcium channel, voltage-dependent, alpha 2/delta subunit 2, isoform CRA_a [Homo sapiens]
14927	NP_006004	60S ribosomal protein L10 [Rattus norvegicus] >gi|16418339|ref|NP_443067.1| 60S ribosomal protein L10 [Mus musculus] >gi|223890243|ref|NP_006004.2| 60S ribosomal protein L10 isoform a [Homo sapiens] >gi|281183057|ref|NP_001162273.1| 60S ribosomal protein L10 [Papio anubis] >gi|302148491|ref|NP_001180488.1| ribosomal protein L10 [Macaca mulatta] >gi|57112881|ref|XP_538206.1| PREDICTED: 60S ribosom…
8038	NP_005987	T-box transcription factor TBX3 isoform 1 [Homo sapiens] >gi|119618475|gb|EAW98069.1| T-box 3 (ulnar mammary syndrome), isoform CRA_a [Homo sapiens] >gi|119618480|gb|EAW98074.1| T-box 3 (ulnar mammary syndrome), isoform CRA_a [Homo sapiens]
41239	NP_005973	homeobox protein SIX1 [Homo sapiens] >gi|114653353|ref|XP_509988.2| PREDICTED: homeobox protein SIX1 [Pan troglodytes] >gi|397523323|ref|XP_003831684.1| PREDICTED: homeobox protein SIX1 [Pan paniscus] >gi|2495290|sp|Q15475.1|SIX1_HUMAN RecName: Full=Homeobox protein SIX1; AltName: Full=Sine oculis homeobox homolog 1 >gi|146325731|sp|A1YER0.1|SIX1_GORGO RecName: Full=Homeobox protein SIX1; AltName…
33344	NP_005955	myosin-10 isoform 2 [Homo sapiens] >gi|114669119|ref|XP_001166541.1| PREDICTED: myosin-10 isoform 7 [Pan troglodytes] >gi|215274129|sp|P35580.3|MYH10_HUMAN RecName: Full=Myosin-10; AltName: Full=Cellular myosin heavy chain, type B; AltName: Full=Myosin heavy chain 10; AltName: Full=Myosin heavy chain, non-muscle IIb; AltName: Full=Non-muscle myosin heavy chain B; Short=NMMHC-B; AltName: Full=Non-…
1539	NP_005954	myosin-1 [Homo sapiens] >gi|226694176|sp|P12882.3|MYH1_HUMAN RecName: Full=Myosin-1; AltName: Full=Myosin heavy chain 1; AltName: Full=Myosin heavy chain 2x; Short=MyHC-2x; AltName: Full=Myosin heavy chain IIx/d; Short=MyHC-IIx/d; AltName: Full=Myosin heavy chain, skeletal muscle, adult 1 >gi|119610411|gb|EAW90005.1| hCG1986604, isoform CRA_b [Homo sapiens]
73973	NP_005932	matrix metalloproteinase-16 precursor [Homo sapiens] >gi|109086884|ref|XP_001084206.1| PREDICTED: matrix metalloproteinase-16-like isoform 2 [Macaca mulatta] >gi|114620829|ref|XP_001136497.1| PREDICTED: matrix metalloproteinase-16 isoform 2 [Pan troglodytes] >gi|397501016|ref|XP_003821197.1| PREDICTED: matrix metalloproteinase-16 [Pan paniscus] >gi|3041669|sp|P51512.2|MMP16_HUMAN RecName: Full=Ma…
32471	NP_005931	stromelysin-3 preproprotein [Homo sapiens] >gi|317373418|sp|P24347.3|MMP11_HUMAN RecName: Full=Stromelysin-3; Short=SL-3; Short=ST3; AltName: Full=Matrix metalloproteinase-11; Short=MMP-11; Flags: Precursor
71569	NP_005908	malate dehydrogenase, cytoplasmic isoform 2 [Homo sapiens] >gi|1708967|sp|P40925.4|MDHC_HUMAN RecName: Full=Malate dehydrogenase, cytoplasmic; AltName: Full=Cytosolic malate dehydrogenase >gi|1255604|dbj|BAA09513.1| cytosolic malate dehydrogenase [Homo sapiens] >gi|3133269|gb|AAC16436.1| malate dehydrogenase [Homo sapiens] >gi|16306622|gb|AAH01484.1| Malate dehydrogenase 1, NAD (soluble) [Homo sa…
47988	NP_005900	microtubule-associated protein 1B [Homo sapiens] >gi|317373388|sp|P46821.2|MAP1B_HUMAN RecName: Full=Microtubule-associated protein 1B; Short=MAP-1B; Contains: RecName: Full=MAP1B heavy chain; Contains: RecName: Full=MAP1 light chain LC1 >gi|208965236|dbj|BAG72632.1| microtubule-associated protein 1B [synthetic construct] >gi|225000144|gb|AAI72388.1| Microtubule-associated protein 1B [synthetic c…
25688	NP_005853	cohesin subunit SA-1 [Homo sapiens] >gi|332232239|ref|XP_003265313.1| PREDICTED: cohesin subunit SA-1 [Nomascus leucogenys] >gi|209572720|sp|Q8WVM7.3|STAG1_HUMAN RecName: Full=Cohesin subunit SA-1; AltName: Full=SCC3 homolog 1; AltName: Full=Stromal antigen 1 >gi|119599521|gb|EAW79115.1| stromal antigen 1, isoform CRA_b [Homo sapiens] >gi|168275620|dbj|BAG10530.1| stromal antigen 1 [synthetic con…
30602	NP_005851	follistatin-related protein 3 precursor [Homo sapiens] >gi|23821565|sp|O95633.1|FSTL3_HUMAN RecName: Full=Follistatin-related protein 3; AltName: Full=Follistatin-like protein 3; AltName: Full=Follistatin-related gene protein; Flags: Precursor >gi|3764055|gb|AAC64321.1| follistatin-related protein FLRG [Homo sapiens] >gi|13543353|gb|AAH05839.1| Follistatin-like 3 (secreted glycoprotein) [Homo sap…
12080	NP_005850	transcriptional activator protein Pur-alpha [Homo sapiens] >gi|55624954|ref|XP_527027.1| PREDICTED: transcriptional activator protein Pur-alpha isoform 3 [Pan troglodytes] >gi|335283572|ref|XP_003354344.1| PREDICTED: transcriptional activator protein Pur-alpha isoform 1 [Sus scrofa] >gi|335283574|ref|XP_003354345.1| PREDICTED: transcriptional activator protein Pur-alpha isoform 2 [Sus scrofa] >gi…
2699	NP_005832	protein sprouty homolog 1 [Homo sapiens] >gi|40788001|ref|NP_955359.1| protein sprouty homolog 1 [Homo sapiens] >gi|384475544|ref|NP_001244967.1| protein sprouty homolog 1 [Homo sapiens] >gi|384475548|ref|NP_001244968.1| protein sprouty homolog 1 [Homo sapiens] >gi|47117811|sp|O43609.2|SPY1_HUMAN RecName: Full=Protein sprouty homolog 1; Short=Spry-1 >gi|37780037|gb|AAP20102.1| sprouty 1 protein […
38698	NP_005819	DDB1- and CUL4-associated factor 7 [Mus musculus] >gi|84000227|ref|NP_001033214.1| DDB1- and CUL4-associated factor 7 [Bos taurus] >gi|108936958|ref|NP_005819.3| DDB1- and CUL4-associated factor 7 [Homo sapiens] >gi|118405186|ref|NP_001072972.1| DDB1- and CUL4-associated factor 7 [Gallus gallus] >gi|157817648|ref|NP_001100527.1| DDB1- and CUL4-associated factor 7 [Rattus norvegicus] >gi|114669814…
675	NP_005804	serine/threonine-protein kinase D3 [Homo sapiens] >gi|114576964|ref|XP_001166998.1| PREDICTED: serine/threonine-protein kinase D3 isoform 3 [Pan troglodytes] >gi|397493614|ref|XP_003817698.1| PREDICTED: serine/threonine-protein kinase D3 [Pan paniscus] >gi|12230239|sp|O94806.1|KPCD3_HUMAN RecName: Full=Serine/threonine-protein kinase D3; AltName: Full=Protein kinase C nu type; AltName: Full=Prote…
87984	NP_005794	flotillin-1 [Homo sapiens] >gi|26006960|sp|O75955.3|FLOT1_HUMAN RecName: Full=Flotillin-1 >gi|3599573|gb|AAC35387.1| flotillin-1 [Homo sapiens] >gi|12654619|gb|AAH01146.1| Flotillin 1 [Homo sapiens] >gi|15277227|dbj|BAB63320.1| FLOT1 [Homo sapiens] >gi|27544399|dbj|BAC54934.1| flotillin 1 [Homo sapiens] >gi|30582993|gb|AAP35740.1| flotillin 1 [Homo sapiens] >gi|57209816|emb|CAI41896.1| flotillin …
18851	NP_005771	lipoma HMGIC fusion partner precursor [Homo sapiens] >gi|387763438|ref|NP_001248545.1| lipoma HMGIC fusion partner precursor [Macaca mulatta] >gi|114651336|ref|XP_001147653.1| PREDICTED: lipoma HMGIC fusion partner [Pan troglodytes] >gi|332242355|ref|XP_003270352.1| PREDICTED: lipoma HMGIC fusion partner-like [Nomascus leucogenys] >gi|397470707|ref|XP_003806957.1| PREDICTED: lipoma HMGIC fusion p…
22445	NP_005770	lipoma HMGIC fusion partner-like 2 protein [Homo sapiens] >gi|332821233|ref|XP_003310737.1| PREDICTED: lipoma HMGIC fusion partner-like 2 [Pan troglodytes] >gi|397466733|ref|XP_003805100.1| PREDICTED: lipoma HMGIC fusion partner-like 2 protein [Pan paniscus] >gi|116242618|sp|Q6ZUX7.2|LHPL2_HUMAN RecName: Full=Lipoma HMGIC fusion partner-like 2 protein >gi|32329206|gb|AAP74733.1| HMGIC fusion part…
813	NP_005769	RNA-binding protein 5 [Homo sapiens] >gi|13124794|sp|P52756.2|RBM5_HUMAN RecName: Full=RNA-binding protein 5; AltName: Full=Protein G15; AltName: Full=Putative tumor suppressor LUCA15; AltName: Full=RNA-binding motif protein 5; AltName: Full=Renal carcinoma antigen NY-REN-9 >gi|13693384|gb|AAF02422.2|AF103802_1 lung cancer tumor suppressor H37 [Homo sapiens] >gi|4140647|gb|AAD04159.1| RNA binding…
31389	NP_005730	RAS guanyl-releasing protein 1 isoform a [Homo sapiens] >gi|114656289|ref|XP_510293.2| PREDICTED: RAS guanyl-releasing protein 1 isoform 3 [Pan troglodytes] >gi|166987610|sp|O95267.2|GRP1_HUMAN RecName: Full=RAS guanyl-releasing protein 1; AltName: Full=Calcium and DAG-regulated guanine nucleotide exchange factor II; Short=CalDAG-GEFII; AltName: Full=Ras guanyl-releasing protein >gi|4038292|gb|AA…
63610	NP_005729	ADP-ribosylation factor-like protein 4A [Homo sapiens] >gi|47078227|ref|NP_997625.1| ADP-ribosylation factor-like protein 4A [Homo sapiens] >gi|81295813|ref|NP_001032241.1| ADP-ribosylation factor-like protein 4A [Homo sapiens] >gi|306482562|ref|NP_001182325.1| ADP-ribosylation factor-like protein 4A [Homo sapiens] >gi|114612178|ref|XP_001147693.1| PREDICTED: ADP-ribosylation factor-like 4A isofo…
3029	NP_005728	ADP-ribosylation factor-like protein 4C [Homo sapiens] >gi|113462000|ref|NP_796279.2| ADP-ribosylation factor-like protein 4C [Mus musculus] >gi|156121339|ref|NP_001095818.1| ADP-ribosylation factor-like protein 4C [Bos taurus] >gi|242247495|ref|NP_001156026.1| ADP-ribosylation factor-like protein 4C [Ovis aries] >gi|346716191|ref|NP_001231244.1| ADP-ribosylation factor-like protein 4C [Sus scrof…
30702	NP_005716	tetraspanin-2 [Homo sapiens] >gi|109014518|ref|XP_001111915.1| PREDICTED: tetraspanin-2-like [Macaca mulatta] >gi|332237757|ref|XP_003268074.1| PREDICTED: tetraspanin-2-like [Nomascus leucogenys] >gi|397467991|ref|XP_003805681.1| PREDICTED: tetraspanin-2 [Pan paniscus] >gi|23503099|sp|O60636.2|TSN2_HUMAN RecName: Full=Tetraspanin-2; Short=Tspan-2; AltName: Full=Tetraspan NET-3 >gi|18203879|gb|AAH…
78315	NP_005715	tetraspanin-3 isoform 1 [Homo sapiens] >gi|197097416|ref|NP_001124946.1| tetraspanin-3 [Pongo abelii] >gi|296236827|ref|XP_002763495.1| PREDICTED: tetraspanin-3 isoform 1 [Callithrix jacchus] >gi|332844424|ref|XP_523227.3| PREDICTED: tetraspanin-3 isoform 3 [Pan troglodytes] >gi|11135123|sp|O60637.1|TSN3_HUMAN RecName: Full=Tetraspanin-3; Short=Tspan-3; AltName: Full=Tetraspanin TM4-A; AltName: F…
34219	NP_005714	tetraspanin-5 [Mus musculus] >gi|21264583|ref|NP_005714.2| tetraspanin-5 [Homo sapiens] >gi|73663900|ref|NP_001004090.2| tetraspanin-5 [Rattus norvegicus] >gi|109075049|ref|XP_001104834.1| PREDICTED: tetraspanin-5-like isoform 2 [Macaca mulatta] >gi|296195956|ref|XP_002745619.1| PREDICTED: tetraspanin-5 [Callithrix jacchus] >gi|297674005|ref|XP_002815032.1| PREDICTED: tetraspanin-5 [Pongo abelii]…
273	NP_005711	actin-related protein 2/3 complex subunit 1B [Homo sapiens] >gi|3121763|sp|O15143.3|ARC1B_HUMAN RecName: Full=Actin-related protein 2/3 complex subunit 1B; AltName: Full=Arp2/3 complex 41 kDa subunit; AltName: Full=p41-ARC >gi|2282034|gb|AAB64189.1| p41-Arc [Homo sapiens] >gi|12803475|gb|AAH02562.1| Actin related protein 2/3 complex, subunit 1B, 41kDa [Homo sapiens] >gi|14043135|gb|AAH07555.1| Ac…
13482	NP_005676	general transcription factor II-I repeat domain-containing protein 1 isoform 2 [Homo sapiens] >gi|119590006|gb|EAW69600.1| GTF2I repeat domain containing 1, isoform CRA_b [Homo sapiens]
98941	NP_005660	receptor expression-enhancing protein 5 [Homo sapiens] >gi|332821767|ref|XP_003310831.1| PREDICTED: receptor expression-enhancing protein 5 [Pan troglodytes] >gi|82654932|sp|Q00765.3|REEP5_HUMAN RecName: Full=Receptor expression-enhancing protein 5; AltName: Full=Polyposis locus protein 1; AltName: Full=Protein TB2 >gi|50234934|gb|AAT70688.1| receptor expression enhancing protein 5 [Homo sapiens]…
11422	NP_005654	negative elongation factor A [Homo sapiens] >gi|347582642|ref|NP_001231577.1| negative elongation factor A [Pan troglodytes] >gi|397483596|ref|XP_003812985.1| PREDICTED: negative elongation factor A isoform 1 [Pan paniscus] >gi|119602952|gb|EAW82546.1| Wolf-Hirschhorn syndrome candidate 2, isoform CRA_b [Homo sapiens] >gi|123238537|emb|CAM15219.1| Wolf-Hirschhorn syndrome candidate 2 [Homo sapien…
22154	NP_005622	smoothened homolog precursor [Homo sapiens] >gi|6226142|sp|Q99835.1|SMO_HUMAN RecName: Full=Smoothened homolog; Short=SMO; AltName: Full=Protein Gx; Flags: Precursor >gi|1813876|gb|AAB41788.1| smoothened [Homo sapiens] >gi|3265148|gb|AAC24863.1| Gx protein [Homo sapiens] >gi|4324955|gb|AAD17202.1| smoothened [Homo sapiens] >gi|6940763|gb|AAF31757.1| Gx protein [Homo sapiens] >gi|14603016|gb|AAH09…
24121	NP_005621	solute carrier organic anion transporter family member 2A1 [Homo sapiens] >gi|218511799|sp|Q92959.2|SO2A1_HUMAN RecName: Full=Solute carrier organic anion transporter family member 2A1; AltName: Full=Prostaglandin transporter; Short=PGT; AltName: Full=Solute carrier family 21 member 2 >gi|30410896|gb|AAH51347.1| Solute carrier organic anion transporter family, member 2A1 [Homo sapiens] >gi|375722…
6213	NP_005609	delta-like protein 1 precursor [Homo sapiens] >gi|114610304|ref|XP_520601.2| PREDICTED: delta-like protein 1 [Pan troglodytes] >gi|118582508|sp|O00548.2|DLL1_HUMAN RecName: Full=Delta-like protein 1; AltName: Full=Drosophila Delta homolog 1; Short=Delta1; Short=H-Delta-1; Flags: Precursor >gi|7677011|emb|CAB89569.1| delta-like 1 (Drosophila) [Homo sapiens] >gi|37182902|gb|AAQ89251.1| DLL1 [Homo s…
55223	NP_005608	40S ribosomal protein S14 [Homo sapiens] >gi|31981100|ref|NP_065625.2| 40S ribosomal protein S14 [Mus musculus] >gi|62859657|ref|NP_001016722.1| uncharacterized protein LOC549476 [Xenopus (Silurana) tropicalis] >gi|68160915|ref|NP_001020241.1| 40S ribosomal protein S14 [Homo sapiens] >gi|68160922|ref|NP_001020242.1| 40S ribosomal protein S14 [Homo sapiens] >gi|71895291|ref|NP_001025790.1| 40S rib…
26678	NP_005604	regulator of G-protein signaling 4 isoform 2 [Homo sapiens] >gi|1710146|sp|P49798.1|RGS4_HUMAN RecName: Full=Regulator of G-protein signaling 4; Short=RGP4; Short=RGS4 >gi|75075893|sp|Q4R525.1|RGS4_MACFA RecName: Full=Regulator of G-protein signaling 4; Short=RGS4 >gi|20147749|gb|AAM12642.1|AF493928_1 regulator of G protein signalling 4 [Homo sapiens] >gi|1216373|gb|AAC50395.1| RGP4 [Homo sapiens…
11801	NP_005594	probable phospholipid-transporting ATPase IC [Homo sapiens] >gi|3628757|gb|AAC63461.1| FIC1 [Homo sapiens] >gi|119583458|gb|EAW63054.1| ATPase, Class I, type 8B, member 1, isoform CRA_a [Homo sapiens] >gi|225000688|gb|AAI72221.1| ATPase, class I, type 8B, member 1 [synthetic construct]
22640	NP_005537	tyrosine-protein kinase ITK/TSK [Homo sapiens] >gi|585361|sp|Q08881.1|ITK_HUMAN RecName: Full=Tyrosine-protein kinase ITK/TSK; AltName: Full=Interleukin-2-inducible T-cell kinase; Short=IL-2-inducible T-cell kinase; AltName: Full=Kinase EMT; AltName: Full=T-cell-specific kinase; AltName: Full=Tyrosine-protein kinase Lyk >gi|307508|gb|AAA36748.1| tyrosine kinase [Homo sapiens] >gi|399658|dbj|BAA02…
31133	NP_005530	type I inositol 1,4,5-trisphosphate 5-phosphatase [Homo sapiens] >gi|332835397|ref|XP_001155993.2| PREDICTED: type I inositol-1,4,5-trisphosphate 5-phosphatase [Pan troglodytes] >gi|3122245|sp|Q14642.1|I5P1_HUMAN RecName: Full=Type I inositol 1,4,5-trisphosphate 5-phosphatase; Short=5PTase; Flags: Precursor >gi|556769|emb|CAA54676.1| inositol 1,4,5-triphophate 5-phosphatase [Homo sapiens] >gi|559…
12712	NP_005515	transcription factor HES-1 [Homo sapiens] >gi|55621718|ref|XP_516956.1| PREDICTED: transcription factor HES-1 isoform 3 [Pan troglodytes] >gi|395839747|ref|XP_003792741.1| PREDICTED: transcription factor HES-1 [Otolemur garnettii] >gi|3913825|sp|Q14469.1|HES1_HUMAN RecName: Full=Transcription factor HES-1; AltName: Full=Class B basic helix-loop-helix protein 39; Short=bHLHb39; AltName: Full=Hairy…
43462	NP_005503	leucine-rich repeat-containing protein 32 precursor [Homo sapiens] >gi|193083139|ref|NP_001122394.1| leucine-rich repeat-containing protein 32 precursor [Homo sapiens] >gi|2498405|sp|Q14392.1|LRC32_HUMAN RecName: Full=Leucine-rich repeat-containing protein 32; AltName: Full=Garpin; AltName: Full=Glycoprotein A repetitions predominant; Short=GARP; Flags: Precursor >gi|439296|emb|CAA80847.1| garp […
26466	NP_005488	gap junction gamma-1 protein [Homo sapiens] >gi|122939172|ref|NP_001073852.1| gap junction gamma-1 protein [Homo sapiens] >gi|55645601|ref|XP_511557.1| PREDICTED: gap junction gamma-1 protein isoform 4 [Pan troglodytes] >gi|114666772|ref|XP_001147284.1| PREDICTED: gap junction gamma-1 protein isoform 2 [Pan troglodytes] >gi|114666774|ref|XP_001147361.1| PREDICTED: gap junction gamma-1 protein iso…
7933	NP_005465	histone deacetylase 5 isoform 1 [Homo sapiens] >gi|296434519|sp|Q9UQL6.2|HDAC5_HUMAN RecName: Full=Histone deacetylase 5; Short=HD5; AltName: Full=Antigen NY-CO-9
9720	NP_005452	transcription factor MafB [Homo sapiens] >gi|297707095|ref|XP_002830352.1| PREDICTED: transcription factor MafB [Pongo abelii] >gi|332209056|ref|XP_003253627.1| PREDICTED: transcription factor MafB-like [Nomascus leucogenys] >gi|21759268|sp|Q9Y5Q3.2|MAFB_HUMAN RecName: Full=Transcription factor MafB; Short=Maf-B; AltName: Full=V-maf musculoaponeurotic fibrosarcoma oncogene homolog B >gi|7024351|e…
20221	NP_005390	5'-AMP-activated protein kinase subunit beta-2 [Homo sapiens] >gi|3912957|sp|O43741.1|AAKB2_HUMAN RecName: Full=5'-AMP-activated protein kinase subunit beta-2; Short=AMPK subunit beta-2 >gi|2916802|emb|CAA12030.1| AMP-activated protein kinase beta 2 subunit [Homo sapiens] >gi|21667850|gb|AAM74153.1| AMPK beta-2 subunit [Homo sapiens] >gi|31566345|gb|AAH53610.1| Protein kinase, AMP-activated, beta…
5689	NP_005389	protein phosphatase 1 regulatory subunit 3C [Homo sapiens] >gi|146325084|sp|Q9UQK1.2|PPR3C_HUMAN RecName: Full=Protein phosphatase 1 regulatory subunit 3C; AltName: Full=Protein phosphatase 1 regulatory subunit 5; Short=PP1 subunit R5; AltName: Full=Protein targeting to glycogen; Short=PTG >gi|3805819|emb|CAA77082.1| serine-threonine specific protein phosphatase [Homo sapiens] >gi|15214995|gb|AAH…
13263	NP_005380	protein-L-isoaspartate(D-aspartate) O-methyltransferase isoform 1 [Homo sapiens] >gi|354983501|ref|NP_001238982.1| protein-L-isoaspartate(D-aspartate) O-methyltransferase isoform 1 [Homo sapiens] >gi|119568171|gb|EAW47786.1| protein-L-isoaspartate (D-aspartate) O-methyltransferase, isoform CRA_a [Homo sapiens]
22700	NP_005319	hyaluronan synthase 2 [Homo sapiens] >gi|109087359|ref|XP_001098841.1| PREDICTED: hyaluronan synthase 2 [Macaca mulatta] >gi|114621512|ref|XP_528222.2| PREDICTED: hyaluronan synthase 2 [Pan troglodytes] >gi|296227283|ref|XP_002759314.1| PREDICTED: hyaluronan synthase 2 [Callithrix jacchus] >gi|332214186|ref|XP_003256212.1| PREDICTED: hyaluronan synthase 2 [Nomascus leucogenys] >gi|7387737|sp|Q928…
17513	NP_005301	growth factor receptor-bound protein 7 isoform a [Homo sapiens] >gi|71979667|ref|NP_001025173.1| growth factor receptor-bound protein 7 isoform a [Homo sapiens] >gi|334883161|ref|NP_001229372.1| growth factor receptor-bound protein 7 isoform a [Homo sapiens] >gi|116242503|sp|Q14451.2|GRB7_HUMAN RecName: Full=Growth factor receptor-bound protein 7; AltName: Full=B47; AltName: Full=Epidermal growth…
31297	NP_005299	G protein-coupled receptor kinase 5 [Homo sapiens] >gi|462203|sp|P34947.1|GRK5_HUMAN RecName: Full=G protein-coupled receptor kinase 5; AltName: Full=G protein-coupled receptor kinase GRK5 >gi|306805|gb|AAA58620.1| G protein-coupled receptor kinase [Homo sapiens] >gi|40352899|gb|AAH64506.1| G protein-coupled receptor kinase 5 [Homo sapiens] >gi|55958649|emb|CAI15804.1| G protein-coupled receptor …
58776	NP_005247	growth arrest-specific protein 2 [Homo sapiens] >gi|29540559|ref|NP_808221.1| growth arrest-specific protein 2 [Homo sapiens] >gi|219842340|ref|NP_001137302.1| growth arrest-specific protein 2 [Homo sapiens] >gi|114636599|ref|XP_001173929.1| PREDICTED: growth arrest-specific protein 2 isoform 3 [Pan troglodytes] >gi|114636601|ref|XP_001173934.1| PREDICTED: growth arrest-specific protein 2 isoform…
76508	NP_005241	forkhead box protein L1 [Homo sapiens] >gi|13638268|sp|Q12952.2|FOXL1_HUMAN RecName: Full=Forkhead box protein L1; AltName: Full=Forkhead-related protein FKHL11; AltName: Full=Forkhead-related transcription factor 7; Short=FREAC-7 >gi|11762068|gb|AAG40312.1|AF315075_1 forkhead family transcription factor FOXL1 [Homo sapiens] >gi|109658834|gb|AAI17227.1| Forkhead box L1 [Homo sapiens] >gi|11961582…
26486	NP_005235	eyes absent homolog 2 isoform a [Homo sapiens] >gi|20455483|sp|O00167.2|EYA2_HUMAN RecName: Full=Eyes absent homolog 2 >gi|1834489|emb|CAA71310.1| EYA2 [Homo sapiens] >gi|56203002|emb|CAI23166.1| eyes absent homolog 2 (Drosophila) [Homo sapiens] >gi|57162353|emb|CAI40099.1| eyes absent homolog 2 (Drosophila) [Homo sapiens] >gi|57208681|emb|CAI42150.1| eyes absent homolog 2 (Drosophila) [Homo sapi…
912	NP_005229	protein C-ets-1 isoform 2 [Homo sapiens] >gi|119641|sp|P14921.1|ETS1_HUMAN RecName: Full=Protein C-ets-1; AltName: Full=p54 >gi|29882|emb|CAA32904.1| unnamed protein product [Homo sapiens] >gi|182269|gb|AAA52410.1| ets-1 protein [Homo sapiens] >gi|54695774|gb|AAV38259.1| v-ets erythroblastosis virus E26 oncogene homolog 1 (avian) [Homo sapiens] >gi|60819071|gb|AAX36487.1| v-ets erythroblastosis v…
9797	NP_005179	E3 ubiquitin-protein ligase CBL [Homo sapiens] >gi|114640764|ref|XP_001165648.1| PREDICTED: e3 ubiquitin-protein ligase CBL isoform 1 [Pan troglodytes] >gi|251757253|sp|P22681.2|CBL_HUMAN RecName: Full=E3 ubiquitin-protein ligase CBL; AltName: Full=Casitas B-lineage lymphoma proto-oncogene; AltName: Full=Proto-oncogene c-Cbl; AltName: Full=RING finger protein 55; AltName: Full=Signal transduction…
38851	NP_005155	ATP-binding cassette sub-family D member 2 [Homo sapiens] >gi|12643305|sp|Q9UBJ2.1|ABCD2_HUMAN RecName: Full=ATP-binding cassette sub-family D member 2; AltName: Full=Adrenoleukodystrophy-like 1; AltName: Full=Adrenoleukodystrophy-related protein; Short=hALDR >gi|2584767|emb|CAA03994.1| adrenoleukodystrophy related protein [Homo sapiens] >gi|4836439|gb|AAD30439.1| adrenoleukodystrophy-related pro…
34977	NP_005132	fibrinogen beta chain isoform 1 preproprotein [Homo sapiens] >gi|399492|sp|P02675.2|FIBB_HUMAN RecName: Full=Fibrinogen beta chain; Contains: RecName: Full=Fibrinopeptide B; Contains: RecName: Full=Fibrinogen beta chain; Flags: Precursor >gi|14423575|gb|AAK62470.1|AF388026_1 fibrinogen, B beta polypeptide [Homo sapiens] >gi|7924018|gb|AAA18024.2| fibrinogen beta chain [Homo sapiens] >gi|76826840|…
71762	NP_005131	cyclic nucleotide-gated olfactory channel [Homo sapiens] >gi|119370323|sp|Q16280.2|CNGA2_HUMAN RecName: Full=Cyclic nucleotide-gated olfactory channel; AltName: Full=Cyclic nucleotide-gated cation channel 2; AltName: Full=Cyclic nucleotide-gated channel alpha-2; Short=CNG channel alpha-2; Short=CNG-2; Short=CNG2 >gi|116496687|gb|AAI26303.1| Cyclic nucleotide gated channel alpha 2 [Homo sapiens] >…
37557	NP_005093	fasciculation and elongation protein zeta-2 isoform 1 [Homo sapiens] >gi|76803658|sp|Q9UHY8.2|FEZ2_HUMAN RecName: Full=Fasciculation and elongation protein zeta-2; AltName: Full=Zygin II; AltName: Full=Zygin-2 >gi|40363421|dbj|BAD06207.1| fasciculation and elongation protein zeta 2 [Homo sapiens] >gi|62822081|gb|AAY14650.1| unknown [Homo sapiens] >gi|119620829|gb|EAX00424.1| fasciculation and elo…
19120	NP_005052	60S ribosomal protein L3-like [Homo sapiens] >gi|397472395|ref|XP_003807730.1| PREDICTED: 60S ribosomal protein L3-like [Pan paniscus] >gi|2500230|sp|Q92901.3|RL3L_HUMAN RecName: Full=60S ribosomal protein L3-like >gi|1638884|gb|AAC50777.1| ribosomal protein L3-like [Homo sapiens] >gi|30046542|gb|AAH50413.1| Ribosomal protein L3-like [Homo sapiens] >gi|119606005|gb|EAW85599.1| ribosomal protein L…
43992	NP_005032	perforin-1 precursor [Homo sapiens] >gi|133908621|ref|NP_001076585.1| perforin-1 precursor [Homo sapiens] >gi|129819|sp|P14222.1|PERF_HUMAN RecName: Full=Perforin-1; Short=P1; AltName: Full=Cytolysin; AltName: Full=Lymphocyte pore-forming protein; Short=PFP; Flags: Precursor >gi|189847|gb|AAA60065.1| perforin [Homo sapiens] >gi|190340|gb|AAA60167.1| perforin [Homo sapiens] >gi|38649195|gb|AAH6304…
10410	NP_005031	lysosomal Pro-X carboxypeptidase isoform 1 preproprotein [Homo sapiens] >gi|1172047|sp|P42785.1|PCP_HUMAN RecName: Full=Lysosomal Pro-X carboxypeptidase; AltName: Full=Angiotensinase C; AltName: Full=Lysosomal carboxypeptidase C; AltName: Full=Proline carboxypeptidase; AltName: Full=Prolylcarboxypeptidase; Short=PRCP; Flags: Precursor >gi|431321|gb|AAA99891.1| prolylcarboxypeptidase [Homo sapiens…
2835	NP_005018	phosphatidylinositol 3-kinase regulatory subunit beta [Homo sapiens] >gi|114676105|ref|XP_512509.2| PREDICTED: phosphatidylinositol 3-kinase regulatory subunit beta [Pan troglodytes] >gi|2160048|emb|CAA56868.1| p85 beta subunit of phosphatidyl-inositol-3-kinase [Homo sapiens] >gi|47682978|gb|AAH70082.1| Phosphoinositide-3-kinase, regulatory subunit 2 (beta) [Homo sapiens] >gi|59862087|gb|AAH90249…
6941	NP_005017	phosphatidylinositol 4,5-bisphosphate 3-kinase catalytic subunit delta isoform [Homo sapiens] >gi|67477424|sp|O00329.2|PK3CD_HUMAN RecName: Full=Phosphatidylinositol 4,5-bisphosphate 3-kinase catalytic subunit delta isoform; Short=PI3-kinase subunit delta; Short=PI3K-delta; Short=PI3Kdelta; Short=PtdIns-3-kinase subunit delta; AltName: Full=Phosphatidylinositol 4,5-bisphosphate 3-kinase 110 kDa c…
14220	NP_005001	neuronal cell adhesion molecule isoform B precursor [Homo sapiens]
10644	NP_004986	matrix metalloproteinase-14 preproprotein [Homo sapiens] >gi|317373419|sp|P50281.3|MMP14_HUMAN RecName: Full=Matrix metalloproteinase-14; Short=MMP-14; AltName: Full=MMP-X1; AltName: Full=Membrane-type matrix metalloproteinase 1; Short=MT-MMP 1; Short=MTMMP1; AltName: Full=Membrane-type-1 matrix metalloproteinase; Short=MT1-MMP; Short=MT1MMP; Flags: Precursor >gi|963054|emb|CAA88372.1| membrane-t…
13437	NP_004978	LIM and senescent cell antigen-like-containing domain protein 1 isoform b [Homo sapiens] >gi|301601630|ref|NP_001180417.1| LIM and senescent cell antigen-like-containing domain protein 1 isoform b [Homo sapiens] >gi|114579423|ref|XP_001136475.1| PREDICTED: LIM and senescent cell antigen-like domains 1 isoform 4 [Pan troglodytes] >gi|114579425|ref|XP_001136717.1| PREDICTED: LIM and senescent cell …
27316	NP_004953	bone morphogenetic protein 3B precursor [Homo sapiens] >gi|1705471|sp|P55107.1|BMP3B_HUMAN RecName: Full=Bone morphogenetic protein 3B; Short=BMP-3B; AltName: Full=Bone-inducing protein; Short=BIP; AltName: Full=Growth/differentiation factor 10; Short=GDF-10; Flags: Precursor >gi|699604|dbj|BAA08452.1| human bone morphogenetic protein-3b [Homo sapiens] >gi|699606|dbj|BAA08453.1| human bone morpho…
1426	NP_004942	G-protein coupled receptor 183 [Homo sapiens] >gi|205371788|sp|P32249.3|GP183_HUMAN RecName: Full=G-protein coupled receptor 183; AltName: Full=Epstein-Barr virus-induced G-protein coupled receptor 2; Short=EBI2; Short=EBV-induced G-protein coupled receptor 2 >gi|292057|gb|AAA35924.1| EBI 2: EBV induced G-protein coupled receptor [Homo sapiens] >gi|18089131|gb|AAH20752.1| G protein-coupled recept…
29623	NP_004913	protein transport protein Sec24C [Homo sapiens] >gi|38373671|ref|NP_940999.1| protein transport protein Sec24C [Homo sapiens] >gi|257051070|sp|P53992.3|SC24C_HUMAN RecName: Full=Protein transport protein Sec24C; AltName: Full=SEC24-related protein C >gi|119574900|gb|EAW54515.1| SEC24 related gene family, member C (S. cerevisiae), isoform CRA_a [Homo sapiens] >gi|119574902|gb|EAW54517.1| SEC24 rel…
35292	NP_004904	uncharacterized protein C16orf7 [Homo sapiens] >gi|317373349|sp|Q9Y2B5.2|CP007_HUMAN RecName: Full=Uncharacterized protein C16orf7; AltName: Full=Protein ATP-BL >gi|147898017|gb|AAI40443.1| Chromosome 16 open reading frame 7 [synthetic construct] >gi|151555113|gb|AAI48702.1| Chromosome 16 open reading frame 7 [synthetic construct] >gi|261857514|dbj|BAI45279.1| chromosome 16 open reading frame 7 […
49149	NP_004896	peroxiredoxin-6 [Homo sapiens] >gi|114565483|ref|XP_524972.2| PREDICTED: peroxiredoxin-6 isoform 2 [Pan troglodytes] >gi|114621471|ref|XP_001143738.1| PREDICTED: peroxiredoxin-6 [Pan troglodytes] >gi|1718024|sp|P30041.3|PRDX6_HUMAN RecName: Full=Peroxiredoxin-6; AltName: Full=1-Cys peroxiredoxin; Short=1-Cys PRX; AltName: Full=24 kDa protein; AltName: Full=Acidic calcium-independent phospholipase…
20586	NP_004858	integral membrane protein 2A isoform 1 [Homo sapiens] >gi|302565378|ref|NP_001181146.1| integral membrane protein 2A [Macaca mulatta] >gi|332266336|ref|XP_003282166.1| PREDICTED: integral membrane protein 2A-like isoform 1 [Nomascus leucogenys] >gi|332861095|ref|XP_001145755.2| PREDICTED: integral membrane protein 2A-like isoform 1 [Pan troglodytes] >gi|397508009|ref|XP_003824467.1| PREDICTED: in…
89191	NP_004852	galactosylceramide sulfotransferase [Homo sapiens] >gi|22001556|sp|Q99999.1|G3ST1_HUMAN RecName: Full=Galactosylceramide sulfotransferase; Short=GalCer sulfotransferase; AltName: Full=3'-phosphoadenosine-5'-phosphosulfate:GalCer sulfotransferase; AltName: Full=3'-phosphoadenylylsulfate:galactosylceramide 3'-sulfotransferase; AltName: Full=Cerebroside sulfotransferase >gi|1871141|dbj|BAA13673.1| c…
11640	NP_004831	rho guanine nucleotide exchange factor 6 [Homo sapiens] >gi|17371603|sp|Q15052.2|ARHG6_HUMAN RecName: Full=Rho guanine nucleotide exchange factor 6; AltName: Full=Alpha-Pix; AltName: Full=COOL-2; AltName: Full=PAK-interacting exchange factor alpha; AltName: Full=Rac/Cdc42 guanine nucleotide exchange factor 6 >gi|24981065|gb|AAH39856.1| Rac/Cdc42 guanine nucleotide exchange factor (GEF) 6 [Homo sa…
2007	NP_004822	mediator of RNA polymerase II transcription subunit 26 [Homo sapiens] >gi|158931130|sp|O95402.2|MED26_HUMAN RecName: Full=Mediator of RNA polymerase II transcription subunit 26; AltName: Full=Activator-recruited cofactor 70 kDa component; Short=ARC70; AltName: Full=Cofactor required for Sp1 transcriptional activation subunit 7; Short=CRSP complex subunit 7; AltName: Full=Mediator complex subunit …
32652	NP_004814	potassium channel subfamily K member 6 [Homo sapiens] >gi|13124108|sp|Q9Y257.1|KCNK6_HUMAN RecName: Full=Potassium channel subfamily K member 6; AltName: Full=Inward rectifying potassium channel protein TWIK-2; AltName: Full=TWIK-originated similarity sequence >gi|4574322|gb|AAD24000.1|AF117708_1 tandem pore domain potassium channel TWIK-2 [Homo sapiens] >gi|9971945|gb|AAG10506.1|AF281302_1 2P do…
24835	NP_004813	netrin-1 precursor [Homo sapiens] >gi|229462906|sp|O95631.2|NET1_HUMAN RecName: Full=Netrin-1; Flags: Precursor >gi|317040170|gb|ADU87650.1| epididymis secretory sperm binding protein Li 131P [Homo sapiens]
3476	NP_004799	glycylpeptide N-tetradecanoyltransferase 2 [Homo sapiens] >gi|6225770|sp|O60551.1|NMT2_HUMAN RecName: Full=Glycylpeptide N-tetradecanoyltransferase 2; AltName: Full=Myristoyl-CoA:protein N-myristoyltransferase 2; Short=NMT 2; AltName: Full=Peptide N-myristoyltransferase 2; AltName: Full=Type II N-myristoyltransferase >gi|10181231|gb|AAF36406.2|AF232826_1 type II N-myristoyltransferase [Bos taurus…
35052	NP_004798	heparan-sulfate 6-O-sulfotransferase 1 [Homo sapiens] >gi|114580796|ref|XP_001141733.1| PREDICTED: heparan-sulfate 6-O-sulfotransferase 1 isoform 3 [Pan troglodytes] >gi|297668357|ref|XP_002812408.1| PREDICTED: heparan-sulfate 6-O-sulfotransferase 1 [Pongo abelii] >gi|332258220|ref|XP_003278197.1| PREDICTED: heparan-sulfate 6-O-sulfotransferase 1 [Nomascus leucogenys] >gi|229463049|sp|O60243.5|H6…
30460	NP_004766	beta-1,4-galactosyltransferase 6 [Homo sapiens] >gi|297702444|ref|XP_002828189.1| PREDICTED: beta-1,4-galactosyltransferase 6 isoform 1 [Pongo abelii] >gi|13123991|sp|Q9UBX8.1|B4GT6_HUMAN RecName: Full=Beta-1,4-galactosyltransferase 6; Short=Beta-1,4-GalTase 6; Short=Beta4Gal-T6; Short=b4Gal-T6; AltName: Full=UDP-Gal:beta-GlcNAc beta-1,4-galactosyltransferase 6; AltName: Full=UDP-galactose:beta-N…
29601	NP_004751	serine/threonine-protein kinase 17A [Homo sapiens] >gi|317373279|sp|Q9UEE5.2|ST17A_HUMAN RecName: Full=Serine/threonine-protein kinase 17A; AltName: Full=DAP kinase-related apoptosis-inducing protein kinase 1
24864	NP_004728	glycosyltransferase-like protein LARGE1 [Homo sapiens] >gi|19924141|ref|NP_598397.1| glycosyltransferase-like protein LARGE1 [Homo sapiens] >gi|114686090|ref|XP_001154608.1| PREDICTED: like-glycosyltransferase isoform 2 [Pan troglodytes] >gi|114686092|ref|XP_001154669.1| PREDICTED: like-glycosyltransferase isoform 3 [Pan troglodytes] >gi|397501761|ref|XP_003821544.1| PREDICTED: glycosyltransferas…
20544	NP_004714	rho guanine nucleotide exchange factor 2 isoform 3 [Homo sapiens] >gi|12224962|emb|CAC21656.1| hypothetical protein [Homo sapiens] >gi|55663549|emb|CAH72627.1| rho/rac guanine nucleotide exchange factor (GEF) 2 [Homo sapiens] >gi|117645434|emb|CAL38183.1| hypothetical protein [synthetic construct] >gi|119573398|gb|EAW53013.1| rho/rac guanine nucleotide exchange factor (GEF) 2, isoform CRA_b [Homo…
31796	NP_004627	semaphorin-3B isoform 1 precursor [Homo sapiens] >gi|8134673|sp|Q13214.1|SEM3B_HUMAN RecName: Full=Semaphorin-3B; AltName: Full=Sema A(V); AltName: Full=Semaphorin-V; Short=Sema V; Flags: Precursor >gi|974284|gb|AAD09138.1| semaphorin V [Homo sapiens]
55966	NP_004626	MAP kinase-activated protein kinase 3 [Homo sapiens] >gi|345441756|ref|NP_001230854.1| MAP kinase-activated protein kinase 3 [Homo sapiens] >gi|345441758|ref|NP_001230855.1| MAP kinase-activated protein kinase 3 [Homo sapiens] >gi|74762148|sp|Q16644.1|MAPK3_HUMAN RecName: Full=MAP kinase-activated protein kinase 3; Short=MAPK-activated protein kinase 3; Short=MAPKAP kinase 3; Short=MAPKAP-K3; Sho…
22025	NP_004617	protein Wnt-11 precursor [Homo sapiens] >gi|114639446|ref|XP_508650.2| PREDICTED: protein Wnt-11 [Pan troglodytes] >gi|297689759|ref|XP_002822307.1| PREDICTED: protein Wnt-11 [Pongo abelii] >gi|397487337|ref|XP_003814758.1| PREDICTED: protein Wnt-11 [Pan paniscus] >gi|20532422|sp|O96014.2|WNT11_HUMAN RecName: Full=Protein Wnt-11; Flags: Precursor >gi|17026012|dbj|BAB72099.1| WNT11 [Homo sapiens] …
16588	NP_004616	protein Wnt-7a precursor [Homo sapiens] >gi|296225902|ref|XP_002758695.1| PREDICTED: protein Wnt-7a [Callithrix jacchus] >gi|397511865|ref|XP_003826283.1| PREDICTED: protein Wnt-7a [Pan paniscus] >gi|110288020|sp|Q1KYK4.1|WNT7A_AOTTR RecName: Full=Protein Wnt-7a; Flags: Precursor >gi|110288021|sp|Q1KYK6.1|WNT7A_CALJA RecName: Full=Protein Wnt-7a; Flags: Precursor >gi|110288023|sp|Q1KYK7.1|WNT7A_G…
1587	NP_004604	protein-glutamine gamma-glutamyltransferase 2 isoform a [Homo sapiens] >gi|397466639|ref|XP_003805058.1| PREDICTED: protein-glutamine gamma-glutamyltransferase 2 isoform 1 [Pan paniscus] >gi|20141877|sp|P21980.2|TGM2_HUMAN RecName: Full=Protein-glutamine gamma-glutamyltransferase 2; AltName: Full=Tissue transglutaminase; AltName: Full=Transglutaminase C; Short=TG(C); Short=TGC; Short=TGase C; Alt…
30549	NP_004553	E3 ubiquitin-protein ligase parkin isoform 1 [Homo sapiens] >gi|116242725|sp|O60260.2|PRKN2_HUMAN RecName: Full=E3 ubiquitin-protein ligase parkin; AltName: Full=Parkinson juvenile disease protein 2; Short=Parkinson disease protein 2 >gi|119567958|gb|EAW47573.1| Parkinson disease (autosomal recessive, juvenile) 2, parkin, isoform CRA_c [Homo sapiens] >gi|158258617|dbj|BAF85279.1| unnamed protein …
32453	NP_004524	myosin-binding protein C, fast-type [Homo sapiens] >gi|296439237|sp|Q14324.2|MYPC2_HUMAN RecName: Full=Myosin-binding protein C, fast-type; Short=Fast MyBP-C; AltName: Full=C-protein, skeletal muscle fast isoform >gi|119592272|gb|EAW71866.1| myosin binding protein C, fast type, isoform CRA_b [Homo sapiens] >gi|120660082|gb|AAI30537.1| Myosin binding protein C, fast type [Homo sapiens] >gi|1879514…
4245	NP_004487	hepatocyte nuclear factor 3-alpha [Homo sapiens] >gi|296434509|sp|P55317.2|FOXA1_HUMAN RecName: Full=Hepatocyte nuclear factor 3-alpha; Short=HNF-3-alpha; Short=HNF-3A; AltName: Full=Forkhead box protein A1; AltName: Full=Transcription factor 3A; Short=TCF-3A >gi|11878208|gb|AAG40847.1| hepatocyte nuclear factor-3alpha [Homo sapiens] >gi|21707517|gb|AAH33890.1| Forkhead box A1 [Homo sapiens] >gi|…
14453	NP_004479	platelet glycoprotein V precursor [Homo sapiens] >gi|729616|sp|P40197.1|GPV_HUMAN RecName: Full=Platelet glycoprotein V; Short=GPV; AltName: Full=Glycoprotein 5; AltName: CD_antigen=CD42d; Flags: Precursor >gi|312502|emb|CAA80637.1| platelet glycoprotein V precursor [Homo sapiens] >gi|388760|gb|AAA03069.1| platelet membrane glycoprotein V [Homo sapiens] >gi|119598459|gb|EAW78053.1| glycoprotein V…
18474	NP_004474	glycine cleavage system H protein, mitochondrial precursor [Homo sapiens] >gi|114608981|ref|XP_001160723.1| PREDICTED: glycine cleavage system H protein, mitochondrial [Pan troglodytes] >gi|297699291|ref|XP_002826723.1| PREDICTED: glycine cleavage system H protein, mitochondrial [Pongo abelii] >gi|311033385|sp|P23434.2|GCSH_HUMAN RecName: Full=Glycine cleavage system H protein, mitochondrial; Fla…
94708	NP_004465	forkhead box protein D2 [Homo sapiens] >gi|182705227|sp|O60548.2|FOXD2_HUMAN RecName: Full=Forkhead box protein D2; AltName: Full=Forkhead-related protein FKHL17; AltName: Full=Forkhead-related transcription factor 9; Short=FREAC-9 >gi|55962133|emb|CAI14974.1| forkhead box D2 [Homo sapiens]
20504	NP_004459	four and a half LIM domains protein 3 isoform 1 [Homo sapiens] >gi|209572768|sp|Q13643.4|FHL3_HUMAN RecName: Full=Four and a half LIM domains protein 3; Short=FHL-3; AltName: Full=Skeletal muscle LIM-protein 2; Short=SLIM-2 >gi|12655007|gb|AAH01351.1| Four and a half LIM domains 3 [Homo sapiens] >gi|15079780|gb|AAH11697.1| Four and a half LIM domains 3 [Homo sapiens] >gi|30582943|gb|AAP35701.1| f…
25021	NP_004432	ephrin type-B receptor 1 precursor [Homo sapiens] >gi|1706663|sp|P54762.1|EPHB1_HUMAN RecName: Full=Ephrin type-B receptor 1; AltName: Full=ELK; AltName: Full=EPH tyrosine kinase 2; AltName: Full=EPH-like kinase 6; Short=EK6; Short=hEK6; AltName: Full=Neuronally-expressed EPH-related tyrosine kinase; Short=NET; AltName: Full=Tyrosine-protein kinase receptor EPH-2; Flags: Precursor >gi|1100112|gb|…
54502	NP_004429	ephrin type-A receptor 4 precursor [Homo sapiens] >gi|332815475|ref|XP_001164828.2| PREDICTED: ephrin type-A receptor 4 isoform 6 [Pan troglodytes] >gi|397495766|ref|XP_003818717.1| PREDICTED: ephrin type-A receptor 4 [Pan paniscus] >gi|1711371|sp|P54764.1|EPHA4_HUMAN RecName: Full=Ephrin type-A receptor 4; AltName: Full=EPH-like kinase 8; Short=EK8; Short=hEK8; AltName: Full=Tyrosine-protein kin…
5682	NP_004428	protein 4.1 isoform 6 [Homo sapiens] >gi|182076|gb|AAA35795.1| 4.1 protein [Homo sapiens] >gi|55664330|emb|CAH71639.1| erythrocyte membrane protein band 4.1 (elliptocytosis 1, RH-linked) [Homo sapiens] >gi|56204316|emb|CAI21969.1| erythrocyte membrane protein band 4.1 (elliptocytosis 1, RH-linked) [Homo sapiens] >gi|119628068|gb|EAX07663.1| erythrocyte membrane protein band 4.1 (elliptocytosis 1,…
27824	NP_004419	ephrin-A1 isoform a precursor [Homo sapiens] >gi|332810440|ref|XP_001141980.2| PREDICTED: ephrin-A1 isoform 1 [Pan troglodytes] >gi|397492420|ref|XP_003817120.1| PREDICTED: ephrin-A1 [Pan paniscus] >gi|73920206|sp|P20827.2|EFNA1_HUMAN RecName: Full=Ephrin-A1; AltName: Full=EPH-related receptor tyrosine kinase ligand 1; Short=LERK-1; AltName: Full=Immediate early response protein B61; AltName: Ful…
42352	NP_004413	segment polarity protein dishevelled homolog DVL-2 [Homo sapiens] >gi|332847130|ref|XP_003315389.1| PREDICTED: segment polarity protein dishevelled homolog DVL-2 [Pan troglodytes] >gi|6919871|sp|O14641.1|DVL2_HUMAN RecName: Full=Segment polarity protein dishevelled homolog DVL-2; Short=Dishevelled-2; AltName: Full=DSH homolog 2 >gi|2291008|gb|AAB65243.1| dishevelled 2 [Homo sapiens] >gi|15928771|…
40666	NP_004410	dual specificity protein phosphatase 5 [Homo sapiens] >gi|215273975|sp|Q16690.2|DUS5_HUMAN RecName: Full=Dual specificity protein phosphatase 5; AltName: Full=Dual specificity protein phosphatase hVH3 >gi|55958676|emb|CAI15120.1| dual specificity phosphatase 5 [Homo sapiens]
29096	NP_004407	E3 ubiquitin-protein ligase DTX1 [Homo sapiens] >gi|37077046|sp|Q86Y01.1|DTX1_HUMAN RecName: Full=E3 ubiquitin-protein ligase DTX1; AltName: Full=Protein deltex-1; Short=Deltex1; Short=hDTX1 >gi|29387353|gb|AAH48216.1| Deltex homolog 1 (Drosophila) [Homo sapiens] >gi|119618434|gb|EAW98028.1| deltex homolog 1 (Drosophila), isoform CRA_a [Homo sapiens] >gi|168275798|dbj|BAG10619.1| deltex-1 protein…
2321	NP_004386	drebrin isoform a [Homo sapiens]
5559	NP_004374	tyrosine-protein kinase CSK [Homo sapiens] >gi|187475373|ref|NP_001120662.1| tyrosine-protein kinase CSK [Homo sapiens] >gi|397479696|ref|XP_003811144.1| PREDICTED: tyrosine-protein kinase CSK isoform 1 [Pan paniscus] >gi|397479698|ref|XP_003811145.1| PREDICTED: tyrosine-protein kinase CSK isoform 2 [Pan paniscus] >gi|729887|sp|P41240.1|CSK_HUMAN RecName: Full=Tyrosine-protein kinase CSK; AltName…
31239	NP_004361	collagen alpha-1(XII) chain long isoform precursor [Homo sapiens] >gi|146345397|sp|Q99715.2|COCA1_HUMAN RecName: Full=Collagen alpha-1(XII) chain; Flags: Precursor >gi|55662663|emb|CAH71310.1| collagen, type XII, alpha 1 [Homo sapiens] >gi|56203512|emb|CAI19898.1| collagen, type XII, alpha 1 [Homo sapiens] >gi|56203521|emb|CAI19908.1| collagen, type XII, alpha 1 [Homo sapiens]
17500	NP_004357	chloride channel protein 2 isoform 1 [Homo sapiens] >gi|288558807|sp|P51788.2|CLCN2_HUMAN RecName: Full=Chloride channel protein 2; Short=ClC-2 >gi|2570864|gb|AAB88807.1| chloride channel protein [Homo sapiens] >gi|119598655|gb|EAW78249.1| chloride channel 2, isoform CRA_b [Homo sapiens]
30345	NP_004328	oxidative stress-induced growth inhibitor 2 isoform 2 [Homo sapiens] >gi|11386718|sp|Q9Y236.1|OSGI2_HUMAN RecName: Full=Oxidative stress-induced growth inhibitor 2; AltName: Full=hT41 >gi|3687829|gb|AAC62231.1| hT41 [Homo sapiens] >gi|4337462|gb|AAD18134.1| T41p [Homo sapiens] >gi|119612063|gb|EAW91657.1| chromosome 8 open reading frame 1, isoform CRA_a [Homo sapiens] >gi|119612065|gb|EAW91659.1|…
562	NP_004318	breakpoint cluster region protein isoform 1 [Homo sapiens] >gi|143811366|sp|P11274.2|BCR_HUMAN RecName: Full=Breakpoint cluster region protein; AltName: Full=Renal carcinoma antigen NY-REN-26 >gi|487345|gb|AAB60388.1| breakpoint cluster region protein [Homo sapiens] >gi|119579972|gb|EAW59568.1| breakpoint cluster region, isoform CRA_e [Homo sapiens]
2712	NP_004311	sarcoplasmic/endoplasmic reticulum calcium ATPase 1 isoform a [Homo sapiens] >gi|2052521|gb|AAB53112.1| Ca2+ ATPase of fast-twitch skeletal muscle sacroplasmic reticulum, neonatal isoform [Homo sapiens] >gi|158256064|dbj|BAF84003.1| unnamed protein product [Homo sapiens]
29289	NP_004301	rho-related GTP-binding protein RhoH precursor [Homo sapiens] >gi|2500200|sp|Q15669.1|RHOH_HUMAN RecName: Full=Rho-related GTP-binding protein RhoH; AltName: Full=GTP-binding protein TTF; AltName: Full=Translocation three four protein; Flags: Precursor >gi|20379124|gb|AAM21122.1|AF498975_1 small GTP binding protein RhoH [Homo sapiens] >gi|609017|emb|CAA84538.1| small G protein [Homo sapiens] >gi|…
19676	NP_004293	activin receptor type-1B isoform a precursor [Homo sapiens] >gi|114644615|ref|XP_001145219.1| PREDICTED: activin receptor type-1B isoform 3 [Pan troglodytes] >gi|547775|sp|P36896.1|ACV1B_HUMAN RecName: Full=Activin receptor type-1B; AltName: Full=Activin receptor type IB; Short=ACTR-IB; AltName: Full=Activin receptor-like kinase 4; Short=ALK-4; AltName: Full=Serine/threonine-protein kinase recept…
59018	NP_004288	guanine nucleotide-binding protein subunit alpha-14 [Homo sapiens] >gi|6016102|sp|O95837.1|GNA14_HUMAN RecName: Full=Guanine nucleotide-binding protein subunit alpha-14; Short=G alpha-14; Short=G-protein subunit alpha-14 >gi|20147699|gb|AAM12617.1|AF493903_1 guanine nucleotide binding protein alpha 14 [Homo sapiens] >gi|4336774|gb|AAD17944.1| G-protein alpha subunit 14 [Homo sapiens] >gi|24081079…
42853	NP_004285	peptide chain release factor 1, mitochondrial [Homo sapiens] >gi|114651371|ref|XP_509647.2| PREDICTED: peptide chain release factor 1, mitochondrial isoform 5 [Pan troglodytes] >gi|114651373|ref|XP_001150158.1| PREDICTED: peptide chain release factor 1, mitochondrial isoform 3 [Pan troglodytes] >gi|397470684|ref|XP_003806947.1| PREDICTED: peptide chain release factor 1, mitochondrial isoform 1 [P…
42715	NP_004274	ras-related protein Rab-3D [Homo sapiens] >gi|6093901|sp|O95716.1|RAB3D_HUMAN RecName: Full=Ras-related protein Rab-3D >gi|20379042|gb|AAM21081.1|AF498933_1 small GTP binding protein RAB3D [Homo sapiens] >gi|3859936|gb|AAC72918.1| GTP-binding protein [Homo sapiens] >gi|16741272|gb|AAH16471.1| RAB3D, member RAS oncogene family [Homo sapiens] >gi|119604595|gb|EAW84189.1| RAB3D, member RAS oncogene …
6684	NP_004264	carbohydrate sulfotransferase 3 [Homo sapiens] >gi|55634973|ref|XP_521690.1| PREDICTED: carbohydrate sulfotransferase 3 [Pan troglodytes] >gi|397490029|ref|XP_003816012.1| PREDICTED: carbohydrate sulfotransferase 3 isoform 1 [Pan paniscus] >gi|397490031|ref|XP_003816013.1| PREDICTED: carbohydrate sulfotransferase 3 isoform 2 [Pan paniscus] >gi|116241297|sp|Q7LGC8.3|CHST3_HUMAN RecName: Full=Carbo…
3114	NP_004256	fatty acid desaturase 2 [Homo sapiens] >gi|397516594|ref|XP_003828509.1| PREDICTED: fatty acid desaturase 2 isoform 1 [Pan paniscus] >gi|74762131|sp|O95864.1|FADS2_HUMAN RecName: Full=Fatty acid desaturase 2; AltName: Full=Delta(6) fatty acid desaturase; Short=D6D; Short=Delta(6) desaturase; Short=Delta-6 desaturase >gi|10798851|gb|AAG23121.1|AF084559_1 fatty acid desaturase 2 [Homo sapiens] >gi|…
38677	NP_004254	semaphorin-4F precursor [Homo sapiens] >gi|8134694|sp|O95754.2|SEM4F_HUMAN RecName: Full=Semaphorin-4F; AltName: Full=Semaphorin-M; Short=Sema M; AltName: Full=Semaphorin-W; Short=Sema W; Flags: Precursor >gi|13276611|emb|CAB66487.1| hypothetical protein [Homo sapiens] >gi|22761436|dbj|BAC11584.1| unnamed protein product [Homo sapiens] >gi|23468354|gb|AAH38411.1| Sema domain, immunoglobulin domai…
17226	NP_004242	ras-related protein Rab-9A [Homo sapiens] >gi|305855090|ref|NP_001182257.1| ras-related protein Rab-9A [Homo sapiens] >gi|55662400|ref|XP_520935.1| PREDICTED: ras-related protein Rab-9A isoform 3 [Pan troglodytes] >gi|296234923|ref|XP_002762672.1| PREDICTED: ras-related protein Rab-9A-like isoform 1 [Callithrix jacchus] >gi|296234925|ref|XP_002762673.1| PREDICTED: ras-related protein Rab-9A-like …
13745	NP_004219	cytohesin-2 isoform 2 [Homo sapiens] >gi|215983074|ref|NP_001135984.1| cytohesin-2 [Ovis aries] >gi|344270091|ref|XP_003406879.1| PREDICTED: cytohesin-2 isoform 1 [Loxodonta africana] >gi|395858428|ref|XP_003801573.1| PREDICTED: cytohesin-2 [Otolemur garnettii] >gi|75072501|sp|Q76MY7.1|CYH2_CERAE RecName: Full=Cytohesin-2; AltName: Full=PH, SEC7 and coiled-coil domain-containing protein 2 >gi|183…
45180	NP_004209	ras-related protein Rab-11B [Rattus norvegicus] >gi|78369332|ref|NP_001030468.1| ras-related protein Rab-11B [Bos taurus] >gi|190358517|ref|NP_004209.2| ras-related protein Rab-11B [Homo sapiens] >gi|226529709|ref|NP_001142168.1| uncharacterized protein LOC100274335 [Zea mays] >gi|349585085|ref|NP_001231804.1| RAB11B, member RAS oncogene family [Sus scrofa] >gi|387762845|ref|NP_001248413.1| ras-r…
59910	NP_004170	tryptophan 5-hydroxylase 1 [Homo sapiens] >gi|116242823|sp|P17752.4|TPH1_HUMAN RecName: Full=Tryptophan 5-hydroxylase 1; AltName: Full=Tryptophan 5-monooxygenase 1 >gi|37955|emb|CAA37018.1| unnamed protein product [Homo sapiens] >gi|76826965|gb|AAI06740.1| Tryptophan hydroxylase 1 [Homo sapiens] >gi|119588827|gb|EAW68421.1| tryptophan hydroxylase 1 (tryptophan 5-monooxygenase), isoform CRA_b [Hom…
13787	NP_004150	proteasome subunit beta type-8 isoform E1 proprotein [Homo sapiens] >gi|34637|emb|CAA47026.1| LMP7 [Homo sapiens] >gi|36057|emb|CAA44482.1| RING10 [Homo sapiens] >gi|38481|emb|CAA78705.1| proteasome subunit LMP7 [Homo sapiens] >gi|1054746|emb|CAA60786.1| LMP7 [Homo sapiens] >gi|12654559|gb|AAH01114.1| Proteasome (prosome, macropain) subunit, beta type, 8 (large multifunctional peptidase 7) [Homo …
76275	NP_004148	cAMP-dependent protein kinase type II-alpha regulatory subunit [Homo sapiens] >gi|125198|sp|P13861.2|KAP2_HUMAN RecName: Full=cAMP-dependent protein kinase type II-alpha regulatory subunit >gi|29648|emb|CAA33094.1| unnamed protein product [Homo sapiens] >gi|119585329|gb|EAW64925.1| protein kinase, cAMP-dependent, regulatory, type II, alpha, isoform CRA_a [Homo sapiens] >gi|119585332|gb|EAW64928.1…
34587	NP_004131	lethal(2) giant larvae protein homolog 1 [Homo sapiens] >gi|156230675|gb|AAI51839.1| Lethal giant larvae homolog 1 (Drosophila) [Homo sapiens] >gi|189442404|gb|AAI67831.1| Lethal giant larvae homolog 1 (Drosophila) [synthetic construct]
1361	NP_004110	receptor-type tyrosine-protein kinase FLT3 [Homo sapiens] >gi|156630887|sp|P36888.2|FLT3_HUMAN RecName: Full=Receptor-type tyrosine-protein kinase FLT3; AltName: Full=FL cytokine receptor; AltName: Full=Fetal liver kinase-2; Short=FLK-2; AltName: Full=Fms-like tyrosine kinase 3; Short=FLT-3; AltName: Full=Stem cell tyrosine kinase 1; Short=STK-1; AltName: CD_antigen=CD135; Flags: Precursor
8209	NP_004103	fibroblast growth factor 11 [Homo sapiens] >gi|114666160|ref|XP_001170288.1| PREDICTED: fibroblast growth factor 11 isoform 2 [Pan troglodytes] >gi|2494457|sp|Q92914.1|FGF11_HUMAN RecName: Full=Fibroblast growth factor 11; Short=FGF-11; AltName: Full=Fibroblast growth factor homologous factor 3; Short=FHF-3 >gi|1563889|gb|AAB18915.1| fibroblast growth factor homologous factor 3 [Homo sapiens] >gi…
9096	NP_004084	ephrin-B2 precursor [Homo sapiens] >gi|114650617|ref|XP_001134800.1| PREDICTED: ephrin-B2 [Pan troglodytes] >gi|397524260|ref|XP_003832119.1| PREDICTED: ephrin-B2 [Pan paniscus] >gi|1706673|sp|P52799.1|EFNB2_HUMAN RecName: Full=Ephrin-B2; AltName: Full=EPH-related receptor tyrosine kinase ligand 5; Short=LERK-5; AltName: Full=HTK ligand; Short=HTK-L; Flags: Precursor >gi|769676|gb|AAC41752.1| hep…
1582	NP_004070	cathepsin S isoform 1 preproprotein [Homo sapiens] >gi|88984046|sp|P25774.3|CATS_HUMAN RecName: Full=Cathepsin S; Flags: Precursor >gi|55959098|emb|CAI13657.1| cathepsin S [Homo sapiens] >gi|60816153|gb|AAX36372.1| cathepsin S [synthetic construct] >gi|61358282|gb|AAX41541.1| cathepsin S [synthetic construct] >gi|119573903|gb|EAW53518.1| cathepsin S, isoform CRA_b [Homo sapiens] >gi|119573904|gb|…
23777	NP_004066	cryptochrome-1 [Homo sapiens] >gi|332241714|ref|XP_003270025.1| PREDICTED: cryptochrome-1 [Nomascus leucogenys] >gi|74735764|sp|Q16526.1|CRY1_HUMAN RecName: Full=Cryptochrome-1 >gi|1304107|dbj|BAA12068.1| photolyase [Homo sapiens] >gi|1313902|dbj|BAA12710.1| photolyase homolog [Homo sapiens] >gi|22539647|gb|AAH30519.1| Cryptochrome 1 (photolyase-like) [Homo sapiens] >gi|119618201|gb|EAW97795.1| c…
21678	NP_004050	kynurenine--oxoglutarate transaminase 1 isoform a [Homo sapiens] >gi|169881279|ref|NP_001116143.1| kynurenine--oxoglutarate transaminase 1 isoform a [Homo sapiens] >gi|46396284|sp|Q16773.1|KAT1_HUMAN RecName: Full=Kynurenine--oxoglutarate transaminase 1; AltName: Full=Cysteine-S-conjugate beta-lyase; AltName: Full=Glutamine transaminase K; Short=GTK; AltName: Full=Glutamine--phenylpyruvate transa…
39210	NP_004042	D-beta-hydroxybutyrate dehydrogenase, mitochondrial precursor [Homo sapiens] >gi|44680133|ref|NP_976060.1| D-beta-hydroxybutyrate dehydrogenase, mitochondrial precursor [Homo sapiens] >gi|44680136|ref|NP_976059.1| D-beta-hydroxybutyrate dehydrogenase, mitochondrial precursor [Homo sapiens] >gi|25108876|sp|Q02338.3|BDH_HUMAN RecName: Full=D-beta-hydroxybutyrate dehydrogenase, mitochondrial; Short=…
23990	NP_003974	Y+L amino acid transporter 2 [Homo sapiens] >gi|115648063|ref|NP_001070253.1| Y+L amino acid transporter 2 [Homo sapiens] >gi|332846208|ref|XP_001146701.2| PREDICTED: Y+L amino acid transporter 2 isoform 1 [Pan troglodytes] >gi|332846210|ref|XP_003315207.1| PREDICTED: Y+L amino acid transporter 2 isoform 2 [Pan troglodytes] >gi|190462822|sp|Q92536.3|YLAT2_HUMAN RecName: Full=Y+L amino acid transp…
16712	NP_003969	proline-serine-threonine phosphatase-interacting protein 1 [Homo sapiens] >gi|74739557|sp|O43586.1|PPIP1_HUMAN RecName: Full=Proline-serine-threonine phosphatase-interacting protein 1; Short=PEST phosphatase-interacting protein 1; AltName: Full=CD2-binding protein 1; AltName: Full=H-PIP >gi|2921551|gb|AAD11959.1| CD2 binding protein 1 long form [Homo sapiens] >gi|14250343|gb|AAH08602.1| Proline-s…
35695	NP_003962	C-Jun-amino-terminal kinase-interacting protein 4 isoform 3 [Homo sapiens] >gi|61611997|gb|AAX47276.1| sperm associated antigen 9 transcript variant 1 [Homo sapiens] >gi|119614976|gb|EAW94570.1| sperm associated antigen 9, isoform CRA_b [Homo sapiens]
15419	NP_003961	myomesin-2 [Homo sapiens] >gi|224471842|sp|P54296.2|MYOM2_HUMAN RecName: Full=Myomesin-2; AltName: Full=165 kDa connectin-associated protein; AltName: Full=165 kDa titin-associated protein; AltName: Full=M-protein; AltName: Full=Myomesin family member 2
50317	NP_003957	semaphorin-5A precursor [Homo sapiens] >gi|109939725|sp|Q13591.3|SEM5A_HUMAN RecName: Full=Semaphorin-5A; AltName: Full=Semaphorin-F; Short=Sema F; Flags: Precursor >gi|92110209|gb|AAI15697.1| Sema domain, seven thrombospondin repeats (type 1 and type 1-like), transmembrane domain (TM) and short cytoplasmic domain, (semaphorin) 5A [Homo sapiens] >gi|119628483|gb|EAX08078.1| sema domain, seven thr…
61215	NP_003947	cholesterol 25-hydroxylase [Homo sapiens] >gi|74739711|sp|O95992.1|CH25H_HUMAN RecName: Full=Cholesterol 25-hydroxylase; AltName: Full=Cholesterol 25-monooxygenase; Short=h25OH >gi|4038304|gb|AAC97481.1| cholesterol 25-hydroxylase [Homo sapiens] >gi|4038308|gb|AAC97483.1| cholesterol 25-hydroxylase [Homo sapiens] >gi|17389636|gb|AAH17843.1| Cholesterol 25-hydroxylase [Homo sapiens] >gi|48735303|g…
5113	NP_003946	suppressor of cytokine signaling 3 [Homo sapiens] >gi|114670713|ref|XP_001157032.1| PREDICTED: suppressor of cytokine signaling 3 isoform 1 [Pan troglodytes] >gi|297701912|ref|XP_002827937.1| PREDICTED: suppressor of cytokine signaling 3 [Pongo abelii] >gi|397494929|ref|XP_003818320.1| PREDICTED: suppressor of cytokine signaling 3 [Pan paniscus] >gi|20178094|sp|O14543.1|SOCS3_HUMAN RecName: Full=…
32531	NP_003931	ubiquitin carboxyl-terminal hydrolase 13 [Homo sapiens] >gi|209572692|sp|Q92995.2|UBP13_HUMAN RecName: Full=Ubiquitin carboxyl-terminal hydrolase 13; AltName: Full=Deubiquitinating enzyme 13; AltName: Full=Isopeptidase T-3; Short=ISOT-3; AltName: Full=Ubiquitin thioesterase 13; AltName: Full=Ubiquitin-specific-processing protease 13 >gi|16359380|gb|AAH16146.1| Ubiquitin specific peptidase 13 (iso…
59347	NP_003922	wiskott-Aldrich syndrome protein family member 1 [Homo sapiens] >gi|68161500|ref|NP_001020105.1| wiskott-Aldrich syndrome protein family member 1 [Homo sapiens] >gi|68161502|ref|NP_001020106.1| wiskott-Aldrich syndrome protein family member 1 [Homo sapiens] >gi|68161504|ref|NP_001020107.1| wiskott-Aldrich syndrome protein family member 1 [Homo sapiens] >gi|350536127|ref|NP_001233409.1| wiskott-Al…
2996	NP_003913	probable E3 ubiquitin-protein ligase HERC1 [Homo sapiens] >gi|296434522|sp|Q15751.2|HERC1_HUMAN RecName: Full=Probable E3 ubiquitin-protein ligase HERC1; AltName: Full=HECT domain and RCC1-like domain-containing protein 1; AltName: Full=p532; AltName: Full=p619 >gi|119598061|gb|EAW77655.1| hect (homologous to the E6-AP (UBE3A) carboxyl terminus) domain and RCC1 (CHC1)-like domain (RLD) 1, isoform…
54850	NP_003876	cyclin-dependent kinase 5 activator 1 [Homo sapiens] >gi|296202034|ref|XP_002748423.1| PREDICTED: cyclin-dependent kinase 5 activator 1 [Callithrix jacchus] >gi|297700500|ref|XP_002827283.1| PREDICTED: cyclin-dependent kinase 5 activator 1 isoform 1 [Pongo abelii] >gi|395748807|ref|XP_003778832.1| PREDICTED: cyclin-dependent kinase 5 activator 1 isoform 2 [Pongo abelii] >gi|397494396|ref|XP_00381…
15312	NP_003843	transcription intermediary factor 1-alpha isoform b [Homo sapiens] >gi|114616228|ref|XP_001149035.1| PREDICTED: transcription intermediary factor 1-alpha isoform 3 [Pan troglodytes] >gi|397484617|ref|XP_003813470.1| PREDICTED: transcription intermediary factor 1-alpha isoform 2 [Pan paniscus] >gi|4325107|gb|AAD17258.1| transcriptional intermediary factor 1 alpha [Homo sapiens] >gi|51094800|gb|EAL…
65854	NP_003825	regulator of G-protein signaling 11 isoform 2 [Homo sapiens] >gi|3641495|gb|AAC69176.1| regulator of G-protein signalling 11 [Homo sapiens] >gi|66350803|emb|CAI95581.1| regulator of G-protein signalling 11 [Homo sapiens] >gi|119606245|gb|EAW85839.1| regulator of G-protein signalling 11, isoform CRA_a [Homo sapiens]
9439	NP_003809	phosphatidate cytidylyltransferase 2 [Homo sapiens] >gi|7673965|sp|O95674.1|CDS2_HUMAN RecName: Full=Phosphatidate cytidylyltransferase 2; AltName: Full=CDP-DAG synthase 2; AltName: Full=CDP-DG synthase 2; AltName: Full=CDP-diacylglycerol synthase 2; Short=CDS 2; AltName: Full=CDP-diglyceride pyrophosphorylase 2; AltName: Full=CDP-diglyceride synthase 2; AltName: Full=CTP:phosphatidate cytidylylt…
25285	NP_003789	alpha-catulin [Homo sapiens] >gi|197098928|ref|NP_001125389.1| alpha-catulin [Pongo abelii] >gi|62901512|sp|Q9UBT7.2|CTNL1_HUMAN RecName: Full=Alpha-catulin; AltName: Full=Alpha-catenin-related protein; Short=ACRP; AltName: Full=Catenin alpha-like protein 1 >gi|73919898|sp|Q5RC06.1|CTNL1_PONAB RecName: Full=Alpha-catulin; AltName: Full=Alpha-catenin-related protein; Short=ACRP; AltName: Full=Cate…
27752	NP_003785	sorting nexin-4 [Homo sapiens] >gi|332817690|ref|XP_001169563.2| PREDICTED: sorting nexin-4 isoform 2 [Pan troglodytes] >gi|10720282|sp|O95219.1|SNX4_HUMAN RecName: Full=Sorting nexin-4 >gi|3873216|gb|AAC83149.1| sorting nexin 4 [Homo sapiens] >gi|17511828|gb|AAH18762.1| Sorting nexin 4 [Homo sapiens] >gi|119599796|gb|EAW79390.1| sorting nexin 4, isoform CRA_a [Homo sapiens] >gi|119599797|gb|EAW7…
21179	NP_003774	beta-1,3-galactosyltransferase 2 [Homo sapiens] >gi|114568513|ref|XP_001167219.1| PREDICTED: beta-1,3-galactosyltransferase 2 [Pan troglodytes] >gi|397499854|ref|XP_003820650.1| PREDICTED: beta-1,3-galactosyltransferase 2 [Pan paniscus] >gi|61211698|sp|O43825.1|B3GT2_HUMAN RecName: Full=Beta-1,3-galactosyltransferase 2; Short=Beta-1,3-GalTase 2; Short=Beta3Gal-T2; Short=Beta3GalT2; AltName: Full=…
37860	NP_003770	beta-1,4-galactosyltransferase 3 [Homo sapiens] >gi|315467841|ref|NP_001186802.1| beta-1,4-galactosyltransferase 3 [Homo sapiens] >gi|315467844|ref|NP_001186803.1| beta-1,4-galactosyltransferase 3 [Homo sapiens] >gi|68053339|sp|O60512.2|B4GT3_HUMAN RecName: Full=Beta-1,4-galactosyltransferase 3; Short=Beta-1,4-GalTase 3; Short=Beta4Gal-T3; Short=b4Gal-T3; AltName: Full=UDP-Gal:beta-GlcNAc beta-1,…
20549	NP_003755	syntaxin-11 [Homo sapiens] >gi|6175047|sp|O75558.1|STX11_HUMAN RecName: Full=Syntaxin-11 >gi|3243240|gb|AAC24004.1| syntaxin 11 [Homo sapiens] >gi|23273200|gb|AAH33519.1| Syntaxin 11 [Homo sapiens] >gi|56204703|emb|CAI22980.1| syntaxin 11 [Homo sapiens] >gi|61363986|gb|AAX42474.1| syntaxin 11 [synthetic construct] >gi|119568234|gb|EAW47849.1| syntaxin 11, isoform CRA_a [Homo sapiens] >gi|11956823…
2428	NP_003750	electrogenic sodium bicarbonate cotransporter 1 isoform 2 [Homo sapiens] >gi|2281472|gb|AAC51645.1| sodium bicarbonate cotransporter [Homo sapiens] >gi|119626044|gb|EAX05639.1| solute carrier family 4, sodium bicarbonate cotransporter, member 4, isoform CRA_a [Homo sapiens]
12569	NP_003740	insulin receptor substrate 2 [Homo sapiens] >gi|62298062|sp|Q9Y4H2.2|IRS2_HUMAN RecName: Full=Insulin receptor substrate 2; Short=IRS-2 >gi|12247740|gb|AAG50013.1| insulin receptor substrate 2 [Homo sapiens] >gi|55663292|emb|CAH72369.1| insulin receptor substrate 2 [Homo sapiens]
37729	NP_003732	chordin precursor [Homo sapiens] >gi|118572631|sp|Q9H2X0.2|CHRD_HUMAN RecName: Full=Chordin; Flags: Precursor >gi|85662676|gb|AAI12346.1| Chordin, isoform a [Homo sapiens] >gi|119598647|gb|EAW78241.1| chordin, isoform CRA_c [Homo sapiens]
37292	NP_003731	potassium channel subfamily K member 5 [Homo sapiens] >gi|13124055|sp|O95279.1|KCNK5_HUMAN RecName: Full=Potassium channel subfamily K member 5; AltName: Full=Acid-sensitive potassium channel protein TASK-2; AltName: Full=TWIK-related acid-sensitive K(+) channel 2 >gi|3925427|gb|AAC79458.1| two pore domain K+ channel [Homo sapiens] >gi|38174512|gb|AAH60793.1| Potassium channel, subfamily K, membe…
29607	NP_003728	protocadherin-16 precursor [Homo sapiens] >gi|20139065|sp|Q96JQ0.1|PCD16_HUMAN RecName: Full=Protocadherin-16; AltName: Full=Cadherin-19; AltName: Full=Cadherin-25; AltName: Full=Fibroblast cadherin-1; AltName: Full=Protein dachsous homolog 1; Flags: Precursor >gi|119589089|gb|EAW68683.1| dachsous 1 (Drosophila) [Homo sapiens] >gi|168275540|dbj|BAG10490.1| protocadherin-16 precursor [synthetic co…
33794	NP_003719	netrin receptor UNC5C precursor [Homo sapiens] >gi|397519637|ref|XP_003829960.1| PREDICTED: netrin receptor UNC5C [Pan paniscus] >gi|229462767|sp|O95185.2|UNC5C_HUMAN RecName: Full=Netrin receptor UNC5C; AltName: Full=Protein unc-5 homolog 3; AltName: Full=Protein unc-5 homolog C; Flags: Precursor >gi|119626466|gb|EAX06061.1| unc-5 homolog C (C. elegans), isoform CRA_a [Homo sapiens]
32313	NP_003716	17-beta-hydroxysteroid dehydrogenase type 6 [Homo sapiens] >gi|74739479|sp|O14756.1|H17B6_HUMAN RecName: Full=17-beta-hydroxysteroid dehydrogenase type 6; Short=17-beta-HSD 6; Short=17-beta-HSD6; AltName: Full=3-alpha->beta-hydroxysteroid epimerase; Short=3-alpha->beta-HSE; AltName: Full=Oxidative 3-alpha hydroxysteroid dehydrogenase; Flags: Precursor >gi|8895546|gb|AAF81017.1|AF223225_1 3-hydrox…
1464	NP_003704	lipid phosphate phosphohydrolase 3 [Homo sapiens] >gi|45504417|sp|O14495.1|LPP3_HUMAN RecName: Full=Lipid phosphate phosphohydrolase 3; AltName: Full=PAP2-beta; AltName: Full=Phosphatidate phosphohydrolase type 2b; AltName: Full=Phosphatidic acid phosphatase 2b; Short=PAP-2b; Short=PAP2b; AltName: Full=Vascular endothelial growth factor and type I collagen-inducible protein; Short=VCIP >gi|294221…
32159	NP_003684	scavenger receptor class F member 1 isoform 1 precursor [Homo sapiens] >gi|311033530|sp|Q14162.3|SREC_HUMAN RecName: Full=Scavenger receptor class F member 1; AltName: Full=Acetyl LDL receptor; AltName: Full=Scavenger receptor expressed by endothelial cells 1; Short=SREC-I; Flags: Precursor
11118	NP_003678	PDZ and LIM domain protein 4 isoform 1 [Homo sapiens] >gi|114601578|ref|XP_517918.2| PREDICTED: PDZ and LIM domain protein 4 isoform 3 [Pan troglodytes] >gi|20141642|sp|P50479.2|PDLI4_HUMAN RecName: Full=PDZ and LIM domain protein 4; AltName: Full=LIM protein RIL; AltName: Full=Reversion-induced LIM protein >gi|4960214|gb|AAD34646.1|AF154335_1 reversion-induced LIM protein [Homo sapiens] >gi|5020…
485	NP_003661	class E basic helix-loop-helix protein 40 [Homo sapiens] >gi|332815975|ref|XP_516248.3| PREDICTED: LOW QUALITY PROTEIN: class E basic helix-loop-helix protein 40 [Pan troglodytes] >gi|20137254|sp|O14503.1|BHE40_HUMAN RecName: Full=Class E basic helix-loop-helix protein 40; Short=bHLHe40; AltName: Full=Class B basic helix-loop-helix protein 2; Short=bHLHb2; AltName: Full=Differentially expressed i…
12781	NP_003647	calcium/calmodulin-dependent protein kinase type 1 [Homo sapiens] >gi|3122301|sp|Q14012.1|KCC1A_HUMAN RecName: Full=Calcium/calmodulin-dependent protein kinase type 1; AltName: Full=CaM kinase I; Short=CaM-KI; AltName: Full=CaM kinase I alpha; Short=CaMKI-alpha >gi|790790|gb|AAA99458.1| cam kinase I [Homo sapiens] >gi|76825091|gb|AAI06756.1| Calcium/calmodulin-dependent protein kinase I [Homo sap…
9272	NP_003646	E3 SUMO-protein ligase CBX4 [Homo sapiens] >gi|332849241|ref|XP_001149752.2| PREDICTED: e3 SUMO-protein ligase CBX4 [Pan troglodytes] >gi|254763424|sp|O00257.3|CBX4_HUMAN RecName: Full=E3 SUMO-protein ligase CBX4; AltName: Full=Chromobox protein homolog 4; AltName: Full=Polycomb 2 homolog; Short=Pc2; Short=hPc2 >gi|119609978|gb|EAW89572.1| chromobox homolog 4 (Pc class homolog, Drosophila), isofo…
50009	NP_003629	integrin alpha-8 precursor [Homo sapiens] >gi|41393678|gb|AAQ56848.2| integrin, alpha 8 [Homo sapiens] >gi|151554977|gb|AAI48353.1| Integrin, alpha 8 [synthetic construct] >gi|306921229|dbj|BAJ17694.1| integrin, alpha 8 [synthetic construct]
45949	NP_003628	integrin alpha-10 precursor [Homo sapiens] >gi|115502407|sp|O75578.2|ITA10_HUMAN RecName: Full=Integrin alpha-10; Flags: Precursor >gi|6650628|gb|AAF21944.1|AF112345_1 integrin alpha 10 subunit [Homo sapiens] >gi|119591831|gb|EAW71425.1| integrin, alpha 10, isoform CRA_b [Homo sapiens] >gi|182887771|gb|AAI60008.1| Integrin, alpha 10 [synthetic construct] >gi|189055316|dbj|BAG36921.1| unnamed prot…
14609	NP_003608	regulator of G-protein signaling 5 isoform 1 [Homo sapiens] >gi|3914625|sp|O15539.1|RGS5_HUMAN RecName: Full=Regulator of G-protein signaling 5; Short=RGS5 >gi|5230676|gb|AAD40957.1|AF159570_1 regulator of G-protein signalling 5 [Homo sapiens] >gi|20147751|gb|AAM12643.1|AF493929_1 regulator of G protein signalling 5 [Homo sapiens] >gi|2554614|dbj|BAA22889.1| RGS5 [Homo sapiens] >gi|2598187|gb|AAB…
59574	NP_003587	protein-tyrosine sulfotransferase 1 [Homo sapiens] >gi|350535871|ref|NP_001233396.1| protein-tyrosine sulfotransferase 1 [Pan troglodytes] >gi|397486944|ref|XP_003814576.1| PREDICTED: protein-tyrosine sulfotransferase 1 [Pan paniscus] >gi|6686059|sp|O60507.1|TPST1_HUMAN RecName: Full=Protein-tyrosine sulfotransferase 1; AltName: Full=Tyrosylprotein sulfotransferase 1; Short=TPST-1 >gi|3046918|gb|…
73758	NP_003584	forkhead box protein N1 [Homo sapiens] >gi|13124629|sp|O15353.1|FOXN1_HUMAN RecName: Full=Forkhead box protein N1; AltName: Full=Winged-helix transcription factor nude >gi|2315195|emb|CAA72417.1| transcription factor [Homo sapiens] >gi|119571477|gb|EAW51092.1| forkhead box N1 [Homo sapiens] >gi|147897937|gb|AAI40424.1| Forkhead box N1 [synthetic construct] >gi|148922086|gb|AAI46540.1| Forkhead bo…
41894	NP_003549	phosphatidylinositol 4-phosphate 5-kinase type-1 beta isoform 2 [Homo sapiens] >gi|78099085|sp|O14986.2|PI51B_HUMAN RecName: Full=Phosphatidylinositol 4-phosphate 5-kinase type-1 beta; Short=PIP5K1-beta; Short=PtdIns(4)P-5-kinase 1 beta; AltName: Full=Phosphatidylinositol 4-phosphate 5-kinase type I beta; Short=PIP5KIbeta; AltName: Full=Protein STM-7; AltName: Full=Type I phosphatidylinositol 4-p…
53093	NP_003498	frizzled-7 precursor [Homo sapiens] >gi|114582674|ref|XP_516034.2| PREDICTED: frizzled-7 [Pan troglodytes] >gi|52788226|sp|O75084.2|FZD7_HUMAN RecName: Full=Frizzled-7; Short=Fz-7; Short=hFz7; AltName: Full=FzE3; Flags: Precursor >gi|3927887|dbj|BAA34668.1| frizzled-7 [Homo sapiens] >gi|16198469|gb|AAH15915.1| Frizzled homolog 7 (Drosophila) [Homo sapiens] >gi|61363537|gb|AAX42407.1| frizzled-lik…
38868	NP_003459	frizzled-5 precursor [Homo sapiens] >gi|116242481|sp|Q13467.2|FZD5_HUMAN RecName: Full=Frizzled-5; Short=Fz-5; Short=hFz5; AltName: Full=FzE5; Flags: Precursor >gi|14495151|dbj|BAB60959.1| seven-transmembrane receptor Frizzled-5 [Homo sapiens] >gi|62988670|gb|AAY24058.1| unknown [Homo sapiens] >gi|119590832|gb|EAW70426.1| frizzled homolog 5 (Drosophila) [Homo sapiens] >gi|162318128|gb|AAI56525.1|…
64177	NP_003448	zinc finger protein 207 isoform a [Homo sapiens] >gi|296202041|ref|XP_002748427.1| PREDICTED: zinc finger protein 207 isoform 1 [Callithrix jacchus] >gi|301753152|ref|XP_002912395.1| PREDICTED: zinc finger protein 207-like isoform 2 [Ailuropoda melanoleuca] >gi|332260701|ref|XP_003279422.1| PREDICTED: zinc finger protein 207 isoform 3 [Nomascus leucogenys] >gi|338711034|ref|XP_003362468.1| PREDIC…
26503	NP_003328	ubiquitin-conjugating enzyme E2 B [Homo sapiens] >gi|13592123|ref|NP_112400.1| ubiquitin-conjugating enzyme E2 B [Rattus norvegicus] >gi|82697349|ref|NP_001032536.1| ubiquitin-conjugating enzyme E2 B [Bos taurus] >gi|126723273|ref|NP_001075765.1| ubiquitin-conjugating enzyme E2 B [Oryctolagus cuniculus] >gi|238231386|ref|NP_033484.3| ubiquitin-conjugating enzyme E2 B [Mus musculus] >gi|302564997|…
42927	NP_003272	troponin I, slow skeletal muscle [Homo sapiens] >gi|388454148|ref|NP_001252569.1| troponin I, slow skeletal muscle [Macaca mulatta] >gi|114571788|ref|XP_525019.2| PREDICTED: troponin I, slow skeletal muscle isoform 2 [Pan troglodytes] >gi|332230816|ref|XP_003264590.1| PREDICTED: troponin I, slow skeletal muscle-like [Nomascus leucogenys] >gi|397505044|ref|XP_003823085.1| PREDICTED: troponin I, sl…
1669	NP_003271	troponin C, slow skeletal and cardiac muscles [Homo sapiens] >gi|114587297|ref|XP_001172150.1| PREDICTED: troponin C, slow skeletal and cardiac muscles [Pan troglodytes] >gi|291393813|ref|XP_002713286.1| PREDICTED: troponin C, slow [Oryctolagus cuniculus] >gi|297671133|ref|XP_002813699.1| PREDICTED: troponin C, slow skeletal and cardiac muscles [Pongo abelii] >gi|397495949|ref|XP_003818806.1| PRE…
5059	NP_003270	troponin C, skeletal muscle [Homo sapiens] >gi|388453076|ref|NP_001253479.1| troponin C, skeletal muscle [Macaca mulatta] >gi|114682266|ref|XP_001157246.1| PREDICTED: troponin C, skeletal muscle [Pan troglodytes] >gi|332209209|ref|XP_003253703.1| PREDICTED: troponin C, skeletal muscle-like [Nomascus leucogenys] >gi|397511335|ref|XP_003826032.1| PREDICTED: troponin C, skeletal muscle [Pan paniscus…
32170	NP_003269	tetranectin precursor [Homo sapiens] >gi|332215763|ref|XP_003257014.1| PREDICTED: tetranectin-like [Nomascus leucogenys] >gi|332816711|ref|XP_003309814.1| PREDICTED: tetranectin-like [Pan troglodytes] >gi|397495387|ref|XP_003818539.1| PREDICTED: tetranectin [Pan paniscus] >gi|317373499|sp|P05452.3|TETN_HUMAN RecName: Full=Tetranectin; Short=TN; AltName: Full=C-type lectin domain family 3 member B…
21962	NP_003262	tetraspanin-4 isoform a [Homo sapiens] >gi|68799997|ref|NP_001020405.1| tetraspanin-4 isoform a [Homo sapiens] >gi|68800005|ref|NP_001020406.1| tetraspanin-4 isoform a [Homo sapiens] >gi|68800011|ref|NP_001020407.1| tetraspanin-4 isoform a [Homo sapiens] >gi|68800018|ref|NP_001020408.1| tetraspanin-4 isoform a [Homo sapiens] >gi|68800024|ref|NP_001020409.1| tetraspanin-4 isoform a [Homo sapiens] …
15921	NP_003239	thrombospondin-4 precursor [Homo sapiens] >gi|55977790|sp|P35443.2|TSP4_HUMAN RecName: Full=Thrombospondin-4; Flags: Precursor >gi|29791964|gb|AAH50456.1| Thrombospondin 4 [Homo sapiens] >gi|45505186|gb|AAS66982.1| thrombospondin 4 [Homo sapiens] >gi|119616247|gb|EAW95841.1| thrombospondin 4 [Homo sapiens]
11560	NP_003233	TGF-beta receptor type-2 isoform B precursor [Homo sapiens] >gi|114585826|ref|XP_001166647.1| PREDICTED: TGF-beta receptor type-2 isoform 2 [Pan troglodytes] >gi|116242818|sp|P37173.2|TGFR2_HUMAN RecName: Full=TGF-beta receptor type-2; Short=TGFR-2; AltName: Full=TGF-beta type II receptor; AltName: Full=Transforming growth factor-beta receptor type II; Short=TGF-beta receptor type II; Short=Tbeta…
7578	NP_003230	transforming growth factor beta-3 preproprotein [Homo sapiens] >gi|114654042|ref|XP_001161669.1| PREDICTED: transforming growth factor beta-3 isoform 4 [Pan troglodytes] >gi|297695567|ref|XP_002825003.1| PREDICTED: transforming growth factor beta-3 [Pongo abelii] >gi|332223351|ref|XP_003260831.1| PREDICTED: transforming growth factor beta-3 [Nomascus leucogenys] >gi|397507513|ref|XP_003824239.1| …
80945	NP_003229	transforming growth factor beta-2 isoform 2 precursor [Homo sapiens] >gi|388452774|ref|NP_001253447.1| transforming growth factor beta-2 precursor [Macaca mulatta] >gi|114572678|ref|XP_514203.2| PREDICTED: transforming growth factor beta-2 isoform 2 [Pan troglodytes] >gi|332231907|ref|XP_003265139.1| PREDICTED: transforming growth factor beta-2 isoform 1 [Nomascus leucogenys] >gi|397486122|ref|XP…
34733	NP_003206	tyrosine-protein kinase Tec [Homo sapiens] >gi|158518392|sp|P42680.2|TEC_HUMAN RecName: Full=Tyrosine-protein kinase Tec >gi|75517224|gb|AAI01712.1| Tec protein tyrosine kinase [Homo sapiens] >gi|75517226|gb|AAI01714.1| Tec protein tyrosine kinase [Homo sapiens] >gi|119613461|gb|EAW93055.1| tec protein tyrosine kinase, isoform CRA_b [Homo sapiens] >gi|219518829|gb|AAI43488.1| Tec protein tyrosine…
52868	NP_003170	synaptophysin [Homo sapiens] >gi|135162|sp|P08247.3|SYPH_HUMAN RecName: Full=Synaptophysin; AltName: Full=Major synaptic vesicle protein p38 >gi|2707601|gb|AAB92358.1| synaptophysin [Homo sapiens] >gi|119571070|gb|EAW50685.1| synaptophysin, isoform CRA_b [Homo sapiens] >gi|189053611|dbj|BAG35863.1| unnamed protein product [Homo sapiens] >gi|208967514|dbj|BAG73771.1| synaptophysin [synthetic const…
26044	NP_003142	signal transducer and activator of transcription 4 [Homo sapiens] >gi|345110660|ref|NP_001230764.1| signal transducer and activator of transcription 4 [Homo sapiens] >gi|332815004|ref|XP_003309420.1| PREDICTED: signal transducer and activator of transcription 4 isoform 1 [Pan troglodytes] >gi|332815008|ref|XP_003309422.1| PREDICTED: signal transducer and activator of transcription 4 isoform 3 [Pa…
15324	NP_003096	sortilin-related receptor preproprotein [Homo sapiens] >gi|1552324|emb|CAA69325.1| mosaic protein LR11 [Homo sapiens] >gi|5030424|gb|AAC50891.2| gp250 precursor [Homo sapiens] >gi|119587929|gb|EAW67525.1| sortilin-related receptor, L(DLR class) A repeats-containing, isoform CRA_b [Homo sapiens] >gi|119587930|gb|EAW67526.1| sortilin-related receptor, L(DLR class) A repeats-containing, isoform CRA_…
49257	NP_003089	alpha-1-syntrophin [Homo sapiens] >gi|23822157|sp|Q13424.1|SNTA1_HUMAN RecName: Full=Alpha-1-syntrophin; AltName: Full=59 kDa dystrophin-associated protein A1 acidic component 1; AltName: Full=Pro-TGF-alpha cytoplasmic domain-interacting protein 1; Short=TACIP1; AltName: Full=Syntrophin-1 >gi|1145728|gb|AAC50448.1| alpha1-syntrophin [Homo sapiens] >gi|11137745|emb|CAC15884.1| syntrophin, alpha 1 …
29092	NP_003079	fascin [Homo sapiens] >gi|2498357|sp|Q16658.3|FSCN1_HUMAN RecName: Full=Fascin; AltName: Full=55 kDa actin-bundling protein; AltName: Full=Singed-like protein; AltName: Full=p55 >gi|11513470|pdb|1DFC|A Chain A, Crystal Structure Of Human Fascin, An Actin-Crosslinking Protein >gi|11513471|pdb|1DFC|B Chain B, Crystal Structure Of Human Fascin, An Actin-Crosslinking Protein >gi|293651974|pdb|3LLP|A …
18041	NP_003071	sphingomyelin phosphodiesterase 2 [Homo sapiens] >gi|160332206|sp|O60906.2|NSMA_HUMAN RecName: Full=Sphingomyelin phosphodiesterase 2; AltName: Full=Lyso-platelet-activating factor-phospholipase C; Short=Lyso-PAF-PLC; AltName: Full=Neutral sphingomyelinase; Short=N-SMase; Short=nSMase >gi|56203787|emb|CAI23338.1| sphingomyelin phosphodiesterase 2, neutral membrane (neutral sphingomyelinase) [Homo…
26495	NP_003069	SWI/SNF-related matrix-associated actin-dependent regulator of chromatin subfamily D member 3 isoform 1 [Homo sapiens] >gi|51477704|ref|NP_001003802.1| SWI/SNF-related matrix-associated actin-dependent regulator of chromatin subfamily D member 3 isoform 1 [Homo sapiens] >gi|395838365|ref|XP_003792086.1| PREDICTED: SWI/SNF-related matrix-associated actin-dependent regulator of chromatin subfamily …
3330	NP_003059	zinc finger protein SNAI2 [Homo sapiens] >gi|386781672|ref|NP_001247911.1| zinc finger protein SNAI2 [Macaca mulatta] >gi|114620035|ref|XP_519753.2| PREDICTED: zinc finger protein SNAI2 [Pan troglodytes] >gi|296226446|ref|XP_002758935.1| PREDICTED: zinc finger protein SNAI2 [Callithrix jacchus] >gi|297682839|ref|XP_002819114.1| PREDICTED: zinc finger protein SNAI2 [Pongo abelii] >gi|397505529|ref…
52671	NP_003038	sodium/hydrogen exchanger 1 [Homo sapiens] >gi|127809|sp|P19634.2|SL9A1_HUMAN RecName: Full=Sodium/hydrogen exchanger 1; AltName: Full=APNH; AltName: Full=Na(+)/H(+) antiporter, amiloride-sensitive; AltName: Full=Na(+)/H(+) exchanger 1; Short=NHE-1; AltName: Full=Solute carrier family 9 member 1 >gi|6649061|gb|AAF21350.1|AF141350_1 sodium/hydrogen exchanger isoform 1 [Homo sapiens] >gi|6649063|gb…
9189	NP_003023	beta-galactoside alpha-2,6-sialyltransferase 1 isoform a [Homo sapiens] >gi|27765091|ref|NP_775323.1| beta-galactoside alpha-2,6-sialyltransferase 1 isoform a [Homo sapiens] >gi|115445|sp|P15907.1|SIAT1_HUMAN RecName: Full=Beta-galactoside alpha-2,6-sialyltransferase 1; Short=Alpha 2,6-ST 1; AltName: Full=B-cell antigen CD75; AltName: Full=CMP-N-acetylneuraminate-beta-galactosamide-alpha-2,6-sial…
22743	NP_003018	endophilin-A3 [Homo sapiens] >gi|12643798|sp|Q99963.1|SH3G3_HUMAN RecName: Full=Endophilin-A3; AltName: Full=EEN-B2; AltName: Full=Endophilin-3; AltName: Full=SH3 domain protein 2C; AltName: Full=SH3 domain-containing GRB2-like protein 3 >gi|1869814|emb|CAA67978.1| SH3GL3 [Homo sapiens] >gi|2921410|gb|AAC04765.1| EEN-B2-L1 [Homo sapiens] >gi|119582826|gb|EAW62422.1| SH3-domain GRB2-like 3, isofor…
1528	NP_003013	SH3 domain-binding glutamic acid-rich-like protein [Homo sapiens] >gi|197098992|ref|NP_001124600.1| SH3 domain-binding glutamic acid-rich-like protein [Pongo abelii] >gi|350534716|ref|NP_001233334.1| SH3 domain-binding glutamic acid-rich-like protein [Pan troglodytes] >gi|388453567|ref|NP_001253279.1| SH3 domain-binding glutamic acid-rich-like protein [Macaca mulatta] >gi|332239743|ref|XP_0032690…
26058	NP_003006	secreted frizzled-related protein 5 precursor [Homo sapiens] >gi|150421670|sp|Q5T4F7.3|SFRP5_HUMAN RecName: Full=Secreted frizzled-related protein 5; Short=sFRP-5; AltName: Full=Frizzled-related protein 1b; Short=FRP-1b; AltName: Full=Secreted apoptosis-related protein 3; Short=SARP-3; Flags: Precursor >gi|55958789|emb|CAI14274.1| secreted frizzled-related protein 5 [Homo sapiens] >gi|119570279|g…
70203	NP_002960	mitogen-activated protein kinase 12 [Homo sapiens] >gi|2851522|sp|P53778.3|MK12_HUMAN RecName: Full=Mitogen-activated protein kinase 12; Short=MAP kinase 12; Short=MAPK 12; AltName: Full=Extracellular signal-regulated kinase 6; Short=ERK-6; AltName: Full=Mitogen-activated protein kinase p38 gamma; Short=MAP kinase p38 gamma; AltName: Full=Stress-activated protein kinase 3 >gi|1785656|emb|CAA71511…
55513	NP_002939	60S ribosomal protein L15 [Mus musculus] >gi|15431293|ref|NP_002939.2| 60S ribosomal protein L15 isoform 1 [Homo sapiens] >gi|20806169|ref|NP_620814.1| 60S ribosomal protein L15 [Rattus norvegicus] >gi|118150852|ref|NP_001071334.1| 60S ribosomal protein L15 [Bos taurus] >gi|197102206|ref|NP_001127692.1| 60S ribosomal protein L15 [Pongo abelii] >gi|302148496|ref|NP_001180490.1| ribosomal protein L…
26725	NP_002936	replication protein A 70 kDa DNA-binding subunit [Homo sapiens] >gi|1350579|sp|P27694.2|RFA1_HUMAN RecName: Full=Replication protein A 70 kDa DNA-binding subunit; Short=RP-A p70; AltName: Full=Replication factor A protein 1; Short=RF-A protein 1; AltName: Full=Single-stranded DNA-binding protein >gi|337489|gb|AAA36584.1| replication protein A, 70-kDa subunit [Homo sapiens] >gi|17390283|gb|AAH1812…
36616	NP_002933	roundabout homolog 2 isoform ROBO2b precursor [Homo sapiens] >gi|114587931|ref|XP_001144564.1| PREDICTED: roundabout homolog 2 isoform 6 [Pan troglodytes] >gi|397516322|ref|XP_003828379.1| PREDICTED: roundabout homolog 2 isoform 1 [Pan paniscus] >gi|49036496|sp|Q9HCK4.2|ROBO2_HUMAN RecName: Full=Roundabout homolog 2; Flags: Precursor >gi|106921930|gb|ABF83431.1| ROBO2 isoform b [Homo sapiens] >gi…
16942	NP_002930	ribonuclease inhibitor [Homo sapiens] >gi|42794608|ref|NP_976318.1| ribonuclease inhibitor [Homo sapiens] >gi|42822864|ref|NP_976322.1| ribonuclease inhibitor [Homo sapiens] >gi|42822866|ref|NP_976323.1| ribonuclease inhibitor [Homo sapiens] >gi|42822868|ref|NP_976321.1| ribonuclease inhibitor [Homo sapiens] >gi|42822870|ref|NP_976320.1| ribonuclease inhibitor [Homo sapiens] >gi|42822872|ref|NP_9…
35494	NP_002909	MHC class II regulatory factor RFX1 [Homo sapiens] >gi|288558824|sp|P22670.2|RFX1_HUMAN RecName: Full=MHC class II regulatory factor RFX1; AltName: Full=Enhancer factor C; Short=EF-C; AltName: Full=Regulatory factor X 1; Short=RFX; AltName: Full=Transcription factor RFX1 >gi|119604793|gb|EAW84387.1| regulatory factor X, 1 (influences HLA class II expression) [Homo sapiens]
6114	NP_002823	tyrosine-protein phosphatase non-receptor type 7 isoform 1 [Homo sapiens] >gi|55961092|emb|CAI13109.1| protein tyrosine phosphatase, non-receptor type 7 [Homo sapiens]
23895	NP_002754	prospero homeobox protein 1 [Homo sapiens] >gi|386780947|ref|NP_001247802.1| prospero homeobox protein 1 [Macaca mulatta] >gi|397174762|ref|NP_001257545.1| prospero homeobox protein 1 [Homo sapiens] >gi|114572570|ref|XP_001171250.1| PREDICTED: prospero homeobox protein 1 isoform 3 [Pan troglodytes] >gi|297661994|ref|XP_002809507.1| PREDICTED: prospero homeobox protein 1 isoform 1 [Pongo abelii] >…
30374	NP_002749	dual specificity mitogen-activated protein kinase kinase 6 [Homo sapiens] >gi|387762692|ref|NP_001248635.1| dual specificity mitogen-activated protein kinase kinase 6 [Macaca mulatta] >gi|114670209|ref|XP_523699.2| PREDICTED: dual specificity mitogen-activated protein kinase kinase 6 [Pan troglodytes] >gi|297701631|ref|XP_002827807.1| PREDICTED: dual specificity mitogen-activated protein kinase k…
7761	NP_002729	protein kinase C beta type isoform 2 [Homo sapiens] >gi|35493|emb|CAA30130.1| unnamed protein product [Homo sapiens] >gi|189969|gb|AAA60095.1| protein kinase C beta-II type [Homo sapiens] >gi|22209072|gb|AAH36472.1| Protein kinase C, beta [Homo sapiens] >gi|119576201|gb|EAW55797.1| protein kinase C, beta 1, isoform CRA_b [Homo sapiens] >gi|119576202|gb|EAW55798.1| protein kinase C, beta 1, isofor…
7492	NP_002728	protein kinase C alpha type [Homo sapiens] >gi|35483|emb|CAA36718.1| unnamed protein product [Homo sapiens] >gi|80475927|gb|AAI09274.1| Protein kinase C, alpha [Homo sapiens] >gi|80479084|gb|AAI09275.1| Protein kinase C, alpha [Homo sapiens] >gi|119609420|gb|EAW89014.1| protein kinase C, alpha [Homo sapiens] >gi|190692009|gb|ACE87779.1| protein kinase C, alpha protein [synthetic construct] >gi|19…
22495	NP_002726	cAMP-dependent protein kinase type I-beta regulatory subunit [Homo sapiens] >gi|258613969|ref|NP_001158230.1| cAMP-dependent protein kinase type I-beta regulatory subunit [Homo sapiens] >gi|258613971|ref|NP_001158231.1| cAMP-dependent protein kinase type I-beta regulatory subunit [Homo sapiens] >gi|258613973|ref|NP_001158232.1| cAMP-dependent protein kinase type I-beta regulatory subunit [Homo sa…
5006	NP_002722	cAMP-dependent protein kinase catalytic subunit beta isoform 2 [Homo sapiens] >gi|332222283|ref|XP_003260298.1| PREDICTED: cAMP-dependent protein kinase catalytic subunit beta isoform 3 [Nomascus leucogenys] >gi|125210|sp|P22694.2|KAPCB_HUMAN RecName: Full=cAMP-dependent protein kinase catalytic subunit beta; Short=PKA C-beta >gi|189983|gb|AAA60170.1| cAMP-dependent protein kinase catalytic subun…
31397	NP_002716	prolargin precursor [Homo sapiens] >gi|41349454|ref|NP_958505.1| prolargin precursor [Homo sapiens] >gi|114571931|ref|XP_525032.2| PREDICTED: prolargin [Pan troglodytes] >gi|397504938|ref|XP_003823035.1| PREDICTED: prolargin [Pan paniscus] >gi|1709586|sp|P51888.1|PRELP_HUMAN RecName: Full=Prolargin; AltName: Full=Proline-arginine-rich end leucine-rich repeat protein; Flags: Precursor >gi|886136|g…
16281	NP_002700	serine/threonine-protein phosphatase PP1-beta catalytic subunit isoform 1 [Homo sapiens] >gi|6981388|ref|NP_037197.1| serine/threonine-protein phosphatase PP1-beta catalytic subunit [Rattus norvegicus] >gi|45384112|ref|NP_990453.1| serine/threonine-protein phosphatase PP1-beta catalytic subunit [Gallus gallus] >gi|46249376|ref|NP_996759.1| serine/threonine-protein phosphatase PP1-beta catalytic s…
15177	NP_002693	POU domain, class 6, transcription factor 1 [Homo sapiens] >gi|114644696|ref|XP_001148929.1| PREDICTED: POU domain, class 6, transcription factor 1 isoform 1 [Pan troglodytes] >gi|397465686|ref|XP_003804618.1| PREDICTED: POU domain, class 6, transcription factor 1 [Pan paniscus] >gi|2495306|sp|Q14863.1|PO6F1_HUMAN RecName: Full=POU domain, class 6, transcription factor 1; AltName: Full=Brain-spec…
4877	NP_002628	phosphorylase b kinase regulatory subunit alpha, skeletal muscle isoform isoform 1 [Homo sapiens] >gi|110282976|sp|P46020.2|KPB1_HUMAN RecName: Full=Phosphorylase b kinase regulatory subunit alpha, skeletal muscle isoform; Short=Phosphorylase kinase alpha M subunit >gi|119592232|gb|EAW71826.1| phosphorylase kinase, alpha 1 (muscle), isoform CRA_b [Homo sapiens]
18378	NP_002602	pyruvate dehydrogenase kinase, isozyme 2 isoform 1 [Homo sapiens] >gi|21431820|sp|Q15119.2|PDK2_HUMAN RecName: Full=[Pyruvate dehydrogenase [lipoamide]] kinase isozyme 2, mitochondrial; AltName: Full=Pyruvate dehydrogenase kinase isoform 2; Flags: Precursor >gi|13543295|gb|AAH05811.1| Pyruvate dehydrogenase kinase, isozyme 2 [Homo sapiens] >gi|26251729|gb|AAH40478.1| Pyruvate dehydrogenase kinase…
14161	NP_002594	high affinity cAMP-specific 3',5'-cyclic phosphodiesterase 7A isoform a precursor [Homo sapiens] >gi|114620315|ref|XP_519790.2| PREDICTED: high affinity cAMP-specific 3',5'-cyclic phosphodiesterase 7A isoform 5 [Pan troglodytes] >gi|332238436|ref|XP_003268403.1| PREDICTED: high affinity cAMP-specific 3',5'-cyclic phosphodiesterase 7A [Nomascus leucogenys] >gi|397522758|ref|XP_003831422.1| PREDICT…
24520	NP_002560	furin preproprotein [Homo sapiens] >gi|120611|sp|P09958.2|FURIN_HUMAN RecName: Full=Furin; AltName: Full=Dibasic-processing enzyme; AltName: Full=Paired basic amino acid residue-cleaving enzyme; Short=PACE; Flags: Precursor >gi|31478|emb|CAA34948.1| unnamed protein product [Homo sapiens] >gi|15082544|gb|AAH12181.1| Furin (paired basic amino acid cleaving enzyme) [Homo sapiens] >gi|119622516|gb|EA…
7852	NP_002554	P2Y purinoceptor 1 [Homo sapiens] >gi|1352692|sp|P47900.1|P2RY1_HUMAN RecName: Full=P2Y purinoceptor 1; Short=P2Y1; AltName: Full=ATP receptor; AltName: Full=Purinergic receptor >gi|1147731|gb|AAA97872.1| P2Y1 purinergic receptor, short form [Homo sapiens] >gi|1147733|gb|AAA97873.1| P2Y1 purinergic receptor, long form [Homo sapiens] >gi|1839439|gb|AAB47091.1| P2 purinoceptor subtype Y1 [Homo sapi…
61255	NP_002552	P2X purinoceptor 5 isoform A [Homo sapiens] >gi|209572778|sp|Q93086.4|P2RX5_HUMAN RecName: Full=P2X purinoceptor 5; Short=P2X5; AltName: Full=ATP receptor; AltName: Full=Purinergic receptor >gi|24659477|gb|AAH39015.1| Purinergic receptor P2X, ligand-gated ion channel, 5 [Homo sapiens] >gi|158255214|dbj|BAF83578.1| unnamed protein product [Homo sapiens] >gi|261860496|dbj|BAI46770.1| purinergic rec…
7338	NP_002549	P2X purinoceptor 1 [Homo sapiens] >gi|1709519|sp|P51575.1|P2RX1_HUMAN RecName: Full=P2X purinoceptor 1; Short=P2X1; AltName: Full=ATP receptor; AltName: Full=Purinergic receptor >gi|1166438|emb|CAA58657.1| ATP receptor [Homo sapiens] >gi|1314357|gb|AAC50698.1| P2X1 receptor [Homo sapiens] >gi|3258623|gb|AAC24494.1| P2X1 purinoceptor [Homo sapiens] >gi|27881618|gb|AAH44657.1| Purinergic receptor P…
5587	NP_002547	oxysterol-binding protein 1 [Homo sapiens] >gi|129308|sp|P22059.1|OSBP1_HUMAN RecName: Full=Oxysterol-binding protein 1 >gi|10441380|gb|AAG17011.1|AF185696_1 oxysterol-binding protein 1 [Homo sapiens] >gi|189403|gb|AAA59973.1| oxysterol-binding protein [Homo sapiens] >gi|11065881|gb|AAG28373.1| oxysterol binding protein 1 [Homo sapiens] >gi|15079500|gb|AAH11581.1| Oxysterol binding protein [Homo …
48295	NP_002503	nucleoside diphosphate kinase B isoform a [Homo sapiens] >gi|66392192|ref|NP_001018147.1| nucleoside diphosphate kinase B isoform a [Homo sapiens] >gi|66392205|ref|NP_001018148.1| nucleoside diphosphate kinase B isoform a [Homo sapiens] >gi|66392227|ref|NP_001018149.1| nucleoside diphosphate kinase B isoform a [Homo sapiens] >gi|127983|sp|P22392.1|NDKB_HUMAN RecName: Full=Nucleoside diphosphate k…
42640	NP_002498	tumor necrosis factor receptor superfamily member 16 precursor [Homo sapiens] >gi|397477484|ref|XP_003810100.1| PREDICTED: tumor necrosis factor receptor superfamily member 16 isoform 1 [Pan paniscus] >gi|128156|sp|P08138.1|TNR16_HUMAN RecName: Full=Tumor necrosis factor receptor superfamily member 16; AltName: Full=Gp80-LNGFR; AltName: Full=Low affinity neurotrophin receptor p75NTR; AltName: Ful…
27199	NP_002467	myosin light chain 4 [Homo sapiens] >gi|50845428|ref|NP_001002841.1| myosin light chain 4 [Homo sapiens] >gi|127138|sp|P12829.3|MYL4_HUMAN RecName: Full=Myosin light chain 4; AltName: Full=Myosin light chain 1, embryonic muscle/atrial isoform; AltName: Full=Myosin light chain alkali GT-1 isoform >gi|7959851|gb|AAF71096.1|AF116721_76 PRO1957 [Homo sapiens] >gi|34674|emb|CAA32137.1| unnamed protein…
596	NP_002462	myosin-6 [Homo sapiens] >gi|317373582|sp|P13533.5|MYH6_HUMAN RecName: Full=Myosin-6; AltName: Full=Myosin heavy chain 6; AltName: Full=Myosin heavy chain, cardiac muscle alpha isoform; Short=MyHC-alpha >gi|119586558|gb|EAW66154.1| myosin, heavy polypeptide 6, cardiac muscle, alpha (cardiomyopathy, hypertrophic 1), isoform CRA_a [Homo sapiens] >gi|124376530|gb|AAI32668.1| Myosin, heavy chain 6, ca…
25943	NP_002454	interferon-induced GTP-binding protein Mx2 [Homo sapiens] >gi|127571|sp|P20592.1|MX2_HUMAN RecName: Full=Interferon-induced GTP-binding protein Mx2; AltName: Full=Interferon-regulated resistance GTP-binding protein MxB; AltName: Full=Myxovirus resistance protein 2; AltName: Full=p78-related protein >gi|188903|gb|AAA36338.1| interferon-induced Mx protein [Homo sapiens] >gi|7717386|emb|CAB90555.1| …
18081	NP_002440	homeobox protein MSX-2 [Homo sapiens] >gi|328927072|ref|NP_001129097.2| homeobox protein MSX-2 [Pan troglodytes] >gi|397485868|ref|XP_003814060.1| PREDICTED: homeobox protein MSX-2-like [Pan paniscus] >gi|146325000|sp|A1YF16.1|MSX2_GORGO RecName: Full=Homeobox protein MSX-2 >gi|146325001|sp|A1YG93.1|MSX2_PANPA RecName: Full=Homeobox protein MSX-2 >gi|311033429|sp|P35548.3|MSX2_HUMAN RecName: Full…
160	NP_002435	moesin [Homo sapiens] >gi|383872848|ref|NP_001244625.1| moesin [Macaca mulatta] >gi|297710202|ref|XP_002831790.1| PREDICTED: moesin [Pongo abelii] >gi|332247126|ref|XP_003272707.1| PREDICTED: LOW QUALITY PROTEIN: moesin-like [Nomascus leucogenys] >gi|397492090|ref|XP_003816963.1| PREDICTED: moesin [Pan paniscus] >gi|127234|sp|P26038.3|MOES_HUMAN RecName: Full=Moesin; AltName: Full=Membrane-organi…
16909	NP_002429	macrophage mannose receptor 1 precursor [Homo sapiens] >gi|126730|sp|P22897.1|MRC1_HUMAN RecName: Full=Macrophage mannose receptor 1; Short=MMR; AltName: Full=C-type lectin domain family 13 member D; AltName: Full=C-type lectin domain family 13 member D-like; AltName: Full=Macrophage mannose receptor 1-like protein 1; AltName: CD_antigen=CD206; Flags: Precursor >gi|187334|gb|AAA60389.1| mannose r…
17817	NP_002427	55 kDa erythrocyte membrane protein isoform 1 [Homo sapiens] >gi|397477296|ref|XP_003810009.1| PREDICTED: 55 kDa erythrocyte membrane protein isoform 1 [Pan paniscus] >gi|1346575|sp|Q00013.2|EM55_HUMAN RecName: Full=55 kDa erythrocyte membrane protein; Short=p55; AltName: Full=Membrane protein, palmitoylated 1 >gi|189786|gb|AAA60059.1| erythrocyte p55 [Homo sapiens] >gi|12803175|gb|AAH02392.1| Me…
20244	NP_002396	beta-1,3-N-acetylglucosaminyltransferase manic fringe isoform 1 [Homo sapiens] >gi|20138530|sp|O00587.2|MFNG_HUMAN RecName: Full=Beta-1,3-N-acetylglucosaminyltransferase manic fringe; AltName: Full=O-fucosylpeptide 3-beta-N-acetylglucosaminyltransferase >gi|2832760|emb|CAB07511.1| MFNG O-fucosylpeptide 3-beta-N-acetylglucosaminyltransferase [Homo sapiens] >gi|47678567|emb|CAG30404.1| MFNG [Homo s…
17677	NP_002325	low-density lipoprotein receptor-related protein 4 precursor [Homo sapiens] >gi|269849756|sp|O75096.4|LRP4_HUMAN RecName: Full=Low-density lipoprotein receptor-related protein 4; Short=LRP-4; AltName: Full=Multiple epidermal growth factor-like domains 7; Flags: Precursor
11239	NP_002282	laminin subunit beta-1 precursor [Homo sapiens] >gi|317373377|sp|P07942.2|LAMB1_HUMAN RecName: Full=Laminin subunit beta-1; AltName: Full=Laminin B1 chain; AltName: Full=Laminin-1 subunit beta; AltName: Full=Laminin-10 subunit beta; AltName: Full=Laminin-12 subunit beta; AltName: Full=Laminin-2 subunit beta; AltName: Full=Laminin-6 subunit beta; AltName: Full=Laminin-8 subunit beta; Flags: Precur…
37135	NP_002261	transportin-1 isoform 1 [Homo sapiens] >gi|332233811|ref|XP_003266098.1| PREDICTED: transportin-1 isoform 1 [Nomascus leucogenys] >gi|332821177|ref|XP_001153549.2| PREDICTED: transportin-1 isoform 1 [Pan troglodytes] >gi|397478390|ref|XP_003810531.1| PREDICTED: transportin-1 isoform 1 [Pan paniscus] >gi|259016171|sp|Q92973.2|TNPO1_HUMAN RecName: Full=Transportin-1; AltName: Full=Importin beta-2; …
9215	NP_002245	kinesin-like protein KIF3C [Homo sapiens] >gi|2815622|gb|AAC39562.1| kinesin-related protein [Homo sapiens] >gi|62531142|gb|AAH92406.1| Kinesin family member 3C [Homo sapiens] >gi|119621118|gb|EAX00713.1| kinesin family member 3C, isoform CRA_b [Homo sapiens] >gi|120660366|gb|AAI30424.1| Kinesin family member 3C [Homo sapiens] >gi|124376174|gb|AAI32784.1| Kinesin family member 3C [Homo sapiens] >…
1516	NP_002215	inositol 1,4,5-trisphosphate receptor type 3 [Homo sapiens] >gi|209572633|sp|Q14573.2|ITPR3_HUMAN RecName: Full=Inositol 1,4,5-trisphosphate receptor type 3; AltName: Full=IP3 receptor isoform 3; Short=IP3R 3; Short=InsP3R3; AltName: Full=Type 3 inositol 1,4,5-trisphosphate receptor; Short=Type 3 InsP3 receptor >gi|55957567|emb|CAI16455.1| inositol 1,4,5-triphosphate receptor, type 3 [Homo sapien…
13461	NP_002213	inositol 1,4,5-trisphosphate receptor type 1 isoform 2 [Homo sapiens] >gi|559323|dbj|BAA05065.1| human type 1 inositol 1,4,5-trisphosphate receptor [Homo sapiens]
28923	NP_002205	integrin beta-8 precursor [Homo sapiens] >gi|124975|sp|P26012.1|ITB8_HUMAN RecName: Full=Integrin beta-8; Flags: Precursor >gi|184521|gb|AAA36034.1| integrin beta-8 subunit [Homo sapiens] >gi|37674393|gb|AAQ96845.1| unknown [Homo sapiens] >gi|51095031|gb|EAL24275.1| integrin, beta 8 [Homo sapiens] >gi|119614131|gb|EAW93725.1| integrin, beta 8, isoform CRA_b [Homo sapiens]
32629	NP_002198	integrin alpha-9 precursor [Homo sapiens] >gi|229462922|sp|Q13797.2|ITA9_HUMAN RecName: Full=Integrin alpha-9; AltName: Full=Integrin alpha-RLC; Flags: Precursor >gi|119584905|gb|EAW64501.1| integrin, alpha 9 [Homo sapiens]
69733	NP_002193	insulin gene enhancer protein ISL-1 [Rattus norvegicus] >gi|115387114|ref|NP_002193.2| insulin gene enhancer protein ISL-1 [Homo sapiens] >gi|149642655|ref|NP_001092600.1| insulin gene enhancer protein ISL-1 [Bos taurus] >gi|162287065|ref|NP_067434.3| insulin gene enhancer protein ISL-1 [Mus musculus] >gi|291395329|ref|XP_002714072.1| PREDICTED: islet-1 [Oryctolagus cuniculus] >gi|311273676|ref|X…
3374	NP_002189	interferon regulatory factor 1 [Homo sapiens] >gi|20178295|sp|P10914.2|IRF1_HUMAN RecName: Full=Interferon regulatory factor 1; Short=IRF-1 >gi|184649|gb|AAA36043.1| interferon regulatory factor 1 [Homo sapiens] >gi|580209|emb|CAA32624.1| interferon regulatory factor 1 [Homo sapiens] >gi|14550469|gb|AAH09483.1| Interferon regulatory factor 1 [Homo sapiens] >gi|49456387|emb|CAG46514.1| IRF1 [Homo …
51151	NP_002172	indian hedgehog protein precursor [Homo sapiens] >gi|33112634|sp|Q14623.4|IHH_HUMAN RecName: Full=Indian hedgehog protein; Short=IHH; AltName: Full=HHG-2; Contains: RecName: Full=Indian hedgehog protein N-product; Contains: RecName: Full=Indian hedgehog protein C-product; Flags: Precursor >gi|119591081|gb|EAW70675.1| Indian hedgehog homolog (Drosophila) [Homo sapiens] >gi|223459666|gb|AAI36588.1|…
13046	NP_002154	interferon regulatory factor 8 [Homo sapiens] >gi|6016308|sp|Q02556.2|IRF8_HUMAN RecName: Full=Interferon regulatory factor 8; Short=IRF-8; AltName: Full=Interferon consensus sequence-binding protein; Short=H-ICSBP; Short=ICSBP >gi|2275153|gb|AAB63813.1| DNA-binding protein [Homo sapiens] >gi|116496997|gb|AAI26248.1| Interferon regulatory factor 8 [Homo sapiens] >gi|119615841|gb|EAW95435.1| inter…
48929	NP_002147	60 kDa heat shock protein, mitochondrial [Homo sapiens] >gi|41399285|ref|NP_955472.1| 60 kDa heat shock protein, mitochondrial [Homo sapiens] >gi|129379|sp|P10809.2|CH60_HUMAN RecName: Full=60 kDa heat shock protein, mitochondrial; AltName: Full=60 kDa chaperonin; AltName: Full=Chaperonin 60; Short=CPN60; AltName: Full=Heat shock protein 60; Short=HSP-60; Short=Hsp60; AltName: Full=HuCHA60; AltNa…
25742	NP_002117	hepatic leukemia factor [Homo sapiens] >gi|384475921|ref|NP_001245106.1| hepatic leukemia factor [Macaca mulatta] >gi|114669433|ref|XP_511894.2| PREDICTED: hypothetical protein LOC455140 isoform 3 [Pan troglodytes] >gi|332246370|ref|XP_003272326.1| PREDICTED: hepatic leukemia factor-like [Nomascus leucogenys] >gi|397493128|ref|XP_003817465.1| PREDICTED: hepatic leukemia factor [Pan paniscus] >gi|…
80102	NP_002098	histone H3.3 [Homo sapiens] >gi|4885385|ref|NP_005315.1| histone H3.3 [Homo sapiens] >gi|6680159|ref|NP_032236.1| histone H3.3 [Mus musculus] >gi|6680161|ref|NP_032237.1| histone H3.3 [Mus musculus] >gi|16758888|ref|NP_446437.1| histone H3.3 [Rattus norvegicus] >gi|17530867|ref|NP_511095.1| histone H3.3B, isoform A [Drosophila melanogaster] >gi|17647507|ref|NP_523479.1| histone H3.3A, isoform A […
36123	NP_002095	granzyme K precursor [Homo sapiens] >gi|1708035|sp|P49863.1|GRAK_HUMAN RecName: Full=Granzyme K; AltName: Full=Fragmentin-3; AltName: Full=Granzyme-3; AltName: Full=NK-tryptase-2; Short=NK-Tryp-2; Flags: Precursor >gi|829638|gb|AAA74578.1| pre-granzyme 3 [Homo sapiens] >gi|1015997|gb|AAA79063.1| HNK-Tryptase-2 [Homo sapiens] >gi|23242917|gb|AAH35802.1| Granzyme K (granzyme 3; tryptase II) [Homo s…
29263	NP_002079	glutamate receptor, ionotropic kainate 5 precursor [Homo sapiens] >gi|209572626|sp|Q16478.2|GRIK5_HUMAN RecName: Full=Glutamate receptor, ionotropic kainate 5; AltName: Full=Excitatory amino acid receptor 2; Short=EAA2; AltName: Full=Glutamate receptor KA-2; Short=KA2; Flags: Precursor >gi|119577495|gb|EAW57091.1| glutamate receptor, ionotropic, kainate 5, isoform CRA_b [Homo sapiens] >gi|1959348…
51851	NP_002066	guanine nucleotide-binding protein G(I)/G(S)/G(T) subunit beta-3 [Homo sapiens] >gi|388453891|ref|NP_001253059.1| guanine nucleotide-binding protein G(I)/G(S)/G(T) subunit beta-3 [Macaca mulatta] >gi|397499153|ref|XP_003820325.1| PREDICTED: guanine nucleotide-binding protein G(I)/G(S)/G(T) subunit beta-3 isoform 1 [Pan paniscus] >gi|397499155|ref|XP_003820326.1| PREDICTED: guanine nucleotide-bind…
8145	NP_002063	guanine nucleotide-binding protein G(q) subunit alpha [Homo sapiens] >gi|84490415|ref|NP_001033712.1| guanine nucleotide-binding protein G(q) subunit alpha [Sus scrofa] >gi|158508558|ref|NP_001103472.1| guanine nucleotide-binding protein G(q) subunit alpha [Bos taurus] >gi|387763366|ref|NP_001248524.1| guanine nucleotide-binding protein G(q) subunit alpha [Macaca mulatta] >gi|126335123|ref|XP_001…
14559	NP_002037	glyceraldehyde-3-phosphate dehydrogenase isoform 1 [Homo sapiens] >gi|55637711|ref|XP_508955.1| PREDICTED: glyceraldehyde-3-phosphate dehydrogenase isoform 5 [Pan troglodytes] >gi|397496728|ref|XP_003819180.1| PREDICTED: glyceraldehyde-3-phosphate dehydrogenase-like isoform 1 [Pan paniscus] >gi|397496730|ref|XP_003819181.1| PREDICTED: glyceraldehyde-3-phosphate dehydrogenase-like isoform 2 [Pan p…
22949	NP_002014	fibromodulin precursor [Homo sapiens] >gi|55589094|ref|XP_514114.1| PREDICTED: fibromodulin isoform 2 [Pan troglodytes] >gi|332811674|ref|XP_003308749.1| PREDICTED: fibromodulin [Pan troglodytes] >gi|223590208|sp|Q06828.2|FMOD_HUMAN RecName: Full=Fibromodulin; Short=FM; AltName: Full=Collagen-binding 59 kDa protein; AltName: Full=Keratan sulfate proteoglycan fibromodulin; Short=KSPG fibromodulin;…
19138	NP_002006	forkhead box protein O1 [Homo sapiens] >gi|332863266|ref|XP_522749.3| PREDICTED: forkhead box protein O1 [Pan troglodytes] >gi|116241368|sp|Q12778.2|FOXO1_HUMAN RecName: Full=Forkhead box protein O1; AltName: Full=Forkhead box protein O1A; AltName: Full=Forkhead in rhabdomyosarcoma >gi|2895492|gb|AAC39591.1| forkhead protein [Homo sapiens] >gi|18314375|gb|AAH21981.1| Forkhead box O1 [Homo sapiens…
11603	NP_001990	fibrillin-2 precursor [Homo sapiens] >gi|238054385|sp|P35556.3|FBN2_HUMAN RecName: Full=Fibrillin-2; Flags: Precursor >gi|260158886|gb|ACX32323.1| fibrillin 2 precursor [synthetic construct]
21747	NP_001969	dematin isoform 1 [Homo sapiens] >gi|166706877|ref|NP_001107607.1| dematin isoform 1 [Homo sapiens] >gi|166706879|ref|NP_001107608.1| dematin isoform 1 [Homo sapiens] >gi|206725477|ref|NP_001126921.1| dematin [Pongo abelii] >gi|114619128|ref|XP_001152642.1| PREDICTED: dematin isoform 12 [Pan troglodytes] >gi|114619130|ref|XP_001152704.1| PREDICTED: dematin isoform 13 [Pan troglodytes] >gi|2265424…
16272	NP_001953	ephrin-A5 precursor [Homo sapiens] >gi|114601066|ref|XP_526972.2| PREDICTED: ephrin-A5 [Pan troglodytes] >gi|297675727|ref|XP_002815814.1| PREDICTED: ephrin-A5 [Pongo abelii] >gi|332221422|ref|XP_003259858.1| PREDICTED: ephrin-A5-like [Nomascus leucogenys] >gi|348555549|ref|XP_003463586.1| PREDICTED: ephrin-A5-like isoform 1 [Cavia porcellus] >gi|395831796|ref|XP_003788975.1| PREDICTED: ephrin-A5…
49140	NP_001950	elongation factor 1-beta [Homo sapiens] >gi|11136628|ref|NP_066944.1| elongation factor 1-beta [Homo sapiens] >gi|83376130|ref|NP_001032752.1| elongation factor 1-beta [Homo sapiens] >gi|332815287|ref|XP_001135927.2| PREDICTED: elongation factor 1-beta isoform 1 [Pan troglodytes] >gi|332815289|ref|XP_003309484.1| PREDICTED: elongation factor 1-beta isoform 2 [Pan troglodytes] >gi|332815291|ref|XP…
42250	NP_001913	L-dopachrome tautomerase isoform 1 precursor [Homo sapiens] >gi|731026|sp|P40126.1|TYRP2_HUMAN RecName: Full=L-dopachrome tautomerase; Short=DCT; Short=DT; AltName: Full=L-dopachrome Delta-isomerase; AltName: Full=Tyrosinase-related protein 2; Short=TRP-2; Short=TRP2; Flags: Precursor >gi|399582|gb|AAA20870.1| tyrosine-related protein 2 [Homo sapiens] >gi|545619|gb|AAC60627.1| tyrosinase-related-…
10423	NP_001911	decorin isoform a preproprotein [Homo sapiens] >gi|19743846|ref|NP_598010.1| decorin isoform a preproprotein [Homo sapiens] >gi|57114035|ref|NP_001009082.1| decorin precursor [Pan troglodytes] >gi|397505834|ref|XP_003823448.1| PREDICTED: decorin isoform 1 [Pan paniscus] >gi|397505836|ref|XP_003823449.1| PREDICTED: decorin isoform 2 [Pan paniscus] >gi|129951|sp|P07585.1|PGS2_HUMAN RecName: Full=De…
77059	NP_001900	cathepsin D preproprotein [Homo sapiens] >gi|115717|sp|P07339.1|CATD_HUMAN RecName: Full=Cathepsin D; Contains: RecName: Full=Cathepsin D light chain; Contains: RecName: Full=Cathepsin D heavy chain; Flags: Precursor >gi|29678|emb|CAA28955.1| cathepsin D [Homo sapiens] >gi|179948|gb|AAA51922.1| cathepsin D [Homo sapiens] >gi|181180|gb|AAB59529.1| preprocathepsin D [Homo sapiens] >gi|16740920|gb|A…
75608	NP_001899	cathepsin B preproprotein [Homo sapiens] >gi|22538431|ref|NP_680090.1| cathepsin B preproprotein [Homo sapiens] >gi|22538433|ref|NP_680091.1| cathepsin B preproprotein [Homo sapiens] >gi|22538435|ref|NP_680092.1| cathepsin B preproprotein [Homo sapiens] >gi|22538437|ref|NP_680093.1| cathepsin B preproprotein [Homo sapiens] >gi|68067549|sp|P07858.3|CATB_HUMAN RecName: Full=Cathepsin B; AltName: Fu…
29817	NP_001875	hyaluronan and proteoglycan link protein 1 precursor [Homo sapiens] >gi|130310|sp|P10915.2|HPLN1_HUMAN RecName: Full=Hyaluronan and proteoglycan link protein 1; AltName: Full=Cartilage-linking protein 1; Short=Cartilage-link protein; AltName: Full=Proteoglycan link protein; Flags: Precursor >gi|34378|emb|CAA35462.1| cartilage link protein [Homo sapiens] >gi|1151009|gb|AAA85216.1| link protein [Ho…
25452	NP_001859	carboxypeptidase A1 precursor [Homo sapiens] >gi|399196|sp|P15085.2|CBPA1_HUMAN RecName: Full=Carboxypeptidase A1; Flags: Precursor >gi|35330|emb|CAA47732.1| carboxypeptidase a [Homo sapiens] >gi|51094843|gb|EAL24089.1| carboxypeptidase A1 (pancreatic) [Homo sapiens] >gi|119604169|gb|EAW83763.1| carboxypeptidase A1 (pancreatic), isoform CRA_b [Homo sapiens] >gi|158256418|dbj|BAF84182.1| unnamed p…
57967	NP_001841	collagen alpha-1(VIII) chain precursor [Homo sapiens] >gi|32895368|ref|NP_065084.2| collagen alpha-1(VIII) chain precursor [Homo sapiens] >gi|21903375|sp|P27658.2|CO8A1_HUMAN RecName: Full=Collagen alpha-1(VIII) chain; AltName: Full=Endothelial collagen; Contains: RecName: Full=Vastatin; Flags: Precursor >gi|15488904|gb|AAH13581.1| Collagen, type VIII, alpha 1 [Homo sapiens] >gi|32880177|gb|AAP88…
8852	NP_001840	collagen alpha-2(VI) chain isoform 2C2 precursor [Homo sapiens] >gi|125987812|sp|P12110.4|CO6A2_HUMAN RecName: Full=Collagen alpha-2(VI) chain; Flags: Precursor
6703	NP_001837	collagen alpha-2(IV) chain preproprotein [Homo sapiens] >gi|143811377|sp|P08572.4|CO4A2_HUMAN RecName: Full=Collagen alpha-2(IV) chain; Contains: RecName: Full=Canstatin; Flags: Precursor >gi|119629516|gb|EAX09111.1| collagen, type IV, alpha 2, isoform CRA_a [Homo sapiens] >gi|119629517|gb|EAX09112.1| collagen, type IV, alpha 2, isoform CRA_a [Homo sapiens] >gi|122889186|emb|CAH71366.2| collagen …
20674	NP_001833	ciliary neurotrophic factor receptor subunit alpha preproprotein [Homo sapiens] >gi|22212918|ref|NP_671693.1| ciliary neurotrophic factor receptor subunit alpha preproprotein [Homo sapiens] >gi|333108228|ref|NP_001193940.1| ciliary neurotrophic factor receptor subunit alpha preproprotein [Homo sapiens] >gi|1352099|sp|P26992.2|CNTFR_HUMAN RecName: Full=Ciliary neurotrophic factor receptor subunit …
21593	NP_001816	creatine kinase S-type, mitochondrial precursor [Homo sapiens] >gi|153251984|ref|NP_001093205.1| creatine kinase S-type, mitochondrial precursor [Homo sapiens] >gi|153252003|ref|NP_001093206.1| creatine kinase S-type, mitochondrial precursor [Homo sapiens] >gi|114599373|ref|XP_001149941.1| PREDICTED: creatine kinase S-type, mitochondrial isoform 1 [Pan troglodytes] >gi|114599375|ref|XP_001149997.…
2008	NP_001815	creatine kinase M-type [Homo sapiens] >gi|332856238|ref|XP_001163660.2| PREDICTED: creatine kinase M-type isoform 2 [Pan troglodytes] >gi|395751367|ref|XP_002829446.2| PREDICTED: creatine kinase M-type isoform 2 [Pongo abelii] >gi|397493377|ref|XP_003817584.1| PREDICTED: creatine kinase M-type [Pan paniscus] >gi|125305|sp|P06732.2|KCRM_HUMAN RecName: Full=Creatine kinase M-type; AltName: Full=Cre…
24803	NP_001788	cadherin-11 preproprotein [Homo sapiens] >gi|146345381|sp|P55287.2|CAD11_HUMAN RecName: Full=Cadherin-11; AltName: Full=OSF-4; AltName: Full=Osteoblast cadherin; Short=OB-cadherin; Flags: Precursor
31735	NP_001783	cadherin-2 preproprotein [Homo sapiens] >gi|116241277|sp|P19022.4|CADH2_HUMAN RecName: Full=Cadherin-2; AltName: Full=CDw325; AltName: Full=Neural cadherin; Short=N-cadherin; AltName: CD_antigen=CD325; Flags: Precursor >gi|119621645|gb|EAX01240.1| cadherin 2, type 1, N-cadherin (neuronal), isoform CRA_b [Homo sapiens] >gi|119621646|gb|EAX01241.1| cadherin 2, type 1, N-cadherin (neuronal), isoform…
54423	NP_001737	calnexin precursor [Homo sapiens] >gi|66933005|ref|NP_001019820.1| calnexin precursor [Homo sapiens] >gi|543920|sp|P27824.2|CALX_HUMAN RecName: Full=Calnexin; AltName: Full=IP90; AltName: Full=Major histocompatibility complex class I antigen-binding protein p88; AltName: Full=p90; Flags: Precursor >gi|186523|gb|AAA36125.1| calnexin [Homo sapiens] >gi|306481|gb|AAA21013.1| calnexin [Homo sapiens] …
22996	NP_001710	bone morphogenetic protein 7 precursor [Homo sapiens] >gi|109091520|ref|XP_001089245.1| PREDICTED: bone morphogenetic protein 7 isoform 3 [Macaca mulatta] >gi|114682746|ref|XP_001170064.1| PREDICTED: bone morphogenetic protein 7 isoform 2 [Pan troglodytes] >gi|397469108|ref|XP_003806206.1| PREDICTED: bone morphogenetic protein 7 [Pan paniscus] >gi|115078|sp|P18075.1|BMP7_HUMAN RecName: Full=Bone …
24975	NP_001690	tyrosine-protein kinase receptor UFO isoform 2 precursor [Homo sapiens] >gi|119577426|gb|EAW57022.1| AXL receptor tyrosine kinase, isoform CRA_a [Homo sapiens] >gi|168278381|dbj|BAG11070.1| AXL receptor tyrosine kinase [synthetic construct]
79615	NP_001677	ATP synthase subunit beta, mitochondrial precursor [Homo sapiens] >gi|114549|sp|P06576.3|ATPB_HUMAN RecName: Full=ATP synthase subunit beta, mitochondrial; Flags: Precursor >gi|179281|gb|AAA51809.1| ATP synthase beta subunit precursor [Homo sapiens] >gi|16741373|gb|AAH16512.1| ATP synthase, H+ transporting, mitochondrial F1 complex, beta polypeptide [Homo sapiens] >gi|119617358|gb|EAW96952.1| ATP…
12140	NP_001657	rho GTPase-activating protein 4 isoform 2 [Homo sapiens] >gi|116242759|sp|P98171.2|RHG04_HUMAN RecName: Full=Rho GTPase-activating protein 4; AltName: Full=Rho-GAP hematopoietic protein C1; AltName: Full=Rho-type GTPase-activating protein 4; AltName: Full=p115 >gi|119593188|gb|EAW72782.1| Rho GTPase activating protein 4, isoform CRA_f [Homo sapiens] >gi|168272918|dbj|BAG10298.1| Rho GTPase-activa…
75878	NP_001649	ADP-ribosylation factor 1 [Homo sapiens] >gi|6680716|ref|NP_031502.1| ADP-ribosylation factor 1 [Mus musculus] >gi|11968098|ref|NP_071963.1| ADP-ribosylation factor 1 [Rattus norvegicus] >gi|28603778|ref|NP_788826.1| ADP-ribosylation factor 1 [Bos taurus] >gi|66879660|ref|NP_001019397.1| ADP-ribosylation factor 1 [Homo sapiens] >gi|66879662|ref|NP_001019398.1| ADP-ribosylation factor 1 [Homo sapi…
46950	NP_001627	ADP/ATP translocase 3 [Homo sapiens] >gi|113463|sp|P12236.4|ADT3_HUMAN RecName: Full=ADP/ATP translocase 3; AltName: Full=ADP,ATP carrier protein 3; AltName: Full=ADP,ATP carrier protein, isoform T2; Short=ANT 2; AltName: Full=Adenine nucleotide translocator 3; Short=ANT 3; AltName: Full=Solute carrier family 25 member 6 >gi|9956039|gb|AAG01998.1| similar to bovine ADP/ATP translocase T1 mRNA wit…
61110	NP_001624	protein AMBP preproprotein [Homo sapiens] >gi|122801|sp|P02760.1|AMBP_HUMAN RecName: Full=Protein AMBP; Contains: RecName: Full=Alpha-1-microglobulin; Short=Protein HC; AltName: Full=Alpha-1 microglycoprotein; AltName: Full=Complex-forming glycoprotein heterogeneous in charge; Contains: RecName: Full=Inter-alpha-trypsin inhibitor light chain; Short=ITI-LC; AltName: Full=Bikunin; AltName: Full=EDC…
28258	NP_001611	neuroblast differentiation-associated protein AHNAK isoform 1 [Homo sapiens] >gi|160332335|sp|Q09666.2|AHNK_HUMAN RecName: Full=Neuroblast differentiation-associated protein AHNAK; AltName: Full=Desmoyokin
21438	NP_001548	C-X-C chemokine receptor type 2 [Homo sapiens] >gi|267844819|ref|NP_001096131.1| C-X-C chemokine receptor type 2 [Pan troglodytes] >gi|269973859|ref|NP_001161770.1| C-X-C chemokine receptor type 2 [Homo sapiens] >gi|397495614|ref|XP_003818642.1| PREDICTED: c-X-C chemokine receptor type 2 isoform 1 [Pan paniscus] >gi|397495616|ref|XP_003818643.1| PREDICTED: c-X-C chemokine receptor type 2 isoform …
14091	NP_001545	protein CYR61 precursor [Homo sapiens] >gi|3023601|sp|O00622.1|CYR61_HUMAN RecName: Full=Protein CYR61; AltName: Full=CCN family member 1; AltName: Full=Cysteine-rich angiogenic inducer 61; AltName: Full=Insulin-like growth factor-binding protein 10; Short=IBP-10; Short=IGF-binding protein 10; Short=IGFBP-10; AltName: Full=Protein GIG1; Flags: Precursor >gi|2130527|gb|AAB58319.1| Cyr61 [Homo sapi…
166	NP_001543	insulin-like growth factor-binding protein 4 precursor [Homo sapiens] >gi|386782211|ref|NP_001247475.1| insulin-like growth factor-binding protein 4 precursor [Macaca mulatta] >gi|332258452|ref|XP_003278315.1| PREDICTED: insulin-like growth factor-binding protein 4-like isoform 1 [Nomascus leucogenys] >gi|332258454|ref|XP_003278316.1| PREDICTED: insulin-like growth factor-binding protein 4-like i…
36226	NP_001500	epididymal secretory glutathione peroxidase isoform 1 precursor [Homo sapiens] >gi|6016164|sp|O75715.1|GPX5_HUMAN RecName: Full=Epididymal secretory glutathione peroxidase; AltName: Full=Epididymis-specific glutathione peroxidase-like protein; Short=EGLP; AltName: Full=Glutathione peroxidase 5; Short=GPx-5; Short=GSHPx-5; Flags: Precursor >gi|3288455|emb|CAA06463.1| glutathione peroxidase type 5 …
22052	NP_001484	rab GDP dissociation inhibitor alpha [Homo sapiens] >gi|57113993|ref|NP_001009061.1| rab GDP dissociation inhibitor alpha [Pan troglodytes] >gi|397469519|ref|XP_003806398.1| PREDICTED: rab GDP dissociation inhibitor alpha [Pan paniscus] >gi|1707886|sp|P31150.2|GDIA_HUMAN RecName: Full=Rab GDP dissociation inhibitor alpha; Short=Rab GDI alpha; AltName: Full=Guanosine diphosphate dissociation inhib…
4830	NP_001457	frizzled-2 precursor [Homo sapiens] >gi|297700917|ref|XP_002827477.1| PREDICTED: frizzled-2 [Pongo abelii] >gi|17433019|sp|Q14332.1|FZD2_HUMAN RecName: Full=Frizzled-2; Short=Fz-2; Short=hFz2; AltName: Full=FzE2; Flags: Precursor >gi|736679|gb|AAB46397.1| polarity gene; putative [Homo sapiens] >gi|3927885|dbj|BAA34667.1| frizzled-2 [Homo sapiens] >gi|111598981|gb|AAI13405.1| FZD2 protein [Homo sa…
8716	NP_001446	forkhead box protein O3 [Homo sapiens] >gi|42519916|ref|NP_963853.1| forkhead box protein O3 [Homo sapiens] >gi|8134467|sp|O43524.1|FOXO3_HUMAN RecName: Full=Forkhead box protein O3; AltName: Full=AF6q21 protein; AltName: Full=Forkhead in rhabdomyosarcoma-like 1 >gi|2895494|gb|AAC39592.1| forkhead protein [Homo sapiens] >gi|18044233|gb|AAH20227.1| Forkhead box O3 [Homo sapiens] >gi|18203785|gb|AA…
44791	NP_001419	alpha-enolase isoform 1 [Homo sapiens] >gi|334278868|ref|NP_001207708.1| alpha-enolase [Pan troglodytes] >gi|397503097|ref|XP_003822172.1| PREDICTED: alpha-enolase [Pan paniscus] >gi|119339|sp|P06733.2|ENOA_HUMAN RecName: Full=Alpha-enolase; AltName: Full=2-phospho-D-glycerate hydro-lyase; AltName: Full=C-myc promoter-binding protein; AltName: Full=Enolase 1; AltName: Full=MBP-1; AltName: Full=MP…
1699	NP_001391	sphingosine 1-phosphate receptor 1 [Homo sapiens] >gi|205371820|sp|P21453.2|S1PR1_HUMAN RecName: Full=Sphingosine 1-phosphate receptor 1; Short=S1P receptor 1; Short=S1P1; AltName: Full=Endothelial differentiation G-protein coupled receptor 1; AltName: Full=Sphingosine 1-phosphate receptor Edg-1; Short=S1P receptor Edg-1; AltName: CD_antigen=CD363 >gi|7243704|gb|AAF43420.1|AF233365_1 G protein-co…
62887	NP_001385	dual specificity protein phosphatase 4 isoform 1 [Homo sapiens] >gi|2499745|sp|Q13115.1|DUS4_HUMAN RecName: Full=Dual specificity protein phosphatase 4; AltName: Full=Dual specificity protein phosphatase hVH2; AltName: Full=Mitogen-activated protein kinase phosphatase 2; Short=MAP kinase phosphatase 2; Short=MKP-2 >gi|773355|gb|AAA85119.1| dual specific protein phosphatase [Homo sapiens] >gi|1280…
15329	NP_001384	extracellular matrix protein 2 isoform 1 precursor [Homo sapiens] >gi|25008402|sp|O94769.1|ECM2_HUMAN RecName: Full=Extracellular matrix protein 2; AltName: Full=Matrix glycoprotein SC1/ECM2; Flags: Precursor >gi|3786312|dbj|BAA33958.1| extracellular matrix protein [Homo sapiens] >gi|55957235|emb|CAI16693.1| extracellular matrix protein 2, female organ and adipocyte specific [Homo sapiens] >gi|55…
11806	NP_001378	dihydropyrimidinase-related protein 3 isoform 2 [Homo sapiens] >gi|332822264|ref|XP_003310939.1| PREDICTED: dihydropyrimidinase-related protein 3 [Pan troglodytes] >gi|395736342|ref|XP_003776737.1| PREDICTED: dihydropyrimidinase-related protein 3 isoform 2 [Pongo abelii] >gi|397517847|ref|XP_003829117.1| PREDICTED: dihydropyrimidinase-related protein 3 isoform 2 [Pan paniscus] >gi|3122050|sp|Q141…
5117	NP_001372	docking protein 1 isoform 1 [Homo sapiens] >gi|17366642|sp|Q99704.1|DOK1_HUMAN RecName: Full=Docking protein 1; AltName: Full=Downstream of tyrosine kinase 1; AltName: Full=p62(dok); AltName: Full=pp62 >gi|1794261|gb|AAC51127.1| GAP binding protein p62dok [Homo sapiens] >gi|62702300|gb|AAX93224.1| unknown [Homo sapiens] >gi|109731491|gb|AAI14441.1| Docking protein 1, 62kDa (downstream of tyrosine…
433	NP_001324	cathepsin L2 preproprotein [Homo sapiens] >gi|320118898|ref|NP_001188504.1| cathepsin L2 preproprotein [Homo sapiens] >gi|12644075|sp|O60911.2|CATL2_HUMAN RecName: Full=Cathepsin L2; AltName: Full=Cathepsin U; AltName: Full=Cathepsin V; Flags: Precursor >gi|3107915|dbj|BAA25909.1| cathepsin V [Homo sapiens] >gi|3228672|gb|AAC23598.1| cathepsin U [Homo sapiens] >gi|3869129|dbj|BAA34365.1| cathepsi…
31472	NP_001320	C-terminal-binding protein 2 isoform 1 [Homo sapiens] >gi|145580578|ref|NP_001077383.1| C-terminal-binding protein 2 isoform 1 [Homo sapiens] >gi|3182976|sp|P56545.1|CTBP2_HUMAN RecName: Full=C-terminal-binding protein 2; Short=CtBP2 >gi|2909777|gb|AAC39603.1| C-terminal binding protein 2 [Homo sapiens] >gi|12803335|gb|AAH02486.1| C-terminal binding protein 2 [Homo sapiens] >gi|30353966|gb|AAH522…
85183	NP_001312	cysteine and glycine-rich protein 2 [Homo sapiens] >gi|84000335|ref|NP_001033272.1| cysteine and glycine-rich protein 2 [Bos taurus] >gi|149742867|ref|XP_001489207.1| PREDICTED: cysteine and glycine-rich protein 2-like [Equus caballus] >gi|291389626|ref|XP_002711400.1| PREDICTED: cysteine and glycine-rich protein 2 [Oryctolagus cuniculus] >gi|296212438|ref|XP_002752850.1| PREDICTED: cysteine and …
11743	NP_001299	carboxypeptidase N catalytic chain precursor [Homo sapiens] >gi|115896|sp|P15169.1|CBPN_HUMAN RecName: Full=Carboxypeptidase N catalytic chain; Short=CPN; AltName: Full=Anaphylatoxin inactivator; AltName: Full=Arginine carboxypeptidase; AltName: Full=Carboxypeptidase N polypeptide 1; AltName: Full=Carboxypeptidase N small subunit; AltName: Full=Kininase-1; AltName: Full=Lysine carboxypeptidase; A…
7154	NP_001258	chondroadherin precursor [Homo sapiens] >gi|126302531|sp|O15335.2|CHAD_HUMAN RecName: Full=Chondroadherin; AltName: Full=Cartilage leucine-rich protein; Flags: Precursor >gi|13991915|gb|AAK51556.1|AF371328_1 chondroadherin [Homo sapiens] >gi|23271350|gb|AAH36360.1| Chondroadherin [Homo sapiens] >gi|49258080|gb|AAH73974.1| Chondroadherin [Homo sapiens] >gi|119615019|gb|EAW94613.1| chondroadherin, …
934	NP_001257872	Krueppel-like factor 7 isoform 3 [Homo sapiens] >gi|332209886|ref|XP_003254042.1| PREDICTED: Krueppel-like factor 7-like [Nomascus leucogenys] >gi|31873903|emb|CAD97885.1| hypothetical protein [Homo sapiens] >gi|119590809|gb|EAW70403.1| Kruppel-like factor 7 (ubiquitous), isoform CRA_c [Homo sapiens]
28832	NP_001257624	rho GTPase-activating protein 12 isoform 2 [Homo sapiens] >gi|63101266|gb|AAH94719.1| ARHGAP12 protein [Homo sapiens]
16995	NP_001257405	serine/threonine-protein phosphatase 2A 56 kDa regulatory subunit delta isoform isoform 4 [Homo sapiens] >gi|119624537|gb|EAX04132.1| protein phosphatase 2, regulatory subunit B (B56), delta isoform, isoform CRA_c [Homo sapiens]
41170	NP_001257387	amine oxidase [flavin-containing] A isoform 2 [Homo sapiens] >gi|194375926|dbj|BAG57307.1| unnamed protein product [Homo sapiens]
26938	NP_001257308	ankyrin repeat domain-containing protein 46 isoform 2 [Homo sapiens] >gi|114621140|ref|XP_001152764.1| PREDICTED: ankyrin repeat domain-containing protein 46 isoform 1 [Pan troglodytes] >gi|397502210|ref|XP_003821759.1| PREDICTED: ankyrin repeat domain-containing protein 46 isoform 3 [Pan paniscus] >gi|74750488|sp|Q86W74.1|ANR46_HUMAN RecName: Full=Ankyrin repeat domain-containing protein 46; Alt…
73312	NP_001254743	solute carrier family 12 member 9 isoform 3 [Homo sapiens] >gi|12652805|gb|AAH00154.1| SLC12A9 protein [Homo sapiens] >gi|119596882|gb|EAW76476.1| solute carrier family 12 (potassium/chloride transporters), member 9, isoform CRA_b [Homo sapiens] >gi|119596891|gb|EAW76485.1| solute carrier family 12 (potassium/chloride transporters), member 9, isoform CRA_b [Homo sapiens]
17074	NP_001254479	titin isoform IC [Homo sapiens]
99309	NP_001253977	UPF0577 protein KIAA1324 isoform 2 [Homo sapiens]
20066	NP_001253969	protein Jumonji isoform 2 [Homo sapiens] >gi|221044638|dbj|BAH13996.1| unnamed protein product [Homo sapiens]
86550	NP_001248327	P2X purinoceptor 4 isoform 4 [Homo sapiens]
40536	NP_001245335	immune-responsive gene 1 protein homolog [Homo sapiens] >gi|193806684|sp|A6NK06.1|IRG1_HUMAN RecName: Full=Immune-responsive gene 1 protein homolog
17743	NP_001245308	sodium bicarbonate cotransporter 3 isoform b [Homo sapiens] >gi|171474941|gb|ACB47400.1| solute carrier family 4 sodium bicarbonate cotransporter member 7 [Homo sapiens]
17605	NP_001244958	gelsolin isoform d [Homo sapiens]
28189	NP_001244955	triosephosphate isomerase isoform 3 [Homo sapiens] >gi|332249317|ref|XP_003273810.1| PREDICTED: triosephosphate isomerase-like isoform 8 [Nomascus leucogenys] >gi|221042394|dbj|BAH12874.1| unnamed protein product [Homo sapiens]
16474	NP_001244919	F-box only protein 7 isoform 3 [Homo sapiens] >gi|123228903|emb|CAI19588.2| F-box protein 7 [Homo sapiens] >gi|123231552|emb|CAI19334.2| F-box protein 7 [Homo sapiens] >gi|123237303|emb|CAI18783.2| F-box protein 7 [Homo sapiens]
1613	NP_001244340	zinc finger protein Aiolos isoform 10 [Homo sapiens] >gi|40362512|gb|AAR84588.1| aiolos isoform hAio-del(ex3,4) [Homo sapiens]
41423	NP_001244220	sodium/hydrogen exchanger 7 isoform 1 precursor [Homo sapiens]
770	NP_001243839	nucleolar RNA helicase 2 isoform 2 [Homo sapiens] >gi|51476855|emb|CAH18395.1| hypothetical protein [Homo sapiens] >gi|119574692|gb|EAW54307.1| DEAD (Asp-Glu-Ala-Asp) box polypeptide 21, isoform CRA_c [Homo sapiens] >gi|123993911|gb|ABM84557.1| DEAD (Asp-Glu-Ala-Asp) box polypeptide 21 [synthetic construct] >gi|124000685|gb|ABM87851.1| DEAD (Asp-Glu-Ala-Asp) box polypeptide 21 [synthetic construc…
10205	NP_001243728	glyceraldehyde-3-phosphate dehydrogenase isoform 2 [Homo sapiens]
18037	NP_001243624	PR domain-containing protein 11 isoform 1 [Homo sapiens]
40858	NP_001243495	proteinase-activated receptor 3 isoform 2 [Homo sapiens] >gi|397478320|ref|XP_003810497.1| PREDICTED: proteinase-activated receptor 3 isoform 2 [Pan paniscus] >gi|194391314|dbj|BAG60775.1| unnamed protein product [Homo sapiens]
1469	NP_001243398	histone acetyltransferase KAT6B isoform 3 [Homo sapiens] >gi|119574943|gb|EAW54558.1| MYST histone acetyltransferase (monocytic leukemia) 4, isoform CRA_b [Homo sapiens]
30438	NP_001243354	PDZ and LIM domain protein 5 isoform c [Homo sapiens] >gi|119626463|gb|EAX06058.1| PDZ and LIM domain 5, isoform CRA_e [Homo sapiens]
59713	NP_001243314	leucine-rich repeat-containing protein 39 isoform 1 [Homo sapiens] >gi|55665040|emb|CAH72254.1| leucine rich repeat containing 39 [Homo sapiens] >gi|119593373|gb|EAW72967.1| leucine rich repeat containing 39, isoform CRA_b [Homo sapiens]
52169	NP_001243055	ceramide synthase 6 isoform 1 [Homo sapiens] >gi|114581535|ref|XP_001154789.1| PREDICTED: LAG1 longevity assurance homolog 6 isoform 1 [Pan troglodytes] >gi|397507765|ref|XP_003824358.1| PREDICTED: ceramide synthase 6 isoform 2 [Pan paniscus] >gi|80476601|gb|AAI09286.1| LASS6 protein [Homo sapiens] >gi|80478334|gb|AAI09285.1| LASS6 protein [Homo sapiens] >gi|261859190|dbj|BAI46117.1| LAG1 homolog…
26716	NP_001243034	protein Wnt-5a isoform 2 precursor [Homo sapiens] >gi|348918|gb|AAA16842.1| hWNT5A [Homo sapiens] >gi|61358367|gb|AAX41556.1| wingless-type MMTV integration site family member 5A [synthetic construct] >gi|119585714|gb|EAW65310.1| wingless-type MMTV integration site family, member 5A, isoform CRA_a [Homo sapiens] >gi|119585715|gb|EAW65311.1| wingless-type MMTV integration site family, member 5A, i…
78594	NP_001243023	cyclic AMP-dependent transcription factor ATF-2 isoform 5 [Homo sapiens] >gi|20072897|gb|AAH26175.1| ATF2 protein [Homo sapiens]
15618	NP_001243000	RING finger protein 213 isoform 3 [Homo sapiens] >gi|380865458|sp|Q63HN8.3|RN213_HUMAN RecName: Full=E3 ubiquitin-protein ligase RNF213; AltName: Full=ALK lymphoma oligomerization partner on chromosome 17; AltName: Full=Mysterin; AltName: Full=RING finger protein 213
78948	NP_001242955	rho GTPase-activating protein 22 isoform 4 [Homo sapiens] >gi|34534562|dbj|BAC87044.1| unnamed protein product [Homo sapiens]
3597	NP_001241652	myosin-binding protein C, slow-type isoform 10 [Homo sapiens]
27193	NP_001240317	neural cell adhesion molecule L1-like protein isoform 3 precursor [Homo sapiens]
69145	NP_001239126	iroquois-class homeodomain protein IRX-5 isoform 2 [Homo sapiens] >gi|33356607|gb|AAQ16550.1| homeodomain protein IRXB2 [Homo sapiens] >gi|33356609|gb|AAQ16551.1| homeodomain protein IRXB2 [Homo sapiens]
13095	NP_001239032	kinesin-like protein KIF21B isoform 4 [Homo sapiens] >gi|219519147|gb|AAI44558.1| KIF21B protein [Homo sapiens]
12246	NP_001239	ectonucleoside triphosphate diphosphohydrolase 3 [Homo sapiens] >gi|115311595|sp|O75355.2|ENTP3_HUMAN RecName: Full=Ectonucleoside triphosphate diphosphohydrolase 3; Short=NTPDase 3; AltName: Full=CD39 antigen-like 3; AltName: Full=Ecto-ATP diphosphohydrolase 3; Short=Ecto-ATPDase 3; Short=Ecto-ATPase 3; AltName: Full=Ecto-apyrase 3; AltName: Full=HB6 >gi|13817037|gb|AAC09236.2| E-type ATPase [Ho…
15243	NP_001238781	phosphoinositide 3-kinase regulatory subunit 5 isoform 2 [Homo sapiens] >gi|353523783|ref|NP_001238780.1| phosphoinositide 3-kinase regulatory subunit 5 isoform 2 [Homo sapiens] >gi|353523785|ref|NP_001238782.1| phosphoinositide 3-kinase regulatory subunit 5 isoform 2 [Homo sapiens] >gi|353523787|ref|NP_001238784.1| phosphoinositide 3-kinase regulatory subunit 5 isoform 2 [Homo sapiens] >gi|24081…
105979	NP_001234923	POU domain, class 2, transcription factor 2 isoform 4 [Homo sapiens] >gi|13543913|gb|AAH06101.1| POU2F2 protein [Homo sapiens] >gi|30583715|gb|AAP36106.1| POU domain, class 2, transcription factor 2 [Homo sapiens] >gi|119577506|gb|EAW57102.1| POU domain, class 2, transcription factor 2, isoform CRA_e [Homo sapiens]
57058	NP_001231512	transcription factor EC isoform c [Homo sapiens] >gi|395738889|ref|XP_003777164.1| PREDICTED: transcription factor EC [Pongo abelii] >gi|397474485|ref|XP_003808708.1| PREDICTED: transcription factor EC isoform 3 [Pan paniscus]
30771	NP_001230808	transformer-2 protein homolog beta isoform 2 [Homo sapiens] >gi|4377849|gb|AAD19278.1| transformer-2-beta isoform 3 [Homo sapiens] >gi|119598610|gb|EAW78204.1| splicing factor, arginine/serine-rich 10 (transformer 2 homolog, Drosophila), isoform CRA_a [Homo sapiens] >gi|119598611|gb|EAW78205.1| splicing factor, arginine/serine-rich 10 (transformer 2 homolog, Drosophila), isoform CRA_a [Homo sapie…
64847	NP_001230165	transcription factor 4 isoform l [Homo sapiens] >gi|340522995|emb|CBY80201.1| transcription factor 4, isoform H- [Homo sapiens]
70783	NP_001230056	phosphofurin acidic cluster sorting protein 2 isoform 3 [Homo sapiens]
63116	NP_001230023	heat shock factor protein 2 isoform c [Homo sapiens] >gi|13529107|gb|AAH05329.1| HSF2 protein [Homo sapiens] >gi|40555827|gb|AAH64622.1| HSF2 protein [Homo sapiens]
17157	NP_001229827	serine/threonine-protein phosphatase 6 regulatory subunit 2 isoform 1 [Homo sapiens]
46103	NP_001229765	protein NDRG4 isoform 3 [Homo sapiens] >gi|297698880|ref|XP_002826527.1| PREDICTED: protein NDRG4-B isoform 4 [Pongo abelii] >gi|12083723|dbj|BAB20068.1| NDRG4-B [Homo sapiens] >gi|12083730|dbj|BAB20072.1| NDRG4-Bvar [Homo sapiens] >gi|13276671|emb|CAB66519.1| hypothetical protein [Homo sapiens] >gi|15080022|gb|AAH11795.1| NDRG4 protein [Homo sapiens] >gi|117645012|emb|CAL37972.1| hypothetical pr…
9308	NP_001229658	rho guanine nucleotide exchange factor 38 isoform 1 [Homo sapiens]
51528	NP_001229389	growth hormone receptor isoform 3 precursor [Homo sapiens]
8073	NP_001226	serpin H1 precursor [Homo sapiens] >gi|333360851|ref|NP_001193943.1| serpin H1 precursor [Homo sapiens] >gi|350538839|ref|NP_001233539.1| serpin H1 precursor [Pan troglodytes] >gi|20141241|sp|P50454.2|SERPH_HUMAN RecName: Full=Serpin H1; AltName: Full=47 kDa heat shock protein; AltName: Full=Arsenic-transactivated protein 3; Short=AsTP3; AltName: Full=Cell proliferation-inducing gene 14 protein; …
51067	NP_001225	caveolin-3 [Homo sapiens] >gi|15451860|ref|NP_203123.1| caveolin-3 [Homo sapiens] >gi|332231600|ref|XP_003264982.1| PREDICTED: caveolin-3-like [Nomascus leucogenys] >gi|332815993|ref|XP_001144093.2| PREDICTED: caveolin-3 [Pan troglodytes] >gi|397486309|ref|XP_003814272.1| PREDICTED: caveolin-3 [Pan paniscus] >gi|3182930|sp|P56539.1|CAV3_HUMAN RecName: Full=Caveolin-3; AltName: Full=M-caveolin >gi…
14152	NP_001223	calsequestrin-2 precursor [Homo sapiens] >gi|23503043|sp|O14958.2|CASQ2_HUMAN RecName: Full=Calsequestrin-2; AltName: Full=Calsequestrin, cardiac muscle isoform; Flags: Precursor >gi|18490363|gb|AAH22288.1| Calsequestrin 2 (cardiac muscle) [Homo sapiens] >gi|55960083|emb|CAI14532.1| calsequestrin 2 (cardiac muscle) [Homo sapiens] >gi|56205617|emb|CAI23373.1| calsequestrin 2 (cardiac muscle) [Homo…
37092	NP_001207701	DNA-binding protein Ikaros isoform 9 [Homo sapiens]
14369	NP_001207696	DNA-binding protein Ikaros isoform 4 [Homo sapiens]
2215	NP_001193728	pyruvate kinase isozymes M1/M2 isoform f [Homo sapiens] >gi|332844208|ref|XP_003314791.1| PREDICTED: pyruvate kinase isozymes M1/M2 [Pan troglodytes] >gi|397495528|ref|XP_003818604.1| PREDICTED: pyruvate kinase isozymes M1/M2 isoform 6 [Pan paniscus]
27770	NP_001193580	endophilin-B1 isoform 2 [Homo sapiens] >gi|397467284|ref|XP_003805354.1| PREDICTED: endophilin-B1 isoform 3 [Pan paniscus]
32284	NP_001192157	sortilin isoform 2 [Homo sapiens] >gi|194376968|dbj|BAG63045.1| unnamed protein product [Homo sapiens]
12776	NP_001191890	pre-B-cell leukemia transcription factor 1 isoform b [Mus musculus] >gi|209863018|ref|NP_001094151.1| pre-B-cell leukemia transcription factor 1 isoform b [Rattus norvegicus] >gi|326320048|ref|NP_001191890.1| pre-B-cell leukemia transcription factor 1 isoform 2 [Homo sapiens] >gi|301756735|ref|XP_002914216.1| PREDICTED: pre-B-cell leukemia transcription factor 1-like isoform 2 [Ailuropoda melanol…
7792	NP_001191355	LIM domain kinase 1 isoform 2 [Homo sapiens] >gi|332866743|ref|XP_519144.3| PREDICTED: LIM domain kinase 1 isoform 3 [Pan troglodytes] >gi|221043194|dbj|BAH13274.1| unnamed protein product [Homo sapiens]
23307	NP_001191332	ankyrin-3 isoform 3 [Homo sapiens]
7818	NP_001191189	glucocorticoid receptor isoform alpha-C2 [Homo sapiens]
10503	NP_001191017	C1orf151-NBL1 read-through protein isoform a [Homo sapiens]
9661	NP_001190187	metastasis-associated protein MTA1 MTA1s [Homo sapiens] >gi|22550298|gb|AAN01613.1|AF508978_1 MTA1S [Homo sapiens]
24026	NP_001189450	epithelial discoidin domain-containing receptor 1 isoform 4 precursor [Homo sapiens]
12370	NP_001186913	NADH-ubiquinone oxidoreductase 75 kDa subunit, mitochondrial isoform 5 [Homo sapiens] >gi|119590785|gb|EAW70379.1| NADH dehydrogenase (ubiquinone) Fe-S protein 1, 75kDa (NADH-coenzyme Q reductase), isoform CRA_a [Homo sapiens] >gi|194381616|dbj|BAG58762.1| unnamed protein product [Homo sapiens]
878	NP_001186862	sestrin-1 isoform 2 [Homo sapiens] >gi|13633953|sp|Q9Y6P5.2|SESN1_HUMAN RecName: Full=Sestrin-1; AltName: Full=p53-regulated protein PA26 >gi|4092859|gb|AAD04810.1| p53 regulated PA26-T2 nuclear protein [Homo sapiens] >gi|55959512|emb|CAI16720.1| p53 regulated PA26 nuclear protein (PA26-T1) [Homo sapiens] >gi|119568752|gb|EAW48367.1| sestrin 1, isoform CRA_a [Homo sapiens]
35986	NP_001186829	pyruvate dehydrogenase kinase, isozyme 2 isoform 3 [Homo sapiens] >gi|119615049|gb|EAW94643.1| pyruvate dehydrogenase kinase, isozyme 2, isoform CRA_b [Homo sapiens]
12851	NP_001186788	angiopoietin-1 isoform 2 precursor [Homo sapiens] >gi|20387248|dbj|BAB91325.1| angiopoietin-1 [Homo sapiens] >gi|22203641|gb|AAM92271.1| angiopoietin 1 [Homo sapiens] >gi|119612316|gb|EAW91910.1| angiopoietin 1, isoform CRA_b [Homo sapiens]
38776	NP_001186731	60S ribosomal protein L11 isoform 2 [Homo sapiens] >gi|359806968|ref|NP_001240836.1| 60S ribosomal protein L11 Isoform 2 [Canis lupus familiaris] >gi|291399286|ref|XP_002716030.1| PREDICTED: ribosomal protein L11-like [Oryctolagus cuniculus] >gi|14719845|gb|AAD20460.3| ribosomal protein L11 [Homo sapiens] >gi|17512001|gb|AAH18970.1| Ribosomal protein L11 [Homo sapiens] >gi|124000405|gb|ABM87711.1…
62400	NP_001186728	immunoglobulin-like domain-containing receptor 1 isoform 1 precursor [Homo sapiens] >gi|110279019|sp|Q86SU0.2|ILDR1_HUMAN RecName: Full=Immunoglobulin-like domain-containing receptor 1; Flags: Precursor >gi|50511719|gb|AAT77412.1| immunoglobulin-like domain-containing receptor 1 alpha [Homo sapiens] >gi|119599901|gb|EAW79495.1| immunoglobulin-like domain containing receptor 1 [Homo sapiens]
79107	NP_001186566	pituitary adenylate cyclase-activating polypeptide type I receptor isoform 4 precursor [Homo sapiens] >gi|114612707|ref|XP_001166687.1| PREDICTED: pituitary adenylate cyclase-activating polypeptide type I receptor isoform 6 [Pan troglodytes]
57790	NP_001186551	nuclear receptor coactivator 7 isoform 4 [Homo sapiens] >gi|21753815|dbj|BAC04402.1| unnamed protein product [Homo sapiens]
33314	NP_001186310	RING finger protein 145 isoform 3 [Homo sapiens] >gi|221045016|dbj|BAH14185.1| unnamed protein product [Homo sapiens]
25896	NP_001186036	TBC1 domain family member 24 isoform 1 [Homo sapiens] >gi|114660475|ref|XP_523268.2| PREDICTED: TBC1 domain family member 24 [Pan troglodytes] >gi|397469215|ref|XP_003806257.1| PREDICTED: TBC1 domain family member 24 [Pan paniscus] >gi|148887040|sp|Q9ULP9.2|TBC24_HUMAN RecName: Full=TBC1 domain family member 24 >gi|117558171|gb|AAI27016.1| TBC1D24 protein [Homo sapiens] >gi|119605909|gb|EAW85503.…
22079	NP_001184149	cAMP-specific 3',5'-cyclic phosphodiesterase 4D isoform PDE4D9 [Homo sapiens] >gi|32350926|gb|AAP75761.1| cAMP-specific phosphodiesterase variant PDE4D9 [Homo sapiens] >gi|37255983|gb|AAQ90404.1| cAMP-specific phosphodiesterase PDE4D9 [Homo sapiens] >gi|119575385|gb|EAW54990.1| phosphodiesterase 4D, cAMP-specific (phosphodiesterase E3 dunce homolog, Drosophila), isoform CRA_i [Homo sapiens]
3824	NP_001184038	schwannomin-interacting protein 1 isoform 4 [Homo sapiens] >gi|340007394|ref|NP_001229984.1| schwannomin-interacting protein 1 [Pan troglodytes] >gi|332214574|ref|XP_003256410.1| PREDICTED: schwannomin-interacting protein 1 isoform 1 [Nomascus leucogenys] >gi|119599068|gb|EAW78662.1| schwannomin interacting protein 1, isoform CRA_d [Homo sapiens] >gi|193787226|dbj|BAG52432.1| unnamed protein prod…
54772	NP_001182662	phosphatidylinositol 4-phosphate 5-kinase type-1 gamma isoform 1 [Homo sapiens]
11551	NP_001182613	transforming growth factor beta receptor type 3 isoform b precursor [Homo sapiens] >gi|307574691|ref|NP_001182612.1| transforming growth factor beta receptor type 3 isoform b precursor [Homo sapiens] >gi|55375981|gb|AAV50003.1| transforming growth factor, beta receptor III (betaglycan, 300kDa) [Homo sapiens] >gi|55959702|emb|CAI14571.1| transforming growth factor, beta receptor III [Homo sapiens]…
23515	NP_001182215	interferon regulatory factor 4 isoform 2 [Homo sapiens] >gi|1272477|gb|AAC50779.1| lymphocyte specific interferon regulatory factor/interferon regulatory factor 4 [Homo sapiens] >gi|119575462|gb|EAW55058.1| interferon regulatory factor 4, isoform CRA_c [Homo sapiens]
65938	NP_001182207	transmembrane protein 178B precursor [Homo sapiens] >gi|114616369|ref|XP_527984.2| PREDICTED: transmembrane protein 178-like [Pan troglodytes]
21085	NP_001180308	uridine-cytidine kinase-like 1 isoform 2 [Homo sapiens] >gi|297707604|ref|XP_002830588.1| PREDICTED: uridine-cytidine kinase 1-like 1 isoform 2 [Pongo abelii] >gi|397477225|ref|XP_003809978.1| PREDICTED: uridine-cytidine kinase-like 1 isoform 2 [Pan paniscus] >gi|221044682|dbj|BAH14018.1| unnamed protein product [Homo sapiens]
13641	NP_001180245	spermatogenesis-defective protein 39 homolog isoform 2 [Homo sapiens] >gi|332842693|ref|XP_003314478.1| PREDICTED: VPS33B-interacting protein [Pan troglodytes] >gi|194390960|dbj|BAG60598.1| unnamed protein product [Homo sapiens]
37552	NP_001180210	midline-1 isoform 6 [Homo sapiens]
10242	NP_001177926	sodium- and chloride-dependent GABA transporter 2 isoform 2 [Homo sapiens] >gi|194382236|dbj|BAG58873.1| unnamed protein product [Homo sapiens]
6901	NP_001177750	mothers against decapentaplegic homolog 7 isoform 2 [Homo sapiens]
4764	NP_001171905	nck-associated protein 1-like isoform 2 [Homo sapiens] >gi|194374665|dbj|BAG62447.1| unnamed protein product [Homo sapiens]
21162	NP_001171764	G-protein coupled receptor 64 isoform 7 precursor [Homo sapiens] >gi|57209626|emb|CAI41677.1| G protein-coupled receptor 64 [Homo sapiens] >gi|57209655|emb|CAI40670.1| G protein-coupled receptor 64 [Homo sapiens]
64403	NP_001171723	partitioning defective 3 homolog isoform 11 [Homo sapiens] >gi|14579309|gb|AAK69192.1|AF332592_1 atypical PKC isotype-specific interacting protein short variant b [Homo sapiens] >gi|55664554|emb|CAH71167.1| par-3 partitioning defective 3 homolog (C. elegans) [Homo sapiens] >gi|55957766|emb|CAI16991.1| par-3 partitioning defective 3 homolog (C. elegans) [Homo sapiens] >gi|55959488|emb|CAI17310.1| …
38315	NP_001171649	glycogenin-1 isoform 2 [Homo sapiens] >gi|976400|gb|AAB09752.1| glycogenin [Homo sapiens] >gi|1174167|gb|AAB00114.1| glycogenin [Homo sapiens] >gi|4867997|gb|AAD31084.1| glycogenin-1 [Homo sapiens] >gi|12652581|gb|AAH00033.1| GYG1 protein [Homo sapiens] >gi|49168578|emb|CAG38784.1| GYG [Homo sapiens] >gi|119599300|gb|EAW78894.1| glycogenin 1, isoform CRA_a [Homo sapiens] >gi|119599301|gb|EAW78895…
47458	NP_001170991	alkaline phosphatase, tissue-nonspecific isozyme isoform 3 [Homo sapiens] >gi|221040844|dbj|BAH12123.1| unnamed protein product [Homo sapiens]
18547	NP_001167564	zinc finger E-box-binding homeobox 1 isoform c [Homo sapiens] >gi|55662488|emb|CAH74131.1| zinc finger E-box binding homeobox 1 [Homo sapiens] >gi|55957122|emb|CAI12549.1| zinc finger E-box binding homeobox 1 [Homo sapiens] >gi|55958156|emb|CAI17319.1| zinc finger E-box binding homeobox 1 [Homo sapiens] >gi|55958384|emb|CAI15107.1| zinc finger E-box binding homeobox 1 [Homo sapiens]
14146	NP_001167543	serine incorporator 5 isoform 1 [Homo sapiens] >gi|119616250|gb|EAW95844.1| serine incorporator 5, isoform CRA_b [Homo sapiens] >gi|194387046|dbj|BAG59889.1| unnamed protein product [Homo sapiens]
34561	NP_001167542	serine incorporator 5 isoform 3 [Homo sapiens] >gi|71682052|gb|AAI01281.1| SERINC5 protein [Homo sapiens] >gi|71682062|gb|AAI01284.1| SERINC5 protein [Homo sapiens]
55584	NP_001167453	carbohydrate sulfotransferase 11 isoform 2 [Homo sapiens] >gi|384475730|ref|NP_001245011.1| carbohydrate sulfotransferase 11 [Macaca mulatta] >gi|114646650|ref|XP_001159706.1| PREDICTED: carbohydrate sulfotransferase 11 isoform 1 [Pan troglodytes] >gi|332241669|ref|XP_003270001.1| PREDICTED: carbohydrate sulfotransferase 11 [Nomascus leucogenys] >gi|397525291|ref|XP_003832606.1| PREDICTED: carboh…
38749	NP_001166934	kinesin-like protein KIF21A isoform 3 [Homo sapiens]
6891	NP_001165907	phosphorylase b kinase regulatory subunit alpha, skeletal muscle isoform isoform 3 [Homo sapiens] >gi|219520008|gb|AAI43502.1| PHKA1 protein [Homo sapiens]
48273	NP_001165693	polycomb protein SCMH1 isoform f [Homo sapiens] >gi|332808630|ref|XP_001172694.2| PREDICTED: polycomb protein SCMH1 isoform 1 [Pan troglodytes] >gi|194387914|dbj|BAG61370.1| unnamed protein product [Homo sapiens]
318	NP_001165602	tyrosine-protein kinase HCK isoform d [Homo sapiens] >gi|56203176|emb|CAI22967.1| hemopoietic cell kinase [Homo sapiens] >gi|56205101|emb|CAI19695.1| hemopoietic cell kinase [Homo sapiens] >gi|119596800|gb|EAW76394.1| hemopoietic cell kinase, isoform CRA_b [Homo sapiens]
30	NP_001164559	chloride channel protein 2 isoform 3 [Homo sapiens]
33365	NP_001161330	protein phosphatase 1 regulatory subunit 12B isoform f [Homo sapiens] >gi|21706704|gb|AAH34430.1| PPP1R12B protein [Homo sapiens] >gi|55665888|emb|CAH73374.1| protein phosphatase 1, regulatory (inhibitor) subunit 12B [Homo sapiens] >gi|55959030|emb|CAI15934.1| protein phosphatase 1, regulatory (inhibitor) subunit 12B [Homo sapiens]
30951	NP_001159887	peroxisomal bifunctional enzyme isoform 2 [Homo sapiens] >gi|194376928|dbj|BAG63025.1| unnamed protein product [Homo sapiens]
36986	NP_001159865	microtubule-associated tumor suppressor 1 isoform 6 [Homo sapiens] >gi|194378428|dbj|BAG57964.1| unnamed protein product [Homo sapiens]
34938	NP_001159726	thromboxane-A synthase isoform 4 [Homo sapiens] >gi|15559502|gb|AAH14117.1| TBXAS1 protein [Homo sapiens] >gi|119604340|gb|EAW83934.1| hCG2044058 [Homo sapiens] >gi|312150536|gb|ADQ31780.1| thromboxane A synthase 1 (platelet, cytochrome P450, family 5, subfamily A) [synthetic construct]
44404	NP_001159608	limbin isoform 2 [Homo sapiens] >gi|22036115|dbj|BAC06590.1| limbin [Homo sapiens] >gi|108752094|gb|AAI11456.1| EVC2 protein [synthetic construct] >gi|119602819|gb|EAW82413.1| Ellis van Creveld syndrome 2 (limbin), isoform CRA_b [Homo sapiens]
22998	NP_001159523	amyloid beta A4 precursor protein-binding family B member 2 isoform d [Homo sapiens] >gi|260593735|ref|NP_001159524.1| amyloid beta A4 precursor protein-binding family B member 2 isoform d [Homo sapiens] >gi|260593737|ref|NP_001159525.1| amyloid beta A4 precursor protein-binding family B member 2 isoform d [Homo sapiens] >gi|260593740|ref|NP_001159526.1| amyloid beta A4 precursor protein-binding …
7907	NP_001159447	calcium/calmodulin-dependent 3',5'-cyclic nucleotide phosphodiesterase 1B isoform 2 [Homo sapiens] >gi|16151613|emb|CAC82207.1| 3'5' cyclic nucleotide phosphodiesterase 1B2 [Homo sapiens] >gi|119617196|gb|EAW96790.1| phosphodiesterase 1B, calmodulin-dependent, isoform CRA_b [Homo sapiens] >gi|194381048|dbj|BAG64092.1| unnamed protein product [Homo sapiens]
57603	NP_001158218	ras association domain-containing protein 8 isoform a [Homo sapiens] >gi|258613931|ref|NP_001158219.1| ras association domain-containing protein 8 isoform a [Homo sapiens] >gi|258613933|ref|NP_001158220.1| ras association domain-containing protein 8 isoform a [Homo sapiens] >gi|388490392|ref|NP_001253099.1| ras association domain-containing protein 8 [Macaca mulatta] >gi|68068057|sp|Q8NHQ8.2|RASF…
463	NP_001158188	glycogen phosphorylase, muscle form isoform 2 [Homo sapiens] >gi|397516842|ref|XP_003828631.1| PREDICTED: glycogen phosphorylase, muscle form isoform 3 [Pan paniscus] >gi|119594690|gb|EAW74284.1| phosphorylase, glycogen; muscle (McArdle syndrome, glycogen storage disease type V), isoform CRA_a [Homo sapiens] >gi|193786479|dbj|BAG51762.1| unnamed protein product [Homo sapiens]
31345	NP_001157980	nebulin isoform 2 [Homo sapiens]
15245	NP_001157979	nebulin isoform 1 [Homo sapiens]
7633	NP_001157912	ankyrin repeat domain-containing protein 33B [Homo sapiens] >gi|182702264|sp|A6NCL7.1|AN33B_HUMAN RecName: Full=Ankyrin repeat domain-containing protein 33B
45795	NP_001157685	leucine-rich repeat and calponin homology domain-containing protein 1 isoform 3 [Homo sapiens] >gi|33126227|gb|AAK95567.1| neuronal protein isoform a [Homo sapiens] >gi|86577736|gb|AAI12938.1| LRCH1 protein [Homo sapiens]
76739	NP_001156750	teneurin-1 isoform 1 [Homo sapiens] >gi|187954513|gb|AAI40784.1| ODZ1 protein [Homo sapiens]
17877	NP_001156624	ETS translocation variant 1 isoform f [Homo sapiens] >gi|221045402|dbj|BAH14378.1| unnamed protein product [Homo sapiens]
74334	NP_001156424	synaptotagmin-like protein 2 isoform h [Homo sapiens] >gi|82571722|gb|AAI10316.1| SYTL2 protein [Homo sapiens] >gi|119595516|gb|EAW75110.1| synaptotagmin-like 2, isoform CRA_d [Homo sapiens] >gi|194391340|dbj|BAG60788.1| unnamed protein product [Homo sapiens]
29214	NP_001155971	cullin-associated NEDD8-dissociated protein 2 isoform 1 [Homo sapiens] >gi|229462997|sp|O75155.3|CAND2_HUMAN RecName: Full=Cullin-associated NEDD8-dissociated protein 2; AltName: Full=Cullin-associated and neddylation-dissociated protein 2; AltName: Full=TBP-interacting protein of 120 kDa B; Short=TBP-interacting protein 120B; AltName: Full=p120 CAND2 >gi|317040116|gb|ADU87623.1| epididymis tissu…
4371	NP_001155038	TRAF2 and NCK-interacting protein kinase isoform 8 [Homo sapiens] >gi|397523954|ref|XP_003831981.1| PREDICTED: traf2 and NCK-interacting protein kinase isoform 6 [Pan paniscus] >gi|6110365|gb|AAF03789.1|AF172271_1 Traf2 and NCK interacting kinase, splice variant 8 [Homo sapiens] >gi|119598889|gb|EAW78483.1| TRAF2 and NCK interacting kinase, isoform CRA_a [Homo sapiens]
5118	NP_001155032	TRAF2 and NCK-interacting protein kinase isoform 2 [Homo sapiens] >gi|397523944|ref|XP_003831976.1| PREDICTED: traf2 and NCK-interacting protein kinase isoform 1 [Pan paniscus] >gi|6110355|gb|AAF03785.1|AF172267_1 Traf2 and NCK interacting kinase, splice variant 4 [Homo sapiens]
38298	NP_001154836	neuroplastin isoform d precursor [Homo sapiens] >gi|219518040|gb|AAI43881.1| NPTN protein [Homo sapiens] >gi|387542822|gb|AFJ72038.1| neuroplastin isoform d precursor [Macaca mulatta]
30421	NP_001154803	protein phosphatase Slingshot homolog 1 isoform 3 [Homo sapiens] >gi|21754674|dbj|BAC04546.1| unnamed protein product [Homo sapiens]
34704	NP_001154802	protein phosphatase Slingshot homolog 1 isoform 2 [Homo sapiens] >gi|18376661|dbj|BAB84115.1| hSSH-1S [Homo sapiens] >gi|119618239|gb|EAW97833.1| slingshot homolog 1 (Drosophila), isoform CRA_d [Homo sapiens]
21499	NP_001153509	rho-related BTB domain-containing protein 2 isoform 2 [Homo sapiens]
4848	NP_001153199	putative phospholipase B-like 2 isoform 2 precursor [Homo sapiens]
36310	NP_001153173	DKFZP468L0125 protein precursor [Pongo abelii] >gi|228480209|ref|NP_001153173.1| four and a half LIM domains protein 1 isoform 3 precursor [Homo sapiens] >gi|297304874|ref|XP_002806455.1| PREDICTED: hypothetical protein LOC710692 [Macaca mulatta] >gi|332246946|ref|XP_003272615.1| PREDICTED: four and a half LIM domains protein 1 [Nomascus leucogenys] >gi|397482333|ref|XP_003812384.1| PREDICTED: fo…
39436	NP_001152860	beta-1,4 N-acetylgalactosaminyltransferase 2 isoform c [Homo sapiens] >gi|119615097|gb|EAW94691.1| beta-1,4-N-acetyl-galactosaminyl transferase 2, isoform CRA_b [Homo sapiens] >gi|194380976|dbj|BAG64056.1| unnamed protein product [Homo sapiens]
14940	NP_001142	ADP/ATP translocase 1 [Homo sapiens] >gi|384475897|ref|NP_001245094.1| ADP/ATP translocase 1 [Macaca mulatta] >gi|297674781|ref|XP_002815389.1| PREDICTED: ADP/ATP translocase 1 [Pongo abelii] >gi|113455|sp|P12235.4|ADT1_HUMAN RecName: Full=ADP/ATP translocase 1; AltName: Full=ADP,ATP carrier protein 1; AltName: Full=ADP,ATP carrier protein, heart/skeletal muscle isoform T1; AltName: Full=Adenine …
39799	NP_001140	ankyrin-3 isoform 2 [Homo sapiens] >gi|57162618|emb|CAI40521.1| ankyrin 3, node of Ranvier (ankyrin G) [Homo sapiens]
27877	NP_001139807	sodium-dependent neutral amino acid transporter B(0)AT2 isoform 3 [Homo sapiens] >gi|397480880|ref|XP_003811693.1| PREDICTED: sodium-dependent neutral amino acid transporter B(0)AT2 isoform 2 [Pan paniscus] >gi|221040452|dbj|BAH11933.1| unnamed protein product [Homo sapiens]
11133	NP_001139641	putative deoxyribonuclease TATDN3 isoform 3 [Homo sapiens]
6619	NP_001139578	poly [ADP-ribose] polymerase 9 isoform c [Homo sapiens]
63856	NP_001139540	calpain-2 catalytic subunit isoform 2 [Homo sapiens] >gi|332812018|ref|XP_003308814.1| PREDICTED: calpain-2 catalytic subunit isoform 2 [Pan troglodytes] >gi|221045810|dbj|BAH14582.1| unnamed protein product [Homo sapiens]
7489	NP_001139435	solute carrier family 12 member 4 isoform d [Homo sapiens]
65767	NP_001139193	homer protein homolog 3 isoform 2 [Homo sapiens] >gi|3834621|gb|AAC71029.1| homer-3 [Homo sapiens]
21786	NP_001138574	mothers against decapentaplegic homolog 3 isoform 2 [Homo sapiens] >gi|332844112|ref|XP_003314773.1| PREDICTED: mothers against decapentaplegic homolog 3 isoform 2 [Pan troglodytes] >gi|221045422|dbj|BAH14388.1| unnamed protein product [Homo sapiens]
2316	NP_001138536	GATS-like protein 2 [Homo sapiens] >gi|388453653|ref|NP_001253033.1| GATS protein-like 2 [Macaca mulatta] >gi|332865783|ref|XP_519151.3| PREDICTED: GATS protein-like 2 [Pan troglodytes] >gi|190359497|sp|A6NHX0.3|GATL2_HUMAN RecName: Full=GATS-like protein 2 >gi|223461865|gb|AAI47031.1| GATS-like protein 2 [Homo sapiens] >gi|223462065|gb|AAI47032.1| GATS-like protein 2 [Homo sapiens] >gi|223462387…
18658	NP_001138430	EF-hand calcium-binding domain-containing protein 4B isoform a [Homo sapiens] >gi|194384318|dbj|BAG64932.1| unnamed protein product [Homo sapiens]
73614	NP_001138392	tetratricopeptide repeat protein 26 isoform 2 [Homo sapiens] >gi|297681659|ref|XP_002818566.1| PREDICTED: tetratricopeptide repeat protein 26 isoform 3 [Pongo abelii] >gi|332869336|ref|XP_003318873.1| PREDICTED: tetratricopeptide repeat protein 26 isoform 1 [Pan troglodytes] >gi|397484593|ref|XP_003813458.1| PREDICTED: tetratricopeptide repeat protein 26 isoform 2 [Pan paniscus]
12635	NP_001137854	inactive phospholipase C-like protein 2 isoform 1 [Homo sapiens] >gi|332816218|ref|XP_526146.3| PREDICTED: phospholipase C-like 2 isoform 2 [Pan troglodytes] >gi|148880116|sp|Q9UPR0.2|PLCL2_HUMAN RecName: Full=Inactive phospholipase C-like protein 2; Short=PLC-L(2); Short=PLC-L2; Short=Phospholipase C-L2; AltName: Full=Phospholipase C-epsilon-2; Short=PLC-epsilon-2 >gi|119584686|gb|EAW64282.1| ph…
40368	NP_001137473	SEC14-like protein 1 isoform c [Homo sapiens]
67330	NP_001137	angiopoietin-1 isoform 1 precursor [Homo sapiens] >gi|297683458|ref|XP_002819393.1| PREDICTED: angiopoietin-1 [Pongo abelii] >gi|12229574|sp|Q15389.2|ANGP1_HUMAN RecName: Full=Angiopoietin-1; Short=ANG-1; Flags: Precursor >gi|1907327|gb|AAB50557.1| angiopoietin-1 [Homo sapiens] >gi|22000979|gb|AAM81745.1| angiopoietin 1 variant [Homo sapiens] >gi|57997587|emb|CAI45984.1| hypothetical protein [Hom…
60878	NP_001136244	protocadherin-15 isoform CD3-2 precursor [Homo sapiens]
10582	NP_001136150	anoctamin-6 isoform b [Homo sapiens]
7920	NP_001136123	E3 ubiquitin-protein ligase NEURL1B [Homo sapiens] >gi|205829224|sp|A8MQ27.1|NEU1B_HUMAN RecName: Full=E3 ubiquitin-protein ligase NEURL1B; AltName: Full=Neuralized-like protein 1B; AltName: Full=Neuralized-like protein 3 >gi|257434555|gb|ACV53563.1| neuralized 2 [Homo sapiens]
58101	NP_001136122	heterogeneous nuclear ribonucleoprotein L-like isoform 2 [Homo sapiens] >gi|332813033|ref|XP_001168474.2| PREDICTED: heterogeneous nuclear ribonucleoprotein L-like isoform 4 [Pan troglodytes] >gi|25988649|gb|AAN76189.1| BLOCK24 variant [Homo sapiens] >gi|67005958|gb|AAQ20084.2| stromal RNA regulating factor [Homo sapiens] >gi|383409737|gb|AFH28082.1| heterogeneous nuclear ribonucleoprotein L-like…
17321	NP_001136121	anoctamin-5 isoform b [Homo sapiens]
38654	NP_001135967	unconventional myosin-Va isoform 2 [Homo sapiens] >gi|157679486|dbj|BAF80583.1| MYO5A variant protein [Homo sapiens]
23346	NP_001135824	beta-galactoside alpha-2,6-sialyltransferase 2 isoform b [Homo sapiens]
19904	NP_001135811	guanine nucleotide-binding protein G(olf) subunit alpha isoform 2 [Homo sapiens] >gi|387598060|ref|NP_001248372.1| guanine nucleotide-binding protein G(olf) subunit alpha isoform 2 [Homo sapiens] >gi|114672140|ref|XP_001172063.1| PREDICTED: guanine nucleotide-binding protein G(olf) subunit alpha isoform 3 [Pan troglodytes] >gi|332849461|ref|XP_003315849.1| PREDICTED: guanine nucleotide-binding pr…
45886	NP_001135787	rhombotin-2 [Gallus gallus] >gi|214832121|ref|NP_001135787.1| rhombotin-2 isoform 2 [Homo sapiens] >gi|214832219|ref|NP_001135788.1| rhombotin-2 isoform 2 [Homo sapiens] >gi|114636878|ref|XP_001145605.1| PREDICTED: rhombotin-2 isoform 5 [Pan troglodytes] >gi|132533|sp|P25791.1|RBTN2_HUMAN RecName: Full=Rhombotin-2; AltName: Full=Cysteine-rich protein TTG-2; AltName: Full=LIM domain only protein 2…
2087	NP_001130	arachidonate 12-lipoxygenase, 12R-type [Homo sapiens] >gi|12230234|sp|O75342.1|LX12B_HUMAN RecName: Full=Arachidonate 12-lipoxygenase, 12R-type; Short=12R-LOX; Short=12R-lipoxygenase; AltName: Full=Epidermis-type lipoxygenase 12 >gi|3220166|gb|AAC39770.1| 12R-lipoxygenase [Homo sapiens] >gi|3928783|gb|AAC79680.1| lipoxygenase [Homo sapiens] >gi|13378172|emb|CAC34520.1| arachidonate 12R-lipoxygena…
41556	NP_001129737	intermediate filament family orphan 2 [Homo sapiens] >gi|327478574|sp|Q5TF58.3|IFFO2_HUMAN RecName: Full=Intermediate filament family orphan 2 >gi|119615268|gb|EAW94862.1| hCG25110 [Homo sapiens]
17292	NP_001129735	C2 calcium-dependent domain-containing protein 4C [Homo sapiens] >gi|152032539|sp|Q8TF44.2|C2C4C_HUMAN RecName: Full=C2 calcium-dependent domain-containing protein 4C; AltName: Full=Nuclear-localized factor 3; AltName: Full=Protein FAM148C >gi|119581602|gb|EAW61198.1| hCG1659953, isoform CRA_a [Homo sapiens] >gi|119581603|gb|EAW61199.1| hCG1659953, isoform CRA_b [Homo sapiens] >gi|168270792|dbj|B…
34546	NP_001129696	REST corepressor 3 isoform b [Homo sapiens] >gi|55665699|emb|CAH72432.1| REST corepressor 3 [Homo sapiens] >gi|55666471|emb|CAH73871.1| REST corepressor 3 [Homo sapiens]
28277	NP_001129651	E3 SUMO-protein ligase EGR2 isoform b [Homo sapiens] >gi|119574623|gb|EAW54238.1| early growth response 2 (Krox-20 homolog, Drosophila), isoform CRA_a [Homo sapiens] >gi|193787143|dbj|BAG52349.1| unnamed protein product [Homo sapiens]
12016	NP_001129523	leucine-rich repeats and immunoglobulin-like domains protein 3 isoform 1 precursor [Homo sapiens] >gi|37181710|gb|AAQ88662.1| SAPS287 [Homo sapiens] >gi|119617501|gb|EAW97095.1| leucine-rich repeats and immunoglobulin-like domains 3, isoform CRA_b [Homo sapiens]
2133	NP_001129408	periostin isoform 4 precursor [Homo sapiens]
20748	NP_001129080	rho GTPase-activating protein 26 isoform b [Homo sapiens] >gi|46249803|gb|AAH68555.1| ARHGAP26 protein [Homo sapiens] >gi|119582280|gb|EAW61876.1| Rho GTPase activating protein 26, isoform CRA_a [Homo sapiens]
3714	NP_001128524	tyrosine-protein kinase SYK isoform 2 [Homo sapiens] >gi|293332611|ref|NP_001167639.1| tyrosine-protein kinase SYK isoform 2 [Homo sapiens] >gi|496900|emb|CAA82737.1| protein-tyrosine kinase [Homo sapiens] >gi|15030259|gb|AAH11399.1| SYK protein [Homo sapiens] >gi|119583187|gb|EAW62783.1| spleen tyrosine kinase, isoform CRA_b [Homo sapiens] >gi|119583188|gb|EAW62784.1| spleen tyrosine kinase, iso…
29819	NP_001128360	retrotransposon-like protein 1 [Homo sapiens]
9426	NP_001127890	prolyl 3-hydroxylase 2 isoform b [Homo sapiens] >gi|7022921|dbj|BAA91769.1| unnamed protein product [Homo sapiens] >gi|13477143|gb|AAH05029.1| LEPREL1 protein [Homo sapiens] >gi|119598516|gb|EAW78110.1| leprecan-like 1, isoform CRA_b [Homo sapiens] >gi|119598517|gb|EAW78111.1| leprecan-like 1, isoform CRA_b [Homo sapiens] >gi|325463975|gb|ADZ15758.1| leprecan-like 1 [synthetic construct]
20631	NP_001124198	coiled-coil domain-containing protein 149 isoform 2 [Homo sapiens] >gi|119613231|gb|EAW92825.1| hypothetical protein DKFZp761B107, isoform CRA_b [Homo sapiens]
35957	NP_001124194	putative adenosylhomocysteinase 3 isoform c [Homo sapiens] >gi|332224421|ref|XP_003261365.1| PREDICTED: putative adenosylhomocysteinase 3 isoform 2 [Nomascus leucogenys] >gi|332869000|ref|XP_003318836.1| PREDICTED: putative adenosylhomocysteinase 3 isoform 2 [Pan troglodytes] >gi|397484765|ref|XP_003813539.1| PREDICTED: putative adenosylhomocysteinase 3 isoform 2 [Pan paniscus] >gi|194381406|dbj|…
31340	NP_001124162	cAMP and cAMP-inhibited cGMP 3',5'-cyclic phosphodiesterase 10A [Homo sapiens] >gi|5902442|dbj|BAA84467.1| 3',5'-cyclic nucleotide phosphodiesterase 10A2 [Homo sapiens]
24424	NP_001123466	BTB/POZ domain-containing protein KCTD15 isoform 2 [Homo sapiens] >gi|194018443|ref|NP_001123467.1| BTB/POZ domain-containing protein KCTD15 isoform 2 [Homo sapiens] >gi|114676581|ref|XP_001154019.1| PREDICTED: BTB/POZ domain-containing protein KCTD15 isoform 2 [Pan troglodytes] >gi|114676585|ref|XP_001154150.1| PREDICTED: BTB/POZ domain-containing protein KCTD15 isoform 4 [Pan troglodytes] >gi|3…
60474	NP_001123316	voltage-dependent L-type calcium channel subunit alpha-1C isoform 19 [Homo sapiens]
1826	NP_001121369	protein fantom isoform b [Homo sapiens] >gi|119603216|gb|EAW82810.1| KIAA1005 protein [Homo sapiens]
36187	NP_001121364	sal-like protein 1 isoform b [Homo sapiens]
10224	NP_001121186	transcription factor HIVEP3 isoform b [Homo sapiens] >gi|55960173|emb|CAI14537.1| human immunodeficiency virus type I enhancer binding protein 3 [Homo sapiens]
20781	NP_001121	amino-terminal enhancer of split isoform b [Homo sapiens] >gi|190360729|ref|NP_001121969.1| amino-terminal enhancer of split [Bos taurus] >gi|23503062|sp|Q08117.4|AES_HUMAN RecName: Full=Amino-terminal enhancer of split; Short=Amino enhancer of split; AltName: Full=Gp130-associated protein GAM; AltName: Full=Protein ESP1; AltName: Full=Protein GRG >gi|435425|gb|AAA16223.1| homologous to Swiss-Pro…
54851	NP_001120973	alkaline phosphatase, tissue-nonspecific isozyme isoform 2 [Homo sapiens] >gi|119615383|gb|EAW94977.1| alkaline phosphatase, liver/bone/kidney, isoform CRA_b [Homo sapiens] >gi|221042090|dbj|BAH12722.1| unnamed protein product [Homo sapiens]
12271	NP_001120829	putative homeodomain transcription factor 2 isoform 1 [Homo sapiens] >gi|117558159|gb|AAI27094.1| PHTF2 protein [Homo sapiens]
56852	NP_001120730	HHIP-like protein 1 isoform a precursor [Homo sapiens] >gi|166218135|sp|Q96JK4.2|HIPL1_HUMAN RecName: Full=HHIP-like protein 1; Flags: Precursor >gi|326205317|dbj|BAJ84037.1| HHIP-like protein 1 [Homo sapiens]
826	NP_001119713	tumor protein p73 isoform c [Homo sapiens] >gi|19909983|dbj|BAB87245.1| deltaN p73 beta [Homo sapiens] >gi|20428530|gb|AAK81885.1| DN p73 beta [Homo sapiens] >gi|56204456|emb|CAI19124.1| tumor protein p73 [Homo sapiens]
3431	NP_001119580	solute carrier family 12 member 3 isoform 3 [Homo sapiens]
56008	NP_001116836	methyltransferase-like protein 24 precursor [Homo sapiens] >gi|205830266|sp|Q5JXM2.1|MET24_HUMAN RecName: Full=Methyltransferase-like protein 24; Flags: Precursor >gi|56205107|emb|CAI22520.1| novel transcript [Homo sapiens] >gi|57208419|emb|CAI42513.1| novel transcript [Homo sapiens]
21048	NP_001116142	phosphorylase b kinase regulatory subunit alpha, skeletal muscle isoform isoform 2 [Homo sapiens] >gi|85397816|gb|AAI04945.1| PHKA1 protein [Homo sapiens] >gi|219520671|gb|AAI43500.1| Phosphorylase kinase, alpha 1 (muscle) [Homo sapiens]
62692	NP_001114	adenosine kinase isoform a [Homo sapiens] >gi|6435729|pdb|1BX4|A Chain A, Structure Of Human Adenosine Kinase At 1.50 Angstroms >gi|122920543|pdb|2I6A|A Chain A, Human Adenosine Kinase In Complex With 5'-Deoxy-5- Iodotubercidin >gi|122920544|pdb|2I6A|B Chain B, Human Adenosine Kinase In Complex With 5'-Deoxy-5- Iodotubercidin >gi|122920545|pdb|2I6A|C Chain C, Human Adenosine Kinase In Complex Wit…
17561	NP_001110	alpha-adducin isoform a [Homo sapiens] >gi|12644231|sp|P35611.2|ADDA_HUMAN RecName: Full=Alpha-adducin; AltName: Full=Erythrocyte adducin subunit alpha >gi|119602905|gb|EAW82499.1| adducin 1 (alpha), isoform CRA_b [Homo sapiens] >gi|119602908|gb|EAW82502.1| adducin 1 (alpha), isoform CRA_b [Homo sapiens] >gi|123225773|emb|CAM25274.1| adducin 1 (alpha) [Homo sapiens] >gi|123230499|emb|CAM21299.1| …
18	NP_001108446	smoothelin-like protein 2 isoform 1 [Homo sapiens] >gi|121941770|sp|Q2TAL5.1|SMTL2_HUMAN RecName: Full=Smoothelin-like protein 2 >gi|83405177|gb|AAI10860.1| SMTNL2 protein [Homo sapiens]
27765	NP_001107566	B-cell linker protein isoform 2 [Homo sapiens] >gi|3406751|gb|AAC39937.1| B cell linker protein BLNK-s [Homo sapiens] >gi|6642983|gb|AAF20383.1| B cell linker protein BLNK-s [Homo sapiens] >gi|119570366|gb|EAW49981.1| B-cell linker, isoform CRA_b [Homo sapiens]
2082	NP_001106819	endothelin-converting enzyme 1 isoform 4 [Homo sapiens] >gi|5821116|dbj|BAA83687.1| endothelin-converting enzyme-1c [Homo sapiens] >gi|56202727|emb|CAI20194.1| endothelin converting enzyme 1 [Homo sapiens] >gi|56203021|emb|CAI19064.1| endothelin converting enzyme 1 [Homo sapiens] >gi|119615370|gb|EAW94964.1| endothelin converting enzyme 1, isoform CRA_e [Homo sapiens] >gi|168275666|dbj|BAG10553.1…
28324	NP_001106273	sodium/calcium exchanger 1 isoform D precursor [Homo sapiens] >gi|6453729|gb|AAF08988.1|AF108389_1 sodium/calcium exchanger isoform NaCa3 [Homo sapiens] >gi|158256824|dbj|BAF84385.1| unnamed protein product [Homo sapiens]
5182	NP_001106177	adseverin isoform 1 [Homo sapiens] >gi|57015325|sp|Q9Y6U3.4|ADSV_HUMAN RecName: Full=Adseverin; AltName: Full=Scinderin >gi|119614053|gb|EAW93647.1| scinderin, isoform CRA_c [Homo sapiens] >gi|158261749|dbj|BAF83052.1| unnamed protein product [Homo sapiens]
19427	NP_001104026	filamin-A isoform 2 [Homo sapiens] >gi|116241365|sp|P21333.4|FLNA_HUMAN RecName: Full=Filamin-A; Short=FLN-A; AltName: Full=Actin-binding protein 280; Short=ABP-280; AltName: Full=Alpha-filamin; AltName: Full=Endothelial actin-binding protein; AltName: Full=Filamin-1; AltName: Full=Non-muscle filamin >gi|1203969|gb|AAA92644.1| filamin [Homo sapiens] >gi|119593151|gb|EAW72745.1| filamin A, alpha (…
46004	NP_001101	disintegrin and metalloproteinase domain-containing protein 10 precursor [Homo sapiens] >gi|114657269|ref|XP_001172405.1| PREDICTED: disintegrin and metalloproteinase domain-containing protein 10 isoform 4 [Pan troglodytes] >gi|332235786|ref|XP_003267085.1| PREDICTED: disintegrin and metalloproteinase domain-containing protein 10 [Nomascus leucogenys] >gi|397515403|ref|XP_003827941.1| PREDICTED: …
17416	NP_001099044	homeobox protein HMX3 [Homo sapiens] >gi|190359524|sp|A6NHT5.1|HMX3_HUMAN RecName: Full=Homeobox protein HMX3; AltName: Full=Homeobox protein H6 family member 3; AltName: Full=Homeobox protein Nkx-5.1 >gi|119569674|gb|EAW49289.1| hCG1781691 [Homo sapiens]
12679	NP_001099026	protein THEMIS2 isoform 3 [Homo sapiens] >gi|73920021|sp|Q5TEJ8.1|THMS2_HUMAN RecName: Full=Protein THEMIS2; AltName: Full=Induced by contact to basement membrane 1 protein; Short=Protein ICB-1; AltName: Full=Thymocyte-expressed molecule involved in selection protein 2 >gi|56204159|emb|CAI21772.1| chromosome 1 open reading frame 38 [Homo sapiens]
38646	NP_001098547	MDS1 and EVI1 complex locus protein EVI1 isoform a [Homo sapiens] >gi|219520694|gb|AAI43952.1| EVI1 protein [Homo sapiens]
26126	NP_001098117	solute carrier family 25 member 36 isoform a [Homo sapiens] >gi|74760768|sp|Q96CQ1.1|S2536_HUMAN RecName: Full=Solute carrier family 25 member 36 >gi|15559393|gb|AAH14064.1| Solute carrier family 25, member 36 [Homo sapiens] >gi|119599417|gb|EAW79011.1| solute carrier family 25, member 36, isoform CRA_a [Homo sapiens] >gi|190689297|gb|ACE86423.1| solute carrier family 25, member 36 protein [synth…
1832	NP_001096654	formin-1 [Homo sapiens] >gi|225000140|gb|AAI72380.1| Formin 1 [synthetic construct]
44271	NP_001096124	neurotrophin-3 isoform 1 preproprotein [Homo sapiens] >gi|119609231|gb|EAW88825.1| neurotrophin 3, isoform CRA_b [Homo sapiens] >gi|221039716|dbj|BAH11621.1| unnamed protein product [Homo sapiens]
49462	NP_001096078	collagen alpha-6(VI) chain precursor [Homo sapiens] >gi|189082902|sp|A6NMZ7.2|CO6A6_HUMAN RecName: Full=Collagen alpha-6(VI) chain; Flags: Precursor
50256	NP_001096045	sorting nexin-18 isoform a [Homo sapiens] >gi|116284082|gb|AAH60791.1| SNX18 protein [Homo sapiens] >gi|116284084|gb|AAH67860.1| SNX18 protein [Homo sapiens] >gi|119575289|gb|EAW54894.1| hCG2002789, isoform CRA_a [Homo sapiens]
60969	NP_001094299	transmembrane protein 170B [Homo sapiens] >gi|386782113|ref|NP_001247974.1| transmembrane protein 170B [Macaca mulatta] >gi|332823325|ref|XP_001175087.2| PREDICTED: transmembrane protein 170B-like [Pan troglodytes] >gi|344289566|ref|XP_003416513.1| PREDICTED: transmembrane protein 170B-like [Loxodonta africana] >gi|397514682|ref|XP_003827604.1| PREDICTED: transmembrane protein 170B [Pan paniscus]…
21205	NP_001094	alpha-actinin-2 [Homo sapiens] >gi|543742|sp|P35609.1|ACTN2_HUMAN RecName: Full=Alpha-actinin-2; AltName: Full=Alpha-actinin skeletal muscle isoform 2; AltName: Full=F-actin cross-linking protein >gi|178054|gb|AAA51583.1| alpha-actinin [Homo sapiens] >gi|6449432|emb|CAB61269.1| alpha-actinin 2 protein [Homo sapiens] >gi|34194598|gb|AAH47901.2| Actinin, alpha 2 [Homo sapiens] >gi|37589943|gb|AAH51…
12833	NP_001093890	protein EURL homolog isoform 1 [Homo sapiens] >gi|397496879|ref|XP_003819250.1| PREDICTED: protein EURL homolog [Pan paniscus] >gi|224471889|sp|Q9NYK6.3|EURL_HUMAN RecName: Full=Protein EURL homolog >gi|119630427|gb|EAX10022.1| chromosome 21 open reading frame 91, isoform CRA_c [Homo sapiens] >gi|208966038|dbj|BAG73033.1| chromosome 21 open reading frame 91 [synthetic construct]
11207	NP_001093637	protein MRVI1 isoform c [Homo sapiens] >gi|332634626|ref|NP_001193810.1| protein MRVI1 isoform c [Homo sapiens] >gi|109658792|gb|AAI17128.1| MRVI1 protein [Homo sapiens] >gi|119588965|gb|EAW68559.1| murine retrovirus integration site 1 homolog, isoform CRA_a [Homo sapiens] >gi|119588966|gb|EAW68560.1| murine retrovirus integration site 1 homolog, isoform CRA_a [Homo sapiens] >gi|119588967|gb|EAW6…
17826	NP_001093635	phosphatase and actin regulator 2 isoform 2 [Homo sapiens] >gi|51476416|emb|CAH18198.1| hypothetical protein [Homo sapiens]
38333	NP_001092284	sarcalumenin precursor [Homo sapiens] >gi|182888145|gb|AAI60181.1| Sarcalumenin [synthetic construct]
58686	NP_001092142	hephaestin-like protein 1 precursor [Homo sapiens] >gi|205785679|sp|Q6MZM0.2|HPHL1_HUMAN RecName: Full=Hephaestin-like protein 1; Flags: Precursor
14649	NP_001091968	small G protein signaling modulator 1 isoform 4 [Homo sapiens]
219	NP_001087241	mast/stem cell growth factor receptor Kit isoform 2 precursor [Homo sapiens] >gi|1817734|gb|AAC50969.1| KIT protein [Homo sapiens] >gi|194384344|dbj|BAG64945.1| unnamed protein product [Homo sapiens] >gi|208965686|dbj|BAG72857.1| v-kit Hardy-Zuckerman 4 feline sarcoma viral oncogene homolog [synthetic construct] >gi|294769659|gb|ADF36702.1| v-kit Hardy-Zuckerman 4 feline sarcoma viral oncogene-li…
12417	NP_001087194	RNA-binding protein MEX3A [Homo sapiens] >gi|332810710|ref|XP_513874.3| PREDICTED: RNA-binding protein MEX3A [Pan troglodytes] >gi|134034168|sp|A1L020.1|MEX3A_HUMAN RecName: Full=RNA-binding protein MEX3A; AltName: Full=RING finger and KH domain-containing protein 4 >gi|63146644|gb|AAY34145.1| MEX3A [Homo sapiens]
30456	NP_001078518	ras-related protein M-Ras isoform 1 precursor [Homo sapiens] >gi|145386562|ref|NP_036351.3| ras-related protein M-Ras isoform 1 precursor [Homo sapiens] >gi|355390291|ref|NP_001239019.1| ras-related protein M-Ras isoform 1 precursor [Homo sapiens] >gi|386780578|ref|NP_001247498.1| ras-related protein M-Ras [Macaca mulatta] >gi|73990616|ref|XP_534277.2| PREDICTED: ras-related protein M-Ras [Canis …
4084	NP_001077075	protein patched homolog 1 isoform S [Homo sapiens] >gi|134254450|ref|NP_001077076.1| protein patched homolog 1 isoform S [Homo sapiens] >gi|134254452|ref|NP_001077073.1| protein patched homolog 1 isoform S [Homo sapiens] >gi|134254468|ref|NP_001077074.1| protein patched homolog 1 isoform S [Homo sapiens] >gi|55662244|emb|CAH73818.1| patched homolog 1 (Drosophila) [Homo sapiens]
1623	NP_001075	procollagen-lysine,2-oxoglutarate 5-dioxygenase 3 precursor [Homo sapiens] >gi|6093731|sp|O60568.1|PLOD3_HUMAN RecName: Full=Procollagen-lysine,2-oxoglutarate 5-dioxygenase 3; AltName: Full=Lysyl hydroxylase 3; Short=LH3; Flags: Precursor >gi|5630086|gb|AAD45831.1|AC004876_4 lysyl hydroxylase 3 [Homo sapiens] >gi|3153235|gb|AAC39753.1| lysyl hydroxylase isoform 3 [Homo sapiens] >gi|3551836|gb|AAC…
37155	NP_001074444	ralBP1-associated Eps domain-containing protein 2 isoform 2 [Homo sapiens] >gi|21217503|gb|AAM43933.1|AF511533_1 RALBP1 associated Eps domain containing protein 2a [Homo sapiens] >gi|57162552|emb|CAI40017.1| RALBP1 associated Eps domain containing 2 [Homo sapiens] >gi|57209890|emb|CAI41286.1| RALBP1 associated Eps domain containing 2 [Homo sapiens]
6885	NP_001074419	unconventional myosin-Ic isoform b [Homo sapiens]
71434	NP_001074	cGMP-specific 3',5'-cyclic phosphodiesterase isoform 1 [Homo sapiens] >gi|317373261|sp|O76074.2|PDE5A_HUMAN RecName: Full=cGMP-specific 3',5'-cyclic phosphodiesterase; AltName: Full=cGMP-binding cGMP-specific phosphodiesterase; Short=CGB-PDE >gi|116496777|gb|AAI26234.1| Phosphodiesterase 5A, cGMP-specific [Homo sapiens] >gi|119625683|gb|EAX05278.1| phosphodiesterase 5A, cGMP-specific, isoform CRA…
50736	NP_001073990	ras association domain-containing protein 10 [Homo sapiens] >gi|187611444|sp|A6NK89.3|RASFA_HUMAN RecName: Full=Ras association domain-containing protein 10
49626	NP_001073974	protein shisa-3 homolog precursor [Homo sapiens] >gi|187611459|sp|A0PJX4.1|SHSA3_HUMAN RecName: Full=Protein shisa-3 homolog; Flags: Precursor >gi|118341523|gb|AAI27692.1| SHISA3 protein [Homo sapiens] >gi|119613408|gb|EAW93002.1| hCG1648249 [Homo sapiens]
14991	NP_001073947	leucine-rich repeat-containing protein 14B [Homo sapiens] >gi|327478570|sp|A6NHZ5.3|LR14B_HUMAN RecName: Full=Leucine-rich repeat-containing protein 14B >gi|162319400|gb|AAI56516.1| Leucine-rich repeat-containing protein 14-like [synthetic construct] >gi|225000536|gb|AAI72511.1| Leucine-rich repeat-containing protein 14-like [synthetic construct]
25268	NP_001073946	teneurin-3 [Homo sapiens] >gi|118573058|sp|Q9P273.3|TEN3_HUMAN RecName: Full=Teneurin-3; Short=Ten-3; AltName: Full=Protein Odd Oz/ten-m homolog 3; AltName: Full=Tenascin-M3; Short=Ten-m3
33896	NP_001073940	platelet endothelial aggregation receptor 1 precursor [Homo sapiens] >gi|74757035|sp|Q5VY43.1|PEAR1_HUMAN RecName: Full=Platelet endothelial aggregation receptor 1; Short=hPEAR1; AltName: Full=Multiple epidermal growth factor-like domains protein 12; Short=Multiple EGF-like domains protein 12; Flags: Precursor >gi|55662090|emb|CAH70011.1| platelet endothelial aggregation receptor 1 [Homo sapiens]…
41921	NP_001073899	TOX high mobility group box family member 3 isoform 1 [Homo sapiens] >gi|397498179|ref|XP_003819867.1| PREDICTED: TOX high mobility group box family member 3 [Pan paniscus] >gi|146325793|sp|O15405.2|TOX3_HUMAN RecName: Full=TOX high mobility group box family member 3; AltName: Full=CAG trinucleotide repeat-containing gene F9 protein; AltName: Full=Trinucleotide repeat-containing gene 9 protein >g…
5674	NP_001073883	protein Daple [Homo sapiens] >gi|308153605|sp|Q9P219.3|DAPLE_HUMAN RecName: Full=Protein Daple; AltName: Full=Coiled-coil domain-containing protein 88C; AltName: Full=Dvl-associating protein with a high frequency of leucine residues; Short=hDaple; AltName: Full=Hook-related protein 2; Short=HkRP2
538	NP_001073881	zinc finger and BTB domain-containing protein 38 [Homo sapiens] >gi|68566212|sp|Q8NAP3.2|ZBT38_HUMAN RecName: Full=Zinc finger and BTB domain-containing protein 38 >gi|119599410|gb|EAW79004.1| hCG16541, isoform CRA_b [Homo sapiens] >gi|119599411|gb|EAW79005.1| hCG16541, isoform CRA_b [Homo sapiens]
9074	NP_001073625	rho GTPase-activating protein 9 isoform 3 [Homo sapiens] >gi|18146831|dbj|BAB83128.1| RGL1 [Homo sapiens] >gi|194375165|dbj|BAG62695.1| unnamed protein product [Homo sapiens]
2030	NP_001073585	LIM domain-binding protein 3 isoform 4 [Homo sapiens] >gi|15012060|gb|AAH10929.1| LIM domain binding 3 [Homo sapiens] >gi|119600735|gb|EAW80329.1| LIM domain binding 3, isoform CRA_h [Homo sapiens]
3530	NP_001073343	guanine nucleotide exchange factor VAV3 isoform 2 [Homo sapiens] >gi|119571637|gb|EAW51252.1| vav 3 oncogene, isoform CRA_b [Homo sapiens] >gi|194385234|dbj|BAG64994.1| unnamed protein product [Homo sapiens] >gi|221045978|dbj|BAH14666.1| unnamed protein product [Homo sapiens]
45320	NP_001072	cubilin precursor [Homo sapiens] >gi|311033498|sp|O60494.5|CUBN_HUMAN RecName: Full=Cubilin; AltName: Full=460 kDa receptor; AltName: Full=Intestinal intrinsic factor receptor; AltName: Full=Intrinsic factor-cobalamin receptor; AltName: Full=Intrinsic factor-vitamin B12 receptor; Flags: Precursor >gi|55664650|emb|CAH73630.1| cubilin (intrinsic factor-cobalamin receptor) [Homo sapiens] >gi|5571028…
30007	NP_001070818	nitrogen permease regulator 3-like protein isoform 1 [Homo sapiens] >gi|18202492|sp|Q12980.1|NPRL3_HUMAN RecName: Full=Nitrogen permease regulator 3-like protein; AltName: Full=-14 gene protein; AltName: Full=Alpha-globin regulatory element-containing gene protein; AltName: Full=Protein CGTHBA >gi|984125|emb|CAA62368.1| -14 [Homo sapiens] >gi|90653006|gb|ABD95907.1| -14 gene protein [Homo sapiens…
6965	NP_001046	sulfotransferase 1A1 isoform a [Homo sapiens] >gi|29540535|ref|NP_803565.1| sulfotransferase 1A1 isoform a [Homo sapiens] >gi|29540537|ref|NP_803566.1| sulfotransferase 1A1 isoform a [Homo sapiens] >gi|29540539|ref|NP_803878.1| sulfotransferase 1A1 isoform a [Homo sapiens] >gi|313104286|sp|P50225.3|ST1A1_HUMAN RecName: Full=Sulfotransferase 1A1; Short=ST1A1; AltName: Full=Aryl sulfotransferase 1;…
23013	NP_001039022	src-like-adapter isoform b [Homo sapiens]
494	NP_001036818	tropomyosin alpha-3 chain isoform 5 [Homo sapiens] >gi|114559847|ref|XP_001147418.1| PREDICTED: tropomyosin alpha-3 chain-like isoform 20 [Pan troglodytes] >gi|332220501|ref|XP_003259394.1| PREDICTED: tropomyosin alpha-3 chain-like isoform 4 [Nomascus leucogenys] >gi|348579688|ref|XP_003475611.1| PREDICTED: tropomyosin alpha-3 chain-like isoform 2 [Cavia porcellus] >gi|55665783|emb|CAH71268.1| tr…
401	NP_001036147	arginine-glutamic acid dipeptide repeats protein isoform b [Homo sapiens] >gi|3372354|gb|AAC28264.1| atrophin-1 like protein [Homo sapiens]
22861	NP_001036145	major facilitator superfamily domain-containing protein 12 isoform b [Homo sapiens]
1415	NP_001036	sodium-dependent serotonin transporter [Homo sapiens] >gi|400630|sp|P31645.1|SC6A4_HUMAN RecName: Full=Sodium-dependent serotonin transporter; AltName: Full=5HT transporter; Short=5HTT; AltName: Full=Solute carrier family 6 member 4 >gi|36433|emb|CAA50029.1| serotonin transporter [Homo sapiens] >gi|291820|gb|AAA35492.1| Na+/Cl- dependent serotonin transporter [Homo sapiens] >gi|300444|gb|AAB26687…
29353	NP_001035529	C-Jun-amino-terminal kinase-interacting protein 3 isoform 2 [Homo sapiens]
17111	NP_001035492	DCN1-like protein 4 isoform 1 [Homo sapiens] >gi|397469730|ref|XP_003806496.1| PREDICTED: DCN1-like protein 4 [Pan paniscus] >gi|78099237|sp|Q92564.2|DCNL4_HUMAN RecName: Full=DCN1-like protein 4; AltName: Full=DCUN1 domain-containing protein 4; AltName: Full=Defective in cullin neddylation protein 1-like protein 4 >gi|117646634|emb|CAL37432.1| hypothetical protein [synthetic construct] >gi|11764…
4547	NP_001035214	PQ-loop repeat-containing protein 2 isoform 1 [Homo sapiens] >gi|92110025|ref|NP_060235.2| PQ-loop repeat-containing protein 2 isoform 1 [Homo sapiens] >gi|74749590|sp|Q6ZP29.1|PQLC2_HUMAN RecName: Full=PQ-loop repeat-containing protein 2 >gi|34526918|dbj|BAC85296.1| unnamed protein product [Homo sapiens] >gi|56417841|emb|CAI22229.1| PQ loop repeat containing 2 [Homo sapiens] >gi|119615290|gb|EAW…
25578	NP_001034659	kremen protein 1 isoform 3 precursor [Homo sapiens] >gi|39645094|gb|AAH63787.1| Kringle containing transmembrane protein 1 [Homo sapiens] >gi|168985134|emb|CAQ07689.1| kringle containing transmembrane protein 1 [Homo sapiens] >gi|169145033|emb|CAQ08609.1| kringle containing transmembrane protein 1 [Homo sapiens]
29862	NP_001034461	HEPACAM family member 2 isoform 1 precursor [Homo sapiens] >gi|187659944|sp|A8MVW5.1|HECA2_HUMAN RecName: Full=HEPACAM family member 2; AltName: Full=Mitotic kinetics regulator; Flags: Precursor >gi|193788302|dbj|BAG53196.1| unnamed protein product [Homo sapiens]
24744	NP_001034201	fer-1-like protein 6 [Homo sapiens] >gi|262527544|sp|Q2WGJ9.2|FR1L6_HUMAN RecName: Full=Fer-1-like protein 6
3733	NP_001033692	MARVEL domain-containing protein 2 isoform 1 [Homo sapiens] >gi|317373387|sp|Q8N4S9.2|MALD2_HUMAN RecName: Full=MARVEL domain-containing protein 2; AltName: Full=Tricellulin
399	NP_001032726	transcription factor BTF3 isoform A [Homo sapiens] >gi|55624114|ref|XP_517710.1| PREDICTED: transcription factor BTF3 isoform 3 [Pan troglodytes] >gi|297675447|ref|XP_002815689.1| PREDICTED: transcription factor BTF3 [Pongo abelii] >gi|397478380|ref|XP_003810526.1| PREDICTED: transcription factor BTF3 [Pan paniscus] >gi|115143|sp|P20290.1|BTF3_HUMAN RecName: Full=Transcription factor BTF3; AltNam…
12409	NP_001032412	peroxisomal proliferator-activated receptor A-interacting complex 285 kDa protein isoform 1 [Homo sapiens] >gi|317373591|sp|Q9BYK8.6|PR285_HUMAN RecName: Full=Peroxisomal proliferator-activated receptor A-interacting complex 285 kDa protein; AltName: Full=ATP-dependent helicase PRIC285; AltName: Full=PPAR-alpha-interacting complex protein 285; AltName: Full=PPAR-gamma DNA-binding domain-interacti…
25938	NP_001030584	cytosolic carboxypeptidase-like protein 5 isoform 3 [Homo sapiens] >gi|117644282|emb|CAL37635.1| hypothetical protein [synthetic construct] >gi|119621058|gb|EAX00653.1| hypothetical protein FLJ21839, isoform CRA_d [Homo sapiens]
26536	NP_001029345	mitochondrial 10-formyltetrahydrofolate dehydrogenase precursor [Homo sapiens] >gi|166198355|sp|Q3SY69.2|AL1L2_HUMAN RecName: Full=Mitochondrial 10-formyltetrahydrofolate dehydrogenase; Short=Mitochondrial 10-FTHFDH; Short=mtFDH; AltName: Full=Aldehyde dehydrogenase family 1 member L2
7401	NP_001028895	zinc finger protein 704 [Homo sapiens] >gi|74758726|sp|Q6ZNC4.1|ZN704_HUMAN RecName: Full=Zinc finger protein 704 >gi|47077035|dbj|BAD18451.1| unnamed protein product [Homo sapiens] >gi|187951547|gb|AAI36846.1| Zinc finger protein 704 [Homo sapiens] >gi|223460902|gb|AAI36845.1| Zinc finger protein 704 [Homo sapiens]
38105	NP_001028217	integral membrane protein GPR155 isoform 1 [Homo sapiens] >gi|74271834|ref|NP_689742.4| integral membrane protein GPR155 isoform 1 [Homo sapiens] >gi|388490263|ref|NP_001253979.1| integral membrane protein GPR155 isoform 1 [Homo sapiens] >gi|68052330|sp|Q7Z3F1.2|GP155_HUMAN RecName: Full=Integral membrane protein GPR155; AltName: Full=G-protein coupled receptor PGR22 >gi|71052004|gb|AAH35037.1| G…
2364	NP_001020787	rho GTPase-activating protein 24 isoform 1 [Homo sapiens] >gi|134035016|sp|Q8N264.2|RHG24_HUMAN RecName: Full=Rho GTPase-activating protein 24; AltName: Full=Filamin-A-associated RhoGAP; Short=FilGAP; AltName: Full=RAC1- and CDC42-specific GTPase-activating protein of 72 kDa; Short=RC-GAP72; AltName: Full=Rho-type GTPase-activating protein 24; AltName: Full=RhoGAP of 73 kDa; AltName: Full=Sarcoma…
9753	NP_001020437	UPF0524 protein C3orf70 [Homo sapiens] >gi|114590834|ref|XP_001149727.1| PREDICTED: UPF0524 protein C3orf70-like [Pan troglodytes] >gi|189042266|sp|A6NLC5.1|CC070_HUMAN RecName: Full=UPF0524 protein C3orf70 >gi|119598638|gb|EAW78232.1| hypothetical gene supported by AK091454 [Homo sapiens] >gi|152012961|gb|AAI50566.1| Chromosome 3 open reading frame 70 [Homo sapiens] >gi|187951617|gb|AAI37180.1| …
10324	NP_001019800	neuropilin-1 isoform c precursor [Homo sapiens] >gi|14043498|gb|AAH07737.1| Neuropilin 1 [Homo sapiens] >gi|119606348|gb|EAW85942.1| neuropilin 1, isoform CRA_a [Homo sapiens]
39543	NP_001018082	ankyrin repeat and BTB/POZ domain-containing protein BTBD11 isoform a [Homo sapiens] >gi|269849706|sp|A6QL63.3|BTBDB_HUMAN RecName: Full=Ankyrin repeat and BTB/POZ domain-containing protein BTBD11; AltName: Full=BTB/POZ domain-containing protein 11
28930	NP_001017973	prolyl 4-hydroxylase subunit alpha-2 isoform 2 precursor [Homo sapiens] >gi|63252893|ref|NP_001017974.1| prolyl 4-hydroxylase subunit alpha-2 isoform 2 precursor [Homo sapiens] >gi|217272861|ref|NP_001136070.1| prolyl 4-hydroxylase subunit alpha-2 isoform 2 precursor [Homo sapiens] >gi|18073925|emb|CAC85688.1| Prolyl 4-hydroxylase alpha IIa subunit [Homo sapiens] >gi|23274221|gb|AAH35813.1| Proly…
58242	NP_001017970	cell cycle control protein 50B [Homo sapiens] >gi|109819759|sp|Q3MIR4.1|CC50B_HUMAN RecName: Full=Cell cycle control protein 50B; AltName: Full=Transmembrane protein 30B >gi|75517237|gb|AAI01727.1| Transmembrane protein 30B [Homo sapiens] >gi|109731740|gb|AAI13560.1| Transmembrane protein 30B [Homo sapiens] >gi|119601205|gb|EAW80799.1| hCG1794295 [Homo sapiens] >gi|193787090|dbj|BAG52296.1| unnam…
36222	NP_001016	40S ribosomal protein S23 [Homo sapiens] >gi|13195604|ref|NP_077137.1| 40S ribosomal protein S23 [Mus musculus] >gi|17530965|ref|NP_511172.1| 40S ribosomal protein S23 [Rattus norvegicus] >gi|77736325|ref|NP_001029862.1| 40S ribosomal protein S23 [Bos taurus] >gi|302191638|ref|NP_001180509.1| 40S ribosomal protein S23 [Macaca mulatta] >gi|350539970|ref|NP_001232329.1| putative ribosomal protein S…
30289	NP_001014980	protein FAM132A precursor [Homo sapiens] >gi|145558864|sp|Q5T7M4.2|F132A_HUMAN RecName: Full=Protein FAM132A; Flags: Precursor >gi|59807841|gb|AAH89443.1| Family with sequence similarity 132, member A [Homo sapiens] >gi|122889212|emb|CAI23256.2| family with sequence similarity 132, member A [Homo sapiens]
19130	NP_001014447	carboxypeptidase Z isoform 1 precursor [Homo sapiens] >gi|51593560|gb|AAH80539.1| Carboxypeptidase Z [Homo sapiens] >gi|119602739|gb|EAW82333.1| carboxypeptidase Z, isoform CRA_b [Homo sapiens]
52779	NP_001012738	RPE-retinal G protein-coupled receptor isoform 2 [Homo sapiens] >gi|1350592|sp|P47804.1|RGR_HUMAN RecName: Full=RPE-retinal G protein-coupled receptor >gi|595827|gb|AAA56748.1| putative RPE-retinal G protein-coupled receptor [Homo sapiens] >gi|595836|gb|AAB92384.1| RPE-retinal G protein coupled receptor [Homo sapiens] >gi|119600764|gb|EAW80358.1| retinal G protein coupled receptor, isoform CRA_e …
49961	NP_001012660	GRAM domain-containing protein 2 [Homo sapiens] >gi|147644890|sp|Q8IUY3.2|GRAM2_HUMAN RecName: Full=GRAM domain-containing protein 2 >gi|119598289|gb|EAW77883.1| GRAM domain containing 2, isoform CRA_b [Homo sapiens] >gi|182888391|gb|AAI60185.1| GRAM domain containing 2 [synthetic construct] >gi|193787777|dbj|BAG52980.1| unnamed protein product [Homo sapiens]
99898	NP_001012	40S ribosomal protein S17 [Homo sapiens] >gi|312284072|ref|NP_001185986.1| 40S ribosomal protein S17-like [Homo sapiens] >gi|388453273|ref|NP_001252733.1| 40S ribosomal protein S17 [Macaca mulatta] >gi|296214484|ref|XP_002753650.1| PREDICTED: 40S ribosomal protein S17-like [Callithrix jacchus] >gi|297693094|ref|XP_002823859.1| PREDICTED: 40S ribosomal protein S17-like isoform 6 [Pongo abelii] >gi…
83103	NP_001011	40S ribosomal protein S16 [Homo sapiens] >gi|75812950|ref|NP_001028796.1| 40S ribosomal protein S16 [Bos taurus] >gi|158966704|ref|NP_038675.2| 40S ribosomal protein S16 [Mus musculus] >gi|212549659|ref|NP_001131092.1| 40S ribosomal protein S16 [Sus scrofa] >gi|310703682|ref|NP_001162617.1| 40S ribosomal protein S16 [Rattus norvegicus] >gi|388453030|ref|NP_001252707.1| 40S ribosomal protein S16 […
43307	NP_001010977	methyltransferase-like protein 21C [Homo sapiens] >gi|74757117|sp|Q5VZV1.1|MT21C_HUMAN RecName: Full=Methyltransferase-like protein 21C >gi|55661757|emb|CAH72181.1| chromosome 13 open reading frame 39 [Homo sapiens] >gi|124375874|gb|AAI32751.1| Chromosome 13 open reading frame 39 [Homo sapiens] >gi|124376868|gb|AAI32749.1| Chromosome 13 open reading frame 39 [Homo sapiens] >gi|313883278|gb|ADR831…
20363	NP_001010924	protein FAM171A1 precursor [Homo sapiens] >gi|74747078|sp|Q5VUB5.1|F1711_HUMAN RecName: Full=Protein FAM171A1; AltName: Full=Astroprincin; Flags: Precursor >gi|55665852|emb|CAH73963.1| family with sequence similarity 171, member A1 [Homo sapiens] >gi|55957758|emb|CAI12244.1| family with sequence similarity 171, member A1 [Homo sapiens] >gi|55962064|emb|CAI12941.1| family with sequence similarity …
42999	NP_001010919	protein FAM26F [Homo sapiens] >gi|74755904|sp|Q5R3K3.1|FA26F_HUMAN RecName: Full=Protein FAM26F >gi|56208124|emb|CAI23412.1| novel protein [Homo sapiens]
4039	NP_001010855	phosphoinositide 3-kinase regulatory subunit 6 [Homo sapiens] >gi|74746772|sp|Q5UE93.1|PI3R6_HUMAN RecName: Full=Phosphoinositide 3-kinase regulatory subunit 6; AltName: Full=Phosphoinositide 3-kinase gamma adapter protein of 87 kDa; AltName: Full=p87 PI3K adapter protein; Short=p87PIKAP >gi|54124732|gb|AAV30085.1| p87 phosphoinositide 3-kinase gamma adapter protein [Homo sapiens] >gi|119610446|g…
78642	NP_001010	40S ribosomal protein S15a [Homo sapiens] >gi|16758882|ref|NP_446434.1| 40S ribosomal protein S15a [Rattus norvegicus] >gi|24762230|ref|NP_733769.1| 40S ribosomal protein S15a [Mus musculus] >gi|71772415|ref|NP_001025180.1| 40S ribosomal protein S15a [Homo sapiens] >gi|82697311|ref|NP_001032520.1| 40S ribosomal protein S15a [Bos taurus] >gi|354622951|ref|NP_001238921.1| 40S ribosomal protein S15a…
34792	NP_001009943	ankyrin repeat domain-containing protein 16 isoform c [Homo sapiens]
75631	NP_001009	40S ribosomal protein S15 [Homo sapiens] >gi|6677799|ref|NP_033117.1| 40S ribosomal protein S15 [Mus musculus] >gi|8394212|ref|NP_058847.1| 40S ribosomal protein S15 [Rattus norvegicus] >gi|45382615|ref|NP_990793.1| 40S ribosomal protein S15 [Gallus gallus] >gi|47523728|ref|NP_999499.1| 40S ribosomal protein S15 [Sus scrofa] >gi|197101253|ref|NP_001125055.1| 40S ribosomal protein S15 [Pongo abeli…
25103	NP_001008860	magnesium transporter NIPA2 isoform a [Homo sapiens] >gi|57013274|ref|NP_112184.4| magnesium transporter NIPA2 isoform a [Homo sapiens] >gi|57164953|ref|NP_001008892.1| magnesium transporter NIPA2 isoform a [Homo sapiens] >gi|197098630|ref|NP_001126291.1| magnesium transporter NIPA2 [Pongo abelii] >gi|296531345|ref|NP_001171818.1| magnesium transporter NIPA2 isoform a [Homo sapiens] >gi|73921217|…
9945	NP_001008738	folliculin-interacting protein 1 isoform 2 [Homo sapiens]
41785	NP_001008	40S ribosomal protein S13 [Homo sapiens] >gi|13386034|ref|NP_080809.1| 40S ribosomal protein S13 [Mus musculus] >gi|39930505|ref|NP_569116.1| 40S ribosomal protein S13 [Rattus norvegicus] >gi|49169798|ref|NP_001001783.1| 40S ribosomal protein S13 [Gallus gallus] >gi|70778778|ref|NP_001020513.1| 40S ribosomal protein S13 [Bos taurus] >gi|348605266|ref|NP_001231758.1| ribosomal protein S13 [Sus scr…
31731	NP_001007539	protein shisa-2 homolog precursor [Homo sapiens] >gi|55583902|sp|Q6UWI4.1|SHSA2_HUMAN RecName: Full=Protein shisa-2 homolog; AltName: Full=Transmembrane protein 46; Flags: Precursor >gi|37182669|gb|AAQ89135.1| WGAR9166 [Homo sapiens] >gi|55661673|emb|CAH73406.1| transmembrane protein 46 [Homo sapiens] >gi|119628783|gb|EAX08378.1| transmembrane protein 46 [Homo sapiens] >gi|124376212|gb|AAI32899.1…
44291	NP_001007528	LMBR1 domain-containing protein 2 [Homo sapiens] >gi|74708880|sp|Q68DH5.1|LMBD2_HUMAN RecName: Full=LMBR1 domain-containing protein 2 >gi|51476517|emb|CAH18245.1| hypothetical protein [Homo sapiens] >gi|83405920|gb|AAI10507.1| LMBR1 domain containing 2 [Homo sapiens] >gi|193787122|dbj|BAG52328.1| unnamed protein product [Homo sapiens]
20751	NP_001007268	secretory phospholipase A2 receptor isoform 2 precursor [Homo sapiens] >gi|119631796|gb|EAX11391.1| phospholipase A2 receptor 1, 180kDa, isoform CRA_a [Homo sapiens]
[truncated: 1,963 more rows]
