# Supplementary material for: Differential transcriptomic analyses revealed genes and signaling pathways involved in iono-osmoregulation and cellular remodeling in the gills of euryhaline Mozambique tilapia, Oreochromis mossambicus
Source: BMC Genomics. 2014 Oct 23;15(1):921. doi: 10.1186/1471-2164-15-921 (PMC4213501; doi:10.1186/1471-2164-15-921)
Supplement: Supplementary file 3 — Additional file 3: SW-Gill abundant contigs that mapped to human homologs when BLASTX to human non-redundant database (E-value < 1.0E-50). (XLSX 496 KB) [file 12864_2014_6609_MOESM3_ESM.xlsx]

## Sheet: Sheet1
Additional File 3. SW-Gill abundant contigs that mapped to human homologs when BLASTX to human non-redundant database (E-value<1.0E-50).
Contig Number	Identifier / Accession Number	Description
15412	S40475	Ran-specific GTPase-activating protein - human
15682	S29028	aspartate aminotransferase, cytoplasmic [Rattus norvegicus] >gi|122065118|sp|P13221.3|AATC_RAT RecName: Full=Aspartate aminotransferase, cytoplasmic; AltName: Full=Glutamate oxaloacetate transaminase 1; AltName: Full=Transaminase A >gi|345752|pir||S29028 aspartate transaminase (EC 2.6.1.1) (clone 8C7) - human >gi|38197390|gb|AAH61877.1| Glutamic-oxaloacetic transaminase 1, soluble (aspartate amin…
22941	Q9Y5P6	RecName: Full=Mannose-1-phosphate guanyltransferase beta; AltName: Full=GDP-mannose pyrophosphorylase B; AltName: Full=GTP-mannose-1-phosphate guanylyltransferase beta >gi|119585417|gb|EAW65013.1| GDP-mannose pyrophosphorylase B, isoform CRA_b [Homo sapiens] >gi|119585419|gb|EAW65015.1| GDP-mannose pyrophosphorylase B, isoform CRA_b [Homo sapiens]
9263	Q9Y4B5	RecName: Full=Protein SOGA2; AltName: Full=Coiled-coil domain-containing protein 165
29973	Q9Y2I9	RecName: Full=TBC1 domain family member 30
8451	Q9Y237	PREDICTED: peptidyl-prolyl cis-trans isomerase NIMA-interacting 4 isoform 1 [Pongo abelii] >gi|332263759|ref|XP_003280920.1| PREDICTED: peptidyl-prolyl cis-trans isomerase NIMA-interacting 4-like isoform 1 [Nomascus leucogenys] >gi|395733599|ref|XP_002813636.2| PREDICTED: peptidyl-prolyl cis-trans isomerase NIMA-interacting 4-like [Pongo abelii] >gi|20139299|sp|Q9Y237.1|PIN4_HUMAN RecName: Full=P…
21102	Q9UPN3	RecName: Full=Microtubule-actin cross-linking factor 1, isoforms 1/2/3/5; AltName: Full=620 kDa actin-binding protein; Short=ABP620; AltName: Full=Actin cross-linking family protein 7; AltName: Full=Macrophin-1; AltName: Full=Trabeculin-alpha
6121	Q9ULA0	RecName: Full=Aspartyl aminopeptidase >gi|5902181|gb|AAD01211.2| aspartyl aminopeptidase [Homo sapiens] >gi|33875694|gb|AAH00653.2| Aspartyl aminopeptidase [Homo sapiens]
58075	Q9NWL6	RecName: Full=Asparagine synthetase domain-containing protein 1; AltName: Full=HCV NS3-transactivated protein 1 >gi|62630095|gb|AAX88843.1| unknown [Homo sapiens]
72822	Q9NNW5	RecName: Full=WD repeat-containing protein 6 >gi|8885720|gb|AAF80244.1|AF099100_1 WD-repeat protein 6 [Homo sapiens] >gi|75516725|gb|AAI01708.1| WD repeat domain 6 protein [Homo sapiens] >gi|109731047|gb|AAI13468.1| WD repeat domain 6 [Homo sapiens]
86290	Q99489	RecName: Full=D-aspartate oxidase; Short=DASOX; Short=DDO >gi|1742024|dbj|BAA14031.1| D-aspartate oxidase [Homo sapiens] >gi|57208417|emb|CAI42511.1| D-aspartate oxidase [Homo sapiens] >gi|261278134|dbj|BAI44653.1| D-aspartate oxidase [Homo sapiens]
14129	Q96Q89	RecName: Full=Kinesin-like protein KIF20B; AltName: Full=Cancer/testis antigen 90; Short=CT90; AltName: Full=Kinesin-related motor interacting with PIN1; AltName: Full=M-phase phosphoprotein 1; Short=MPP1 >gi|55957272|emb|CAI16830.1| kinesin family member 20B [Homo sapiens] >gi|55957413|emb|CAI12886.1| kinesin family member 20B [Homo sapiens]
49705	Q96Q11	RecName: Full=CCA tRNA nucleotidyltransferase 1, mitochondrial; AltName: Full=Mitochondrial tRNA nucleotidyl transferase, CCA-adding; AltName: Full=mt CCA-adding enzyme; AltName: Full=mt tRNA CCA-diphosphorylase; AltName: Full=mt tRNA CCA-pyrophosphorylase; AltName: Full=mt tRNA adenylyltransferase; Flags: Precursor
42628	Q96PY5	RecName: Full=Formin-like protein 2; AltName: Full=Formin homology 2 domain-containing protein 2
77720	Q96H96	RecName: Full=4-hydroxybenzoate polyprenyltransferase, mitochondrial; AltName: Full=COQ2 homolog; Short=hCOQ2; AltName: Full=Para-hydroxybenzoate--polyprenyltransferase; Short=PHB:polyprenyltransferase; Flags: Precursor >gi|14250676|gb|AAH08804.1| COQ2 protein [Homo sapiens] >gi|123998505|gb|ABM86854.1| coenzyme Q2 homolog, prenyltransferase (yeast) [synthetic construct] >gi|157929092|gb|ABW03831…
65583	Q8TDW0	RecName: Full=Leucine-rich repeat-containing protein 8C; AltName: Full=Factor for adipocyte differentiation 158
13395	Q8N7R7	RecName: Full=Cyclin-Y-like protein 1
68576	Q8N1P7	RecName: Full=Absent in melanoma 1-like protein; AltName: Full=Beta/gamma crystallin domain-containing protein 2 >gi|21754579|dbj|BAC04533.1| unnamed protein product [Homo sapiens] >gi|187952463|gb|AAI36871.1| Absent in melanoma 1-like [Homo sapiens]
57467	Q8IVW6	RecName: Full=AT-rich interactive domain-containing protein 3B; Short=ARID domain-containing protein 3B; AltName: Full=Bright and dead ringer protein; AltName: Full=Bright-like protein >gi|119619734|gb|EAW99328.1| AT rich interactive domain 3B (BRIGHT- like), isoform CRA_b [Homo sapiens]
6741	Q6ZRV2	RecName: Full=Protein FAM83H
1511	Q6T311	RecName: Full=ADP-ribosylation factor-like protein 9 >gi|41581483|gb|AAS07576.1| ADP-ribosylation factor-like 9 [Homo sapiens]
21916	Q658Y4	RecName: Full=Protein FAM91A1
17970	Q5JRX3	RecName: Full=Presequence protease, mitochondrial; Short=hPreP; AltName: Full=Pitrilysin metalloproteinase 1; Short=Metalloprotease 1; Short=hMP1; Flags: Precursor >gi|85567459|gb|AAI11988.1| Metalloprotease 1 [Homo sapiens] >gi|109731666|gb|AAI13370.1| Pitrilysin metallopeptidase 1 [Homo sapiens] >gi|168273158|dbj|BAG10418.1| pitrilysin metallopeptidase 1 [synthetic construct] >gi|193786032|dbj|…
36841	Q5BKX6	RecName: Full=Solute carrier family 45 member 4
2024	Q53T94	RecName: Full=TATA box-binding protein-associated factor RNA polymerase I subunit B; AltName: Full=RNA polymerase I-specific TBP-associated factor 63 kDa; Short=TAFI63; AltName: Full=TATA box-binding protein-associated factor 1B; Short=TBP-associated factor 1B; AltName: Full=Transcription initiation factor SL1/TIF-IB subunit B >gi|62702349|gb|AAX93272.1| unknown [Homo sapiens]
72543	Q16850	RecName: Full=Lanosterol 14-alpha demethylase; Short=LDM; AltName: Full=CYPLI; AltName: Full=Cytochrome P450 51A1; AltName: Full=Cytochrome P450-14DM; Short=Cytochrome P45014DM; AltName: Full=Cytochrome P450LI; AltName: Full=Sterol 14-alpha demethylase
24000	Q10567	RecName: Full=AP-1 complex subunit beta-1; AltName: Full=Adapter-related protein complex 1 subunit beta-1; AltName: Full=Adaptor protein complex AP-1 subunit beta-1; AltName: Full=Beta-1-adaptin; AltName: Full=Beta-adaptin 1; AltName: Full=Clathrin assembly protein complex 1 beta large chain; AltName: Full=Golgi adaptor HA1/AP1 adaptin beta subunit
16902	Q03252	RecName: Full=Lamin-B2; Flags: Precursor >gi|16306859|gb|AAH06551.1| Lamin B2 [Homo sapiens] >gi|30583721|gb|AAP36109.1| lamin B1 [Homo sapiens] >gi|61361812|gb|AAX42107.1| lamin B2 [synthetic construct] >gi|190690577|gb|ACE87063.1| lamin B2 protein [synthetic construct] >gi|190691939|gb|ACE87744.1| lamin B2 protein [synthetic construct]
2806	Q00341	RecName: Full=Vigilin; AltName: Full=High density lipoprotein-binding protein; Short=HDL-binding protein >gi|62822168|gb|AAY14717.1| unknown [Homo sapiens]
30327	PH0269	epidermal autoantigen 450K (clone pE450-B) - human (fragment)
19358	P62333	26S protease regulatory subunit 10B [Mus musculus] >gi|354497334|ref|XP_003510776.1| PREDICTED: 26S protease regulatory subunit 10B [Cricetulus griseus] >gi|51702772|sp|P62333.1|PRS10_HUMAN RecName: Full=26S protease regulatory subunit 10B; AltName: Full=26S proteasome AAA-ATPase subunit RPT4; AltName: Full=Proteasome 26S subunit ATPase 6; AltName: Full=Proteasome subunit p42 >gi|55977306|sp|P623…
102712	P59190	PREDICTED: ras-related protein Rab-15 isoform 1 [Pan paniscus] >gi|27734452|sp|P59190.1|RAB15_HUMAN RecName: Full=Ras-related protein Rab-15 >gi|119601301|gb|EAW80895.1| RAB15, member RAS onocogene family, isoform CRA_c [Homo sapiens] >gi|355390223|dbj|BAL14290.1| Ras-related protein Rab-15 isoform CN [Homo sapiens]
19068	P49411	RecName: Full=Elongation factor Tu, mitochondrial; Short=EF-Tu; AltName: Full=P43; Flags: Precursor >gi|899285|emb|CAA59169.1| mitochondrial elongation factor Tu [Homo sapiens]
7408	P19012	RecName: Full=Keratin, type I cytoskeletal 15; AltName: Full=Cytokeratin-15; Short=CK-15; AltName: Full=Keratin-15; Short=K15
298	P08574	RecName: Full=Cytochrome c1, heme protein, mitochondrial; AltName: Full=Complex III subunit 4; AltName: Full=Complex III subunit IV; AltName: Full=Cytochrome b-c1 complex subunit 4; AltName: Full=Ubiquinol-cytochrome-c reductase complex cytochrome c1 subunit; Short=Cytochrome c-1; Flags: Precursor >gi|54696458|gb|AAV38601.1| cytochrome c-1 [Homo sapiens]
31082	P04179	PREDICTED: superoxide dismutase [Mn], mitochondrial [Pan paniscus] >gi|134665|sp|P04179.2|SODM_HUMAN RecName: Full=Superoxide dismutase [Mn], mitochondrial; Flags: Precursor
21405	O75592	RecName: Full=Probable E3 ubiquitin-protein ligase MYCBP2; AltName: Full=Myc-binding protein 2; AltName: Full=Pam/highwire/rpm-1 protein; AltName: Full=Protein associated with Myc >gi|55662031|emb|CAH73736.1| novel protein [Homo sapiens] >gi|55957895|emb|CAI16842.1| novel protein [Homo sapiens] >gi|57162279|emb|CAI39759.1| novel protein [Homo sapiens] >gi|119600971|gb|EAW80565.1| MYC binding prot…
27825	O75319	RecName: Full=RNA/RNP complex-1-interacting phosphatase; AltName: Full=Dual specificity protein phosphatase 11; AltName: Full=Phosphatase that interacts with RNA/RNP complex 1 >gi|3387790|gb|AAC39925.1| PIR1 [Homo sapiens] >gi|189055319|dbj|BAG37685.1| unnamed protein product [Homo sapiens]
11097	O60763	RecName: Full=General vesicular transport factor p115; AltName: Full=Protein USO1 homolog; AltName: Full=Transcytosis-associated protein; Short=TAP; AltName: Full=Vesicle-docking protein >gi|119626154|gb|EAX05749.1| vesicle docking protein p115, isoform CRA_a [Homo sapiens] >gi|119626155|gb|EAX05750.1| vesicle docking protein p115, isoform CRA_a [Homo sapiens]
32285	O43272	RecName: Full=Proline dehydrogenase 1, mitochondrial; AltName: Full=Proline oxidase; AltName: Full=Proline oxidase 2; AltName: Full=p53-induced gene 6 protein; Flags: Precursor
69238	O14965	serine/threonine-protein kinase 6 [Pan troglodytes] >gi|397469074|ref|XP_003806189.1| PREDICTED: aurora kinase A isoform 1 [Pan paniscus] >gi|397469076|ref|XP_003806190.1| PREDICTED: aurora kinase A isoform 2 [Pan paniscus] >gi|397469078|ref|XP_003806191.1| PREDICTED: aurora kinase A isoform 3 [Pan paniscus] >gi|397469080|ref|XP_003806192.1| PREDICTED: aurora kinase A isoform 4 [Pan paniscus] >gi…
45287	NP_997227	SPRY domain-containing protein 4 [Homo sapiens] >gi|114644240|ref|XP_001168831.1| PREDICTED: SPRY domain-containing protein 4 isoform 1 [Pan troglodytes] >gi|297692188|ref|XP_002823448.1| PREDICTED: SPRY domain-containing protein 4 [Pongo abelii] >gi|332838936|ref|XP_003313631.1| PREDICTED: SPRY domain-containing protein 4 isoform 2 [Pan troglodytes] >gi|33187667|gb|AAP97688.1|AF451989_1 unknown …
50830	NP_997223	probable palmitoyltransferase ZDHHC24 [Homo sapiens] >gi|74758568|sp|Q6UX98.1|ZDH24_HUMAN RecName: Full=Probable palmitoyltransferase ZDHHC24; AltName: Full=Zinc finger DHHC domain-containing protein 24; Short=DHHC-24 >gi|37182020|gb|AAQ88813.1| LENG4 [Homo sapiens] >gi|49114590|gb|AAH57833.2| Zinc finger, DHHC-type containing 24 [Homo sapiens] >gi|119594951|gb|EAW74545.1| zinc finger, DHHC-type …
4382	NP_997208	protein dpy-19 homolog 3 [Homo sapiens] >gi|289666760|ref|NP_001166245.1| protein dpy-19 homolog 3 [Homo sapiens] >gi|397490535|ref|XP_003816258.1| PREDICTED: protein dpy-19 homolog 3 [Pan paniscus] >gi|74710923|sp|Q6ZPD9.1|D19L3_HUMAN RecName: Full=Protein dpy-19 homolog 3; AltName: Full=Dpy-19-like protein 3 >gi|34526044|dbj|BAC85166.1| unnamed protein product [Homo sapiens] >gi|124297512|gb|AA…
50554	NP_996898	inactive N-acetylated-alpha-linked acidic dipeptidase-like protein 2 [Homo sapiens] >gi|296439292|sp|Q58DX5.3|NADL2_HUMAN RecName: Full=Inactive N-acetylated-alpha-linked acidic dipeptidase-like protein 2; Short=NAALADase L2 >gi|162317988|gb|AAI56166.1| N-acetylated alpha-linked acidic dipeptidase-like 2 [synthetic construct] >gi|162318230|gb|AAI56974.1| N-acetylated alpha-linked acidic dipeptida…
26435	NP_996892	protein FAM45A [Homo sapiens] >gi|51316043|sp|Q8TCE6.1|FA45A_HUMAN RecName: Full=Protein FAM45A >gi|18490600|gb|AAH22271.1| Family with sequence similarity 45, member A [Homo sapiens] >gi|55958709|emb|CAI14128.1| novel protein similar to uncharacterized hypothalamus protein HT011 [Homo sapiens] >gi|119569791|gb|EAW49406.1| family with sequence similarity 45, member A, isoform CRA_b [Homo sapiens]…
11086	NP_996531	citrate lyase subunit beta-like protein, mitochondrial precursor [Homo sapiens] >gi|146286073|sp|Q8N0X4.2|CLYBL_HUMAN RecName: Full=Citrate lyase subunit beta-like protein, mitochondrial; Short=Citrate lyase beta-like; Flags: Precursor >gi|19073013|gb|AAL84703.1|AF428253_1 citrate lyase beta subunit [Homo sapiens] >gi|55662238|emb|CAH71385.1| citrate lyase beta like [Homo sapiens] >gi|57160623|em…
6988	NP_982278	presqualene diphosphate phosphatase [Homo sapiens] >gi|108860900|sp|Q8IY26.3|PPAC2_HUMAN RecName: Full=Presqualene diphosphate phosphatase; AltName: Full=Phosphatidic acid phosphatase type 2 domain-containing protein 2; Short=PPAP2 domain-containing protein 2 >gi|57208642|emb|CAI41266.1| phosphatidic acid phosphatase type 2 domain containing 2 [Homo sapiens] >gi|193785880|dbj|BAG54667.1| unnamed …
7256	NP_976063	unconventional myosin-XVIIIa isoform b [Homo sapiens] >gi|119571562|gb|EAW51177.1| hCG27198, isoform CRA_c [Homo sapiens] >gi|119571564|gb|EAW51179.1| hCG27198, isoform CRA_c [Homo sapiens]
2823	NP_976035	DNA-directed RNA polymerases I and III subunit RPAC1 [Homo sapiens] >gi|332824144|ref|XP_001136605.2| PREDICTED: DNA-directed RNA polymerases I and III subunit RPAC1 isoform 1 [Pan troglodytes] >gi|397526795|ref|XP_003833302.1| PREDICTED: DNA-directed RNA polymerases I and III subunit RPAC1 [Pan paniscus] >gi|3914807|sp|O15160.1|RPAC1_HUMAN RecName: Full=DNA-directed RNA polymerases I and III sub…
8532	NP_958783	plectin isoform 1d [Homo sapiens] >gi|40849938|gb|AAR95681.1| plectin 7 [Homo sapiens]
13572	NP_955445	protein regulator of cytokinesis 1 isoform 2 [Homo sapiens] >gi|119622539|gb|EAX02134.1| protein regulator of cytokinesis 1, isoform CRA_b [Homo sapiens]
10540	NP_955399	paraplegin isoform 2 precursor [Homo sapiens]
54476	NP_955389	rho GTPase-activating protein 11A isoform 2 [Homo sapiens] >gi|39793952|gb|AAH63444.1| Rho GTPase activating protein 11A [Homo sapiens] >gi|254071327|gb|ACT64423.1| Rho GTPase activating protein 11A protein [synthetic construct] >gi|254071329|gb|ACT64424.1| Rho GTPase activating protein 11A protein [synthetic construct] >gi|312150944|gb|ADQ31984.1| Rho GTPase activating protein 11A [synthetic con…
28842	NP_955362	homer protein homolog 2 isoform 2 [Homo sapiens] >gi|38605067|sp|Q9NSB8.1|HOME2_HUMAN RecName: Full=Homer protein homolog 2; Short=Homer-2; AltName: Full=Cupidin >gi|6996436|emb|CAB75538.1| Homer-2 protein, Homer-2B splicing form [Homo sapiens]
23660	NP_954664	BRCA1-A complex subunit BRE isoform 2 [Homo sapiens] >gi|40353761|ref|NP_954661.1| BRCA1-A complex subunit BRE isoform 2 [Homo sapiens] >gi|114576713|ref|XP_001160262.1| PREDICTED: BRCA1-A complex subunit BRE isoform 5 [Pan troglodytes] >gi|114576715|ref|XP_001160569.1| PREDICTED: BRCA1-A complex subunit BRE isoform 11 [Pan troglodytes] >gi|296224219|ref|XP_002757959.1| PREDICTED: BRCA1-A complex…
71291	NP_950245	putative methyltransferase NSUN4 isoform a [Homo sapiens] >gi|152125805|sp|Q96CB9.2|NSUN4_HUMAN RecName: Full=Putative methyltransferase NSUN4; AltName: Full=NOL1/NOP2/Sun domain family member 4 >gi|56204053|emb|CAI21962.1| NOL1/NOP2/Sun domain family, member 4 [Homo sapiens] >gi|119627325|gb|EAX06920.1| hCG2031650, isoform CRA_h [Homo sapiens] >gi|261860580|dbj|BAI46812.1| NOL1/NOP2/Sun domain f…
1343	NP_942133	acetyl-CoA carboxylase 1 isoform 2 [Homo sapiens] >gi|38679977|ref|NP_942136.1| acetyl-CoA carboxylase 1 isoform 2 [Homo sapiens] >gi|118601083|sp|Q13085.2|ACACA_HUMAN RecName: Full=Acetyl-CoA carboxylase 1; Short=ACC1; AltName: Full=ACC-alpha; Includes: RecName: Full=Biotin carboxylase >gi|37930492|gb|AAP69841.1| acetyl-CoA carboxylase alpha [Homo sapiens] >gi|119577981|gb|EAW57577.1| hCG30204, …
5246	NP_942131	acetyl-CoA carboxylase 1 isoform 1 [Homo sapiens] >gi|187951649|gb|AAI37288.1| Acetyl-Coenzyme A carboxylase alpha [Homo sapiens]
17168	NP_942127	ATP-citrate synthase isoform 2 [Homo sapiens] >gi|119581181|gb|EAW60777.1| ATP citrate lyase, isoform CRA_a [Homo sapiens] >gi|119581182|gb|EAW60778.1| ATP citrate lyase, isoform CRA_a [Homo sapiens]
76328	NP_941995	hydroxysteroid 11-beta-dehydrogenase 1-like protein isoform b precursor [Homo sapiens] >gi|32396156|gb|AAP42286.1| short-chain dehydrogenase/reductase 10b [Homo sapiens] >gi|119589562|gb|EAW69156.1| hCG2005088, isoform CRA_b [Homo sapiens]
96999	NP_940968	uncharacterized protein C5orf34 [Homo sapiens] >gi|16552456|dbj|BAB71311.1| unnamed protein product [Homo sapiens] >gi|23331138|gb|AAH36867.1| Chromosome 5 open reading frame 34 [Homo sapiens] >gi|119576469|gb|EAW56065.1| FLJ32363 protein [Homo sapiens]
75885	NP_940870	protein MMS22-like [Homo sapiens] >gi|281185507|sp|Q6ZRQ5.3|MMS22_HUMAN RecName: Full=Protein MMS22-like; AltName: Full=Methyl methanesulfonate-sensitivity protein 22-like >gi|119568879|gb|EAW48494.1| chromosome 6 open reading frame 167, isoform CRA_a [Homo sapiens] >gi|119568881|gb|EAW48496.1| chromosome 6 open reading frame 167, isoform CRA_a [Homo sapiens] >gi|182888271|gb|AAI60006.1| Chromoso…
55606	NP_940685	monocyte to macrophage differentiation factor 2 isoform 2 [Homo sapiens] >gi|332257733|ref|XP_003277958.1| PREDICTED: monocyte to macrophage differentiation factor 2-like isoform 1 [Nomascus leucogenys] >gi|332864605|ref|XP_003318332.1| PREDICTED: monocyte to macrophage differentiation factor 2 isoform 1 [Pan troglodytes] >gi|397498033|ref|XP_003819801.1| PREDICTED: monocyte to macrophage differe…
22218	NP_940684	3-hydroxyacyl-CoA dehydratase 2 [Homo sapiens] >gi|114588885|ref|XP_001168034.1| PREDICTED: 3-hydroxyacyl-CoA dehydratase 2 [Pan troglodytes] >gi|74738322|sp|Q6Y1H2.1|HACD2_HUMAN RecName: Full=3-hydroxyacyl-CoA dehydratase 2; Short=HACD2; AltName: Full=Protein-tyrosine phosphatase-like member B >gi|37780011|gb|AAP20101.1| protein tyrosine phosphatase-like member b [Homo sapiens] >gi|38173808|gb|A…
64283	NP_938080	polypeptide N-acetylgalactosaminyltransferase 10 [Homo sapiens] >gi|51315962|sp|Q86SR1.2|GLT10_HUMAN RecName: Full=Polypeptide N-acetylgalactosaminyltransferase 10; AltName: Full=Polypeptide GalNAc transferase 10; Short=GalNAc-T10; Short=pp-GaNTase 10; AltName: Full=Protein-UDP acetylgalactosaminyltransferase 10; AltName: Full=UDP-GalNAc:polypeptide N-acetylgalactosaminyltransferase 10 >gi|258092…
44161	NP_932332	glucosamine 6-phosphate N-acetyltransferase [Homo sapiens] >gi|386781472|ref|NP_001247628.1| glucosamine 6-phosphate N-acetyltransferase [Macaca mulatta] >gi|114653062|ref|XP_001159610.1| PREDICTED: glucosamine 6-phosphate N-acetyltransferase isoform 1 [Pan troglodytes] >gi|114653064|ref|XP_522857.2| PREDICTED: glucosamine 6-phosphate N-acetyltransferase isoform 2 [Pan troglodytes] >gi|149737238|…
21052	NP_932162	probable palmitoyltransferase ZDHHC16 isoform 4 precursor [Homo sapiens] >gi|13528669|gb|AAH04535.1| Zinc finger, DHHC-type containing 16 [Homo sapiens] >gi|57209146|emb|CAI40787.1| zinc finger, DHHC-type containing 16 [Homo sapiens] >gi|119570315|gb|EAW49930.1| zinc finger, DHHC-type containing 16, isoform CRA_b [Homo sapiens] >gi|119570319|gb|EAW49934.1| zinc finger, DHHC-type containing 16, is…
53217	NP_919268	spindle assembly abnormal protein 6 homolog [Homo sapiens] >gi|397474076|ref|XP_003808516.1| PREDICTED: spindle assembly abnormal protein 6 homolog [Pan paniscus] >gi|62511032|sp|Q6UVJ0.1|SAS6_HUMAN RecName: Full=Spindle assembly abnormal protein 6 homolog; Short=HsSAS-6 >gi|34099636|gb|AAQ57128.1| hypothetical protein DKFZp761A078 [Homo sapiens] >gi|55665034|emb|CAH72248.1| spindle assembly 6 ho…
38317	NP_892118	disks large-associated protein 4 isoform b [Homo sapiens] >gi|55959475|emb|CAI17929.1| discs, large (Drosophila) homolog-associated protein 4 [Homo sapiens] >gi|56203578|emb|CAI23509.1| discs, large (Drosophila) homolog-associated protein 4 [Homo sapiens] >gi|83318334|gb|AAI08707.1| Discs, large (Drosophila) homolog-associated protein 4 [Homo sapiens] >gi|119596546|gb|EAW76140.1| discs, large (Dr…
7497	NP_892022	NAD(P) transhydrogenase, mitochondrial [Homo sapiens] >gi|122939155|ref|NP_036475.3| NAD(P) transhydrogenase, mitochondrial [Homo sapiens] >gi|51338801|sp|Q13423.3|NNTM_HUMAN RecName: Full=NAD(P) transhydrogenase, mitochondrial; AltName: Full=Nicotinamide nucleotide transhydrogenase; AltName: Full=Pyridine nucleotide transhydrogenase; Flags: Precursor >gi|83405154|gb|AAI10544.1| Nicotinamide nucl…
50216	NP_891552	HEAT repeat-containing protein 3 [Homo sapiens] >gi|45477280|sp|Q7Z4Q2.2|HEAT3_HUMAN RecName: Full=HEAT repeat-containing protein 3 >gi|21619962|gb|AAH33077.1| HEAT repeat containing 3 [Homo sapiens] >gi|54311359|gb|AAH18730.2| HEAT repeat containing 3 [Homo sapiens] >gi|119603149|gb|EAW82743.1| hypothetical protein FLJ20718, isoform CRA_a [Homo sapiens] >gi|158260921|dbj|BAF82638.1| unnamed prot…
47532	NP_878918	nesprin-2 isoform 5 [Homo sapiens]
41519	NP_878256	geranylgeranyl transferase type-2 subunit alpha [Homo sapiens] >gi|53828918|ref|NP_004572.3| geranylgeranyl transferase type-2 subunit alpha [Homo sapiens] >gi|6093707|sp|Q92696.2|PGTA_HUMAN RecName: Full=Geranylgeranyl transferase type-2 subunit alpha; AltName: Full=Geranylgeranyl transferase type II subunit alpha; AltName: Full=Rab geranyl-geranyltransferase subunit alpha; Short=Rab GG transfer…
47223	NP_877439	metastasis-associated in colon cancer protein 1 [Homo sapiens] >gi|182627616|sp|Q6ZN28.2|MACC1_HUMAN RecName: Full=Metastasis-associated in colon cancer protein 1; AltName: Full=SH3 domain-containing protein 7a5 >gi|32997047|emb|CAC86408.1| putative binding protein 7a5 [Homo sapiens] >gi|51095032|gb|EAL24276.1| putative binding protein 7a5 [Homo sapiens] >gi|187953435|gb|AAI37091.1| Metastasis as…
61861	NP_872433	WD repeat-containing protein 53 [Homo sapiens] >gi|74762439|sp|Q7Z5U6.1|WDR53_HUMAN RecName: Full=WD repeat-containing protein 53 >gi|32450521|gb|AAH54030.1| WD repeat domain 53 [Homo sapiens] >gi|117574252|gb|ABK41110.1| CDW10/WDR53 [Homo sapiens] >gi|119574031|gb|EAW53646.1| WD repeat domain 53, isoform CRA_b [Homo sapiens] >gi|119574032|gb|EAW53647.1| WD repeat domain 53, isoform CRA_b [Homo s…
49745	NP_872282	ubiquinone biosynthesis monooxygenase COQ6 isoform a [Homo sapiens] >gi|26006952|sp|Q9Y2Z9.2|COQ6_HUMAN RecName: Full=Ubiquinone biosynthesis monooxygenase COQ6 >gi|15559649|gb|AAH14181.1| Coenzyme Q6 homolog, monooxygenase (S. cerevisiae) [Homo sapiens] >gi|119601553|gb|EAW81147.1| coenzyme Q6 homolog, monooxygenase (yeast), isoform CRA_b [Homo sapiens] >gi|123984431|gb|ABM83561.1| coenzyme Q6 h…
14982	NP_861974	transmembrane emp24 domain-containing protein 7 precursor [Homo sapiens] >gi|324715050|ref|NP_001191238.1| transmembrane emp24 domain-containing protein 7 precursor [Pan troglodytes] >gi|62299080|sp|Q9Y3B3.2|TMED7_HUMAN RecName: Full=Transmembrane emp24 domain-containing protein 7; AltName: Full=p24 family protein gamma-3; Short=p24gamma3; AltName: Full=p27; Flags: Precursor >gi|17939582|gb|AAH19…
115294	NP_859059	probable methyltransferase BCDIN3D [Homo sapiens] >gi|74738762|sp|Q7Z5W3.1|BN3D2_HUMAN RecName: Full=Probable methyltransferase BCDIN3D; AltName: Full=BCDIN3 domain-containing protein >gi|31657169|gb|AAH53560.1| BCDIN3 domain containing [Homo sapiens] >gi|119578505|gb|EAW58101.1| hypothetical protein LOC144233 [Homo sapiens] >gi|158257820|dbj|BAF84883.1| unnamed protein product [Homo sapiens] >gi…
4632	NP_851397	hypoxia-inducible factor 1-alpha isoform 2 [Homo sapiens] >gi|397523305|ref|XP_003831676.1| PREDICTED: hypoxia-inducible factor 1-alpha isoform 2 [Pan paniscus] >gi|16326344|dbj|BAB70608.1| hypoxia-inducible factor 1 alpha variant [Homo sapiens] >gi|119601215|gb|EAW80809.1| hypoxia-inducible factor 1, alpha subunit (basic helix-loop-helix transcription factor), isoform CRA_c [Homo sapiens]
7624	NP_849193	dolichyl-diphosphooligosaccharide--protein glycosyltransferase subunit STT3B [Homo sapiens] >gi|114585828|ref|XP_001166939.1| PREDICTED: dolichyl-diphosphooligosaccharide--protein glycosyltransferase subunit STT3B isoform 5 [Pan troglodytes] >gi|74715800|sp|Q8TCJ2.1|STT3B_HUMAN RecName: Full=Dolichyl-diphosphooligosaccharide--protein glycosyltransferase subunit STT3B; Short=Oligosaccharyl transfe…
12112	NP_849189	sideroflexin-2 [Homo sapiens] >gi|20140143|sp|Q96NB2.2|SFXN2_HUMAN RecName: Full=Sideroflexin-2 >gi|20068995|gb|AAM09645.1|AF462052_1 sideroflexin [Homo sapiens] >gi|18314603|gb|AAH22091.1| Sideroflexin 2 [Homo sapiens] >gi|57209269|emb|CAI40863.1| sideroflexin 2 [Homo sapiens] >gi|119570060|gb|EAW49675.1| sideroflexin 2, isoform CRA_a [Homo sapiens] >gi|119570062|gb|EAW49677.1| sideroflexin 2, i…
9010	NP_848699	septin-10 isoform 2 [Homo sapiens] >gi|119574249|gb|EAW53864.1| septin 10, isoform CRA_g [Homo sapiens] >gi|193787265|dbj|BAG52471.1| unnamed protein product [Homo sapiens]
5061	NP_848661	palmitoyltransferase ZDHHC21 [Homo sapiens] >gi|197098250|ref|NP_001125563.1| probable palmitoyltransferase ZDHHC21 [Pongo abelii] >gi|397504155|ref|XP_003822672.1| PREDICTED: palmitoyltransferase ZDHHC21 [Pan paniscus] >gi|37999848|sp|Q8IVQ6.1|ZDH21_HUMAN RecName: Full=Palmitoyltransferase ZDHHC21; AltName: Full=Zinc finger DHHC domain-containing protein 21; Short=DHHC-21 >gi|75055055|sp|Q5RB84.…
9588	NP_848657	tetraspanin-33 [Homo sapiens] >gi|114615897|ref|XP_001155179.1| PREDICTED: tetraspanin-33 isoform 2 [Pan troglodytes] >gi|332224417|ref|XP_003261363.1| PREDICTED: tetraspanin-33-like [Nomascus leucogenys] >gi|74727485|sp|Q86UF1.1|TSN33_HUMAN RecName: Full=Tetraspanin-33; Short=Tspan-33; AltName: Full=Penumbra; Short=hPen; AltName: Full=Proerythroblast new membrane >gi|33339645|gb|AAQ14314.1|AF276…
86384	NP_848600	transmembrane protein 26 [Homo sapiens] >gi|74749674|sp|Q6ZUK4.1|TMM26_HUMAN RecName: Full=Transmembrane protein 26 >gi|34531761|dbj|BAC86218.1| unnamed protein product [Homo sapiens] >gi|51476869|emb|CAH18401.1| hypothetical protein [Homo sapiens]
19458	NP_842565	spectrin beta chain, brain 1 isoform 2 [Homo sapiens] >gi|119620552|gb|EAX00147.1| spectrin, beta, non-erythrocytic 1, isoform CRA_h [Homo sapiens] >gi|187950587|gb|AAI37284.1| Spectrin, beta, non-erythrocytic 1 [Homo sapiens] >gi|187952565|gb|AAI37283.1| Spectrin, beta, non-erythrocytic 1 [Homo sapiens]
17638	NP_839946	hyaluronan and proteoglycan link protein 3 precursor [Homo sapiens] >gi|47605734|sp|Q96S86.1|HPLN3_HUMAN RecName: Full=Hyaluronan and proteoglycan link protein 3; Flags: Precursor >gi|14585875|gb|AAK67639.1| proteoglycan link protein [Homo sapiens] >gi|30349293|gb|AAP22051.1| hyaluronan and proteoglycan link protein 3 [Homo sapiens] >gi|37182123|gb|AAQ88864.1| GLLL238 [Homo sapiens] >gi|38383001|…
12387	NP_835463	ras association domain-containing protein 3 [Homo sapiens] >gi|74714093|sp|Q86WH2.1|RASF3_HUMAN RecName: Full=Ras association domain-containing protein 3 >gi|28974574|gb|AAO61687.1| putative RAS binding protein isoform A [Homo sapiens] >gi|71682693|gb|AAI00952.1| Ras association (RalGDS/AF-6) domain family member 3 [Homo sapiens] >gi|72533303|gb|AAI00950.1| Ras association (RalGDS/AF-6) domain fa…
5170	NP_835361	adenosine 3'-phospho 5'-phosphosulfate transporter 1 precursor [Homo sapiens] >gi|313569788|ref|NP_001127450.2| adenosine 3'-phospho 5'-phosphosulfate transporter 1 precursor [Pongo abelii] >gi|397526739|ref|XP_003833275.1| PREDICTED: adenosine 3'-phospho 5'-phosphosulfate transporter 1 [Pan paniscus] >gi|67461576|sp|Q8TB61.1|S35B2_HUMAN RecName: Full=Adenosine 3'-phospho 5'-phosphosulfate transp…
43047	NP_803877	uridine diphosphate glucose pyrophosphatase [Homo sapiens] >gi|44888245|sp|O95848.2|NUD14_HUMAN RecName: Full=Uridine diphosphate glucose pyrophosphatase; Short=UDPG pyrophosphatase; Short=UGPPase; AltName: Full=Nucleoside diphosphate-linked moiety X motif 14; Short=Nudix motif 14 >gi|28971805|dbj|BAC65455.1| uridine diphosphate glucose pyrophosphatase [Homo sapiens] >gi|55249582|gb|AAH41584.1| N…
12612	NP_789783	anterior gradient protein 3 homolog precursor [Homo sapiens] >gi|332207148|ref|XP_003252658.1| PREDICTED: anterior gradient protein 3 homolog [Nomascus leucogenys] >gi|66774045|sp|Q8TD06.1|AGR3_HUMAN RecName: Full=Anterior gradient protein 3 homolog; Short=AG-3; Short=AG3; Short=hAG-3; AltName: Full=Breast cancer membrane protein 11; Flags: Precursor >gi|19068182|gb|AAL55402.1| anterior gradient …
14773	NP_789782	charged multivesicular body protein 4b [Homo sapiens] >gi|332248868|ref|XP_003273588.1| PREDICTED: charged multivesicular body protein 4b-like [Nomascus leucogenys] >gi|24636296|sp|Q9H444.1|CHM4B_HUMAN RecName: Full=Charged multivesicular body protein 4b; AltName: Full=Chromatin-modifying protein 4b; Short=CHMP4b; AltName: Full=SNF7 homolog associated with Alix 1; AltName: Full=SNF7-2; Short=hSnf…
66584	NP_786924	putative E3 ubiquitin-protein ligase UBR7 [Homo sapiens] >gi|114654495|ref|XP_001149838.1| PREDICTED: putative E3 ubiquitin-protein ligase UBR7 isoform 5 [Pan troglodytes] >gi|397525798|ref|XP_003832840.1| PREDICTED: putative E3 ubiquitin-protein ligase UBR7 isoform 1 [Pan paniscus] >gi|37999713|sp|Q8N806.2|UBR7_HUMAN RecName: Full=Putative E3 ubiquitin-protein ligase UBR7; AltName: Full=N-recogn…
18322	NP_778243	aprataxin isoform a [Homo sapiens] >gi|305410831|ref|NP_001182178.1| aprataxin isoform a [Homo sapiens] >gi|32527950|gb|AAP86326.1| FHA-HIT aberrant isoform [Homo sapiens] >gi|32527952|gb|AAP86327.1| FHA-HIT aberrant isoform [Homo sapiens] >gi|34538283|gb|AAQ74130.1| aprataxin [Homo sapiens] >gi|55958469|emb|CAI15735.1| aprataxin [Homo sapiens] >gi|85397386|gb|AAI04882.1| Aprataxin, isoform a [Ho…
173502	NP_778235	histone H2A type 2-B [Homo sapiens] >gi|109015973|ref|XP_001096734.1| PREDICTED: histone H2A type 2-B-like [Macaca mulatta] >gi|114559181|ref|XP_001166488.1| PREDICTED: histone H2A type 2-B-like [Pan troglodytes] >gi|119889440|ref|XP_871733.2| PREDICTED: histone H2A type 2-B [Bos taurus] >gi|149751194|ref|XP_001488556.1| PREDICTED: histone H2A type 2-B-like [Equus caballus] >gi|194036302|ref|XP_0…
89229	NP_778203	contactin-1 isoform 2 precursor [Homo sapiens] >gi|397510802|ref|XP_003825776.1| PREDICTED: contactin-1 isoform 2 [Pan paniscus] >gi|469045|gb|AAA67921.1| h-contactin 2 precursor [Homo sapiens] >gi|119578228|gb|EAW57824.1| contactin 1, isoform CRA_b [Homo sapiens]
28046	NP_777619	putative transporter SVOPL isoform 2 [Homo sapiens] >gi|22478072|gb|AAH36796.1| SVOP-like [Homo sapiens] >gi|119604296|gb|EAW83890.1| hypothetical protein LOC136306, isoform CRA_d [Homo sapiens]
64398	NP_776171	tetratricopeptide repeat protein 9C [Homo sapiens] >gi|302565132|ref|NP_001181633.1| tetratricopeptide repeat protein 9C [Macaca mulatta] >gi|114638079|ref|XP_001157174.1| PREDICTED: tetratricopeptide repeat protein 9C isoform 3 [Pan troglodytes] >gi|297688436|ref|XP_002821692.1| PREDICTED: tetratricopeptide repeat protein 9C [Pongo abelii] >gi|397516689|ref|XP_003828556.1| PREDICTED: tetratricop…
15519	NP_776152	PDZ domain-containing protein 8 [Homo sapiens] >gi|73621383|sp|Q8NEN9.1|PDZD8_HUMAN RecName: Full=PDZ domain-containing protein 8; AltName: Full=Sarcoma antigen NY-SAR-84/NY-SAR-104 >gi|22382224|gb|AAH28375.1| PDZ domain containing 8 [Homo sapiens] >gi|55664252|emb|CAH73253.1| novel protein [Homo sapiens] >gi|55665293|emb|CAH70347.1| novel protein [Homo sapiens] >gi|119569812|gb|EAW49427.1| PDZ d…
63939	NP_775882	protein FAM98B isoform 1 [Homo sapiens]
22118	NP_775811	alpha-(1,3)-fucosyltransferase 11 precursor [Homo sapiens] >gi|121943313|sp|Q495W5.1|FUT11_HUMAN RecName: Full=Alpha-(1,3)-fucosyltransferase 11; AltName: Full=Fucosyltransferase XI; Short=Fuc-TXI; Short=FucT-XI; AltName: Full=Galactoside 3-L-fucosyltransferase 11; Short=Fucosyltransferase 11 >gi|71680304|gb|AAI00997.1| Fucosyltransferase 11 (alpha (1,3) fucosyltransferase) [Homo sapiens] >gi|716…
36213	NP_775788	vitamin K epoxide reductase complex subunit 1-like protein 1 [Homo sapiens] >gi|114613750|ref|XP_527770.2| PREDICTED: vitamin K epoxide reductase complex, subunit 1-like 1 [Pan troglodytes] >gi|62511214|sp|Q8N0U8.2|VKORL_HUMAN RecName: Full=Vitamin K epoxide reductase complex subunit 1-like protein 1; Short=VKORC1-like protein 1 >gi|40217985|gb|AAR82915.1| VKORC1-like protein 1 [Homo sapiens] >gi…
37046	NP_775756	teashirt homolog 2 isoform 1 [Homo sapiens] >gi|108935911|sp|Q9NRE2.3|TSH2_HUMAN RecName: Full=Teashirt homolog 2; AltName: Full=Ovarian cancer-related protein 10-2; Short=OVC10-2; AltName: Full=Zinc finger protein 218 >gi|66347302|emb|CAI95385.1| teashirt zinc finger homeobox 2 [Homo sapiens] >gi|66347820|emb|CAI95730.1| teashirt zinc finger homeobox 2 [Homo sapiens] >gi|119595990|gb|EAW75584.1|…
23386	NP_775741	membrane magnesium transporter 1 precursor [Homo sapiens] >gi|397482339|ref|XP_003812387.1| PREDICTED: membrane magnesium transporter 1 [Pan paniscus] >gi|74751006|sp|Q8N4V1.1|MMGT1_HUMAN RecName: Full=Membrane magnesium transporter 1; AltName: Full=ER membrane protein complex subunit 5; AltName: Full=Transmembrane protein 32; Flags: Precursor >gi|21707382|gb|AAH33588.1| Membrane magnesium transp…
101300	NP_742013	tripartite motif-containing protein 39 isoform 2 [Homo sapiens] >gi|332245871|ref|XP_003272075.1| PREDICTED: tripartite motif-containing protein 39-like isoform 1 [Nomascus leucogenys] >gi|397471686|ref|XP_003807417.1| PREDICTED: tripartite motif-containing protein 39-like isoform 2 [Pan paniscus] >gi|397471688|ref|XP_003807418.1| PREDICTED: tripartite motif-containing protein 39-like isoform 3 […
27403	NP_742000	COBW domain-containing protein 2 [Homo sapiens] >gi|74714301|sp|Q8IUF1.1|CBWD2_HUMAN RecName: Full=COBW domain-containing protein 2; AltName: Full=Cobalamin synthase W domain-containing protein 2 >gi|24850426|gb|AAN64907.1| COBW domain-containing protein [Homo sapiens] >gi|34596560|gb|AAQ76868.1| COBW domain containing protein 2 [Homo sapiens] >gi|111306485|gb|AAI20993.1| COBW domain containing 2…
52246	NP_741994	ubiquitin carboxyl-terminal hydrolase 2 isoform b [Homo sapiens] >gi|24943173|gb|AAN65363.1|AF440755_1 ubiquitin specific protease 2b [Homo sapiens] >gi|119587888|gb|EAW67484.1| ubiquitin specific peptidase 2, isoform CRA_a [Homo sapiens] >gi|158257942|dbj|BAF84944.1| unnamed protein product [Homo sapiens] >gi|167887742|gb|ACA06096.1| ubiquitin carboxyl-terminal hydrolase 2 variant 2 [Homo sapien…
22632	NP_733792	ribosome-releasing factor 2, mitochondrial isoform 2 [Homo sapiens] >gi|17432241|gb|AAL39010.1|AF111808_1 MSTP027 [Homo sapiens] >gi|119616151|gb|EAW95745.1| G elongation factor, mitochondrial 2, isoform CRA_c [Homo sapiens] >gi|119616153|gb|EAW95747.1| G elongation factor, mitochondrial 2, isoform CRA_c [Homo sapiens]
50647	NP_733781	ribosome-releasing factor 2, mitochondrial isoform 3 [Homo sapiens] >gi|10437805|dbj|BAB15109.1| unnamed protein product [Homo sapiens] >gi|119616150|gb|EAW95744.1| G elongation factor, mitochondrial 2, isoform CRA_b [Homo sapiens]
45748	NP_733765	sarcoplasmic/endoplasmic reticulum calcium ATPase 2 isoform b [Homo sapiens] >gi|114312|sp|P16615.1|AT2A2_HUMAN RecName: Full=Sarcoplasmic/endoplasmic reticulum calcium ATPase 2; Short=SERCA2; Short=SR Ca(2+)-ATPase 2; AltName: Full=Calcium pump 2; AltName: Full=Calcium-transporting ATPase sarcoplasmic reticulum type, slow twitch skeletal muscle isoform; AltName: Full=Endoplasmic reticulum class …
39709	NP_722517	uncharacterized protein C10orf46 [Homo sapiens] >gi|67460542|sp|Q86Y37.1|CJ046_HUMAN RecName: Full=Uncharacterized protein C10orf46 >gi|28460532|emb|CAD67614.1| hypothetical protein [Homo sapiens] >gi|119569796|gb|EAW49411.1| chromosome 10 open reading frame 46, isoform CRA_a [Homo sapiens]
1700	NP_714916	KDEL motif-containing protein 2 precursor [Homo sapiens] >gi|110810398|sp|Q7Z4H8.2|KDEL2_HUMAN RecName: Full=KDEL motif-containing protein 2; Flags: Precursor >gi|119587523|gb|EAW67119.1| KDEL (Lys-Asp-Glu-Leu) containing 2, isoform CRA_a [Homo sapiens] >gi|119587524|gb|EAW67120.1| KDEL (Lys-Asp-Glu-Leu) containing 2, isoform CRA_a [Homo sapiens]
29733	NP_710162	zinc finger protein 367 [Homo sapiens] >gi|74762420|sp|Q7RTV3.1|ZN367_HUMAN RecName: Full=Zinc finger protein 367; AltName: Full=C2H2 zinc finger protein ZFF29 >gi|22960728|tpg|DAA00067.1| TPA_exp: ZNF367 [Homo sapiens] >gi|45477867|gb|AAS66303.1| C2H2 zinc finger protein ZFF29b [Homo sapiens] >gi|57160688|emb|CAI39622.1| zinc finger protein 367 [Homo sapiens] >gi|116496615|gb|AAI26142.1| Zinc fi…
10115	NP_705618	nuclear pore complex protein Nup155 isoform 1 [Homo sapiens] >gi|6093462|sp|O75694.1|NU155_HUMAN RecName: Full=Nuclear pore complex protein Nup155; AltName: Full=155 kDa nucleoporin; AltName: Full=Nucleoporin Nup155 >gi|3288447|emb|CAA07553.1| nucleoporin 155 [Homo sapiens] >gi|24657971|gb|AAH39257.1| Nucleoporin 155kDa [Homo sapiens] >gi|119576361|gb|EAW55957.1| nucleoporin 155kDa, isoform CRA_a…
41326	NP_699185	transmembrane protein 161B [Homo sapiens] >gi|74730190|sp|Q8NDZ6.1|T161B_HUMAN RecName: Full=Transmembrane protein 161B >gi|22713602|gb|AAH37287.1| Transmembrane protein 161B [Homo sapiens] >gi|119616348|gb|EAW95942.1| hypothetical protein MGC33214, isoform CRA_f [Homo sapiens] >gi|123997883|gb|ABM86543.1| transmembrane protein 161B [synthetic construct] >gi|157928757|gb|ABW03664.1| transmembrane…
7903	NP_699170	tRNA pseudouridine synthase-like 1 [Homo sapiens] >gi|52783232|sp|Q8N0Z8.1|PUSL1_HUMAN RecName: Full=tRNA pseudouridine synthase-like 1; AltName: Full=tRNA pseudouridylate synthase-like 1; AltName: Full=tRNA-uridine isomerase-like 1 >gi|21706547|gb|AAH34304.1| Pseudouridylate synthase-like 1 [Homo sapiens] >gi|22761287|dbj|BAC11527.1| unnamed protein product [Homo sapiens] >gi|56204950|emb|CAI231…
43017	NP_699160	aldehyde dehydrogenase family 16 member A1 isoform 1 [Homo sapiens] >gi|269849532|sp|Q8IZ83.2|A16A1_HUMAN RecName: Full=Aldehyde dehydrogenase family 16 member A1 >gi|119572869|gb|EAW52484.1| aldehyde dehydrogenase 16 family, member A1, isoform CRA_c [Homo sapiens]
32153	NP_694987	DNA replication licensing factor MCM9 isoform 2 [Homo sapiens] >gi|21618780|gb|AAH31658.1| Minichromosome maintenance complex component 9 [Homo sapiens] >gi|119568576|gb|EAW48191.1| minichromosome maintenance deficient domain containing 1, isoform CRA_a [Homo sapiens] >gi|123983300|gb|ABM83391.1| minichromosome maintenance deficient domain containing 1 [synthetic construct] >gi|123998005|gb|ABM86…
18221	NP_694944	gap junction beta-4 protein [Homo sapiens] >gi|12229761|sp|Q9NTQ9.1|CXB4_HUMAN RecName: Full=Gap junction beta-4 protein; AltName: Full=Connexin-30.3; Short=Cx30.3 >gi|7711015|emb|CAB90270.1| gap junction protein, beta 4, 30.3kDa [Homo sapiens] >gi|21961204|gb|AAH34709.1| Gap junction protein, beta 4, 30.3kDa [Homo sapiens] >gi|119627848|gb|EAX07443.1| hCG2032177 [Homo sapiens] >gi|123980842|gb|A…
47225	NP_694942	ubiquitin carboxyl-terminal hydrolase 43 isoform 1 [Homo sapiens] >gi|296452852|sp|Q70EL4.2|UBP43_HUMAN RecName: Full=Ubiquitin carboxyl-terminal hydrolase 43; AltName: Full=Deubiquitinating enzyme 43; AltName: Full=Ubiquitin thioesterase 43; AltName: Full=Ubiquitin-specific-processing protease 43 >gi|219518109|gb|AAI44042.1| Ubiquitin specific peptidase 43 [Homo sapiens]
4609	NP_694546	26S protease regulatory subunit 6B isoform 2 [Homo sapiens] >gi|114677263|ref|XP_001140980.1| PREDICTED: 26S protease regulatory subunit 6B isoform 1 [Pan troglodytes] >gi|291414123|ref|XP_002723310.1| PREDICTED: proteasome 26S ATPase subunit 4 isoform 2 [Oryctolagus cuniculus] >gi|301776691|ref|XP_002923752.1| PREDICTED: 26S protease regulatory subunit 6B-like isoform 2 [Ailuropoda melanoleuca] …
16513	NP_690866	TIP41-like protein isoform 1 [Homo sapiens] >gi|332811180|ref|XP_513978.3| PREDICTED: TIP41-like protein isoform 3 [Pan troglodytes] >gi|397508428|ref|XP_003824658.1| PREDICTED: TIP41-like protein [Pan paniscus] >gi|74739629|sp|O75663.2|TIPRL_HUMAN RecName: Full=TIP41-like protein; AltName: Full=Putative MAPK-activating protein PM10; AltName: Full=Type 2A-interacting protein; Short=TIP >gi|416524…
108136	NP_689986	tctex1 domain-containing protein 2 [Homo sapiens] >gi|55621782|ref|XP_516972.1| PREDICTED: tctex1 domain-containing protein 2-like [Pan troglodytes] >gi|397469686|ref|XP_003806476.1| PREDICTED: tctex1 domain-containing protein 2 [Pan paniscus] >gi|166987400|sp|Q8WW35.2|TC1D2_HUMAN RecName: Full=Tctex1 domain-containing protein 2
35053	NP_689953	3-hydroxyisobutyrate dehydrogenase, mitochondrial precursor [Homo sapiens] >gi|332242672|ref|XP_003270508.1| PREDICTED: 3-hydroxyisobutyrate dehydrogenase, mitochondrial [Nomascus leucogenys] >gi|332864958|ref|XP_519013.3| PREDICTED: 3-hydroxyisobutyrate dehydrogenase, mitochondrial [Pan troglodytes] >gi|397472849|ref|XP_003807946.1| PREDICTED: 3-hydroxyisobutyrate dehydrogenase, mitochondrial [P…
11844	NP_689926	dolichyl-diphosphooligosaccharide--protein glycosyltransferase subunit STT3A [Homo sapiens] >gi|197099270|ref|NP_001127302.1| dolichyl-diphosphooligosaccharide--protein glycosyltransferase subunit STT3A [Pongo abelii] >gi|350535543|ref|NP_001233378.1| dolichyl-diphosphooligosaccharide--protein glycosyltransferase subunit STT3A [Pan troglodytes] >gi|383872732|ref|NP_001244350.1| dolichyl-diphospho…
4883	NP_689920	graves disease carrier protein [Homo sapiens] >gi|215274156|sp|P16260.3|GDC_HUMAN RecName: Full=Graves disease carrier protein; Short=GDC; AltName: Full=Graves disease autoantigen; Short=GDA; AltName: Full=Mitochondrial solute carrier protein homolog; AltName: Full=Solute carrier family 25 member 16 >gi|20988432|gb|AAH30266.1| Solute carrier family 25 (mitochondrial carrier; Graves disease autoan…
37387	NP_689808	piggyBac transposable element-derived protein 4 [Homo sapiens] >gi|269849663|sp|Q96DM1.3|PGBD4_HUMAN RecName: Full=PiggyBac transposable element-derived protein 4 >gi|119612693|gb|EAW92287.1| hCG1657475 [Homo sapiens]
9984	NP_689619	actin filament-associated protein 1-like 1 isoform 1 [Homo sapiens] >gi|156630522|sp|Q8TED9.2|AF1L1_HUMAN RecName: Full=Actin filament-associated protein 1-like 1; Short=AFAP1-like protein 1 >gi|115529035|gb|AAI25094.1| Actin filament associated protein 1-like 1 [Homo sapiens] >gi|119582191|gb|EAW61787.1| hypothetical protein FLJ36748 [Homo sapiens] >gi|168272882|dbj|BAG10280.1| actin filament as…
30942	NP_689557	protein LSM12 homolog [Homo sapiens] >gi|31711990|ref|NP_766535.1| protein LSM12 homolog [Mus musculus] >gi|157786700|ref|NP_001099313.1| protein LSM12 homolog [Rattus norvegicus] >gi|164451494|ref|NP_001069566.2| protein LSM12 homolog [Bos taurus] >gi|197101061|ref|NP_001125658.1| protein LSM12 homolog [Pongo abelii] >gi|388452946|ref|NP_001253722.1| protein LSM12 homolog [Macaca mulatta] >gi|73…
79595	NP_689520	tRNA (adenine(58)-N(1))-methyltransferase catalytic subunit TRMT61A [Homo sapiens] >gi|397470936|ref|XP_003807066.1| PREDICTED: tRNA (adenine(58)-N(1))-methyltransferase catalytic subunit TRMT61A [Pan paniscus] >gi|74760827|sp|Q96FX7.1|TRM61_HUMAN RecName: Full=tRNA (adenine(58)-N(1))-methyltransferase catalytic subunit TRMT61A; AltName: Full=tRNA(m1A58)-methyltransferase subunit TRMT61A; Short=t…
59398	NP_689518	protein O-glucosyltransferase 1 precursor [Homo sapiens] >gi|114588661|ref|XP_516666.2| PREDICTED: protein O-glucosyltransferase 1 isoform 2 [Pan troglodytes] >gi|397509574|ref|XP_003825192.1| PREDICTED: protein O-glucosyltransferase 1 [Pan paniscus] >gi|74730148|sp|Q8NBL1.1|PGLT1_HUMAN RecName: Full=Protein O-glucosyltransferase 1; AltName: Full=CAP10-like 46 kDa protein; Short=hCLP46; AltName: …
13044	NP_689497	charged multivesicular body protein 4c [Homo sapiens] >gi|73917755|sp|Q96CF2.1|CHM4C_HUMAN RecName: Full=Charged multivesicular body protein 4c; AltName: Full=Chromatin-modifying protein 4c; Short=CHMP4c; AltName: Full=SNF7 homolog associated with Alix 3; AltName: Full=SNF7-3; Short=hSnf7-3; AltName: Full=Vacuolar protein sorting-associated protein 32-3; Short=Vps32-3; Short=hVps32-3 >gi|15680019…
14854	NP_689481	probable proline--tRNA ligase, mitochondrial precursor [Homo sapiens] >gi|73919761|sp|Q7L3T8.1|SYPM_HUMAN RecName: Full=Probable proline--tRNA ligase, mitochondrial; AltName: Full=Prolyl-tRNA synthetase; Short=ProRS; Flags: Precursor >gi|33873290|gb|AAH11758.2| Prolyl-tRNA synthetase 2, mitochondrial (putative) [Homo sapiens] >gi|39644604|gb|AAH07956.2| Prolyl-tRNA synthetase 2, mitochondrial (pu…
29213	NP_689472	treslin [Homo sapiens] >gi|156631024|sp|Q7Z2Z1.2|TICRR_HUMAN RecName: Full=Treslin; AltName: Full=TopBP1-interacting checkpoint and replication regulator; AltName: Full=TopBP1-interacting, replication-stimulating protein
25893	NP_689343	gap junction delta-3 protein [Homo sapiens] >gi|74750879|sp|Q8N144.1|CXD3_HUMAN RecName: Full=Gap junction delta-3 protein; AltName: Full=Connexin-31.9; Short=Cx31.9; AltName: Full=Gap junction alpha-11 protein; AltName: Full=Gap junction chi-1 protein >gi|21435094|gb|AAM53649.1|AF514298_1 connexin31.9 [Homo sapiens] >gi|22122226|gb|AAM18801.1| connexin 31.9 [Homo sapiens] >gi|119581064|gb|EAW606…
12690	NP_683879	pantothenate kinase 1 isoform beta [Homo sapiens] >gi|332834999|ref|XP_003312808.1| PREDICTED: pantothenate kinase 1 [Pan troglodytes] >gi|20043241|tpg|DAA00003.1| TPA_exp: pantothenate kinase 1beta [Homo sapiens] >gi|33563054|gb|AAK20917.1| pantothenate kinase 1 beta [Homo sapiens] >gi|55957270|emb|CAI16827.1| pantothenate kinase 1 [Homo sapiens] >gi|119570517|gb|EAW50132.1| pantothenate kinase …
3014	NP_683723	epsin-2 isoform a [Homo sapiens]
20303	NP_665803	ankyrin repeat and BTB/POZ domain-containing protein 2 [Homo sapiens]
36342	NP_663729	ATP synthase mitochondrial F1 complex assembly factor 2 [Homo sapiens] >gi|73917623|sp|Q8N5M1.1|ATPF2_HUMAN RecName: Full=ATP synthase mitochondrial F1 complex assembly factor 2; AltName: Full=ATP12 homolog; Flags: Precursor >gi|21594781|gb|AAH32126.1| ATP synthase mitochondrial F1 complex assembly factor 2 [Homo sapiens] >gi|33991163|gb|AAH04114.1| ATP synthase mitochondrial F1 complex assembly …
14083	NP_663162	oxysterol-binding protein-related protein 3 isoform d [Homo sapiens] >gi|397472910|ref|XP_003807974.1| PREDICTED: oxysterol-binding protein-related protein 3 isoform 4 [Pan paniscus] >gi|20531139|gb|AAM27389.1|AF491784_1 oxysterol binding protein-related protein 3 isoform 1d [Homo sapiens] >gi|51094999|gb|EAL24243.1| oxysterol binding protein-like 3 [Homo sapiens] >gi|119614226|gb|EAW93820.1| hCG…
49923	NP_660358	lactation elevated protein 1 [Homo sapiens] >gi|114608763|ref|XP_518672.2| PREDICTED: lactation elevated protein 1 [Pan troglodytes] >gi|74762631|sp|Q8WV93.2|LACE1_HUMAN RecName: Full=Lactation elevated protein 1; AltName: Full=Protein AFG1 homolog >gi|21668098|gb|AAM74228.1|AF520418_1 lactation elevated 1 [Homo sapiens] >gi|37589913|gb|AAH18445.2| Lactation elevated 1 [Homo sapiens] >gi|66347383…
16125	NP_660337	WD repeat-containing protein 90 [Homo sapiens] >gi|190423649|sp|Q96KV7.2|WDR90_HUMAN RecName: Full=WD repeat-containing protein 90
17383	NP_660309	nudC domain-containing protein 2 [Homo sapiens] >gi|350537885|ref|NP_001233494.1| nudC domain-containing protein 2 [Pan troglodytes] >gi|109079658|ref|XP_001088408.1| PREDICTED: nudC domain-containing protein 2 [Macaca mulatta] >gi|109084957|ref|XP_001082159.1| PREDICTED: nudC domain-containing protein 2-like [Macaca mulatta] >gi|297676575|ref|XP_002816207.1| PREDICTED: nudC domain-containing pro…
9624	NP_660294	serine/threonine/tyrosine-interacting protein [Homo sapiens] >gi|194733759|ref|NP_001124173.1| serine/threonine/tyrosine-interacting protein [Homo sapiens] >gi|114653058|ref|XP_001159524.1| PREDICTED: serine/threonine/tyrosine-interacting protein isoform 1 [Pan troglodytes] >gi|29840812|sp|Q8WUJ0.1|STYX_HUMAN RecName: Full=Serine/threonine/tyrosine-interacting protein; AltName: Full=Protein tyros…
110075	NP_660279	UDP-GlcNAc:betaGal beta-1,3-N-acetylglucosaminyltransferase 7 [Homo sapiens] >gi|74723834|sp|Q8NFL0.1|B3GN7_HUMAN RecName: Full=UDP-GlcNAc:betaGal beta-1,3-N-acetylglucosaminyltransferase 7; Short=BGnT-7; Short=Beta-1,3-Gn-T7; Short=Beta-1,3-N-acetylglucosaminyltransferase 7; Short=Beta3Gn-T7 >gi|21538985|gb|AAM61770.1|AF502430_1 beta 1,3-N-acetylglucosaminyltransferase 7 [Homo sapiens] >gi|62988…
18516	NP_660213	39S ribosomal protein L30, mitochondrial precursor [Homo sapiens] >gi|74730583|sp|Q8TCC3.1|RM30_HUMAN RecName: Full=39S ribosomal protein L30, mitochondrial; Short=L30mt; Short=MRP-L30; AltName: Full=39S ribosomal protein L28, mitochondrial; Short=L28mt; Short=MRP-L28; Flags: Precursor >gi|18490231|gb|AAH22391.1| Mitochondrial ribosomal protein L30 [Homo sapiens] >gi|62630184|gb|AAX88929.1| unkno…
39439	NP_660159	solute carrier family 2, facilitated glucose transporter member 12 [Homo sapiens] >gi|74762615|sp|Q8TD20.1|GTR12_HUMAN RecName: Full=Solute carrier family 2, facilitated glucose transporter member 12; AltName: Full=Glucose transporter type 12; Short=GLUT-12 >gi|19172484|gb|AAL02327.1| glucose transporter protein 12 [Homo sapiens] >gi|47124494|gb|AAH70149.1| Solute carrier family 2 (facilitated gl…
34020	NP_660151	short-chain dehydrogenase/reductase family 42E member 1 [Homo sapiens] >gi|187661956|sp|Q8WUS8.2|D42E1_HUMAN RecName: Full=Short-chain dehydrogenase/reductase family 42E member 1
66375	NP_660150	GPI mannosyltransferase 1 [Homo sapiens] >gi|197098244|ref|NP_001125728.1| GPI mannosyltransferase 1 [Pongo abelii] >gi|74752622|sp|Q9H3S5.1|PIGM_HUMAN RecName: Full=GPI mannosyltransferase 1; AltName: Full=GPI mannosyltransferase I; Short=GPI-MT-I; AltName: Full=Phosphatidylinositol-glycan biosynthesis class M protein; Short=PIG-M >gi|75041884|sp|Q5RAH7.1|PIGM_PONAB RecName: Full=GPI mannosyltra…
7249	NP_659496	L-fucose kinase [Homo sapiens] >gi|73915340|sp|Q8N0W3.2|FUK_HUMAN RecName: Full=L-fucose kinase; Short=Fucokinase >gi|55925156|gb|AAV67949.1| fucokinase [Homo sapiens] >gi|66363704|gb|AAH32542.2| Fucokinase [Homo sapiens] >gi|119572199|gb|EAW51814.1| fucokinase, isoform CRA_a [Homo sapiens]
44273	NP_659486	ubiquitin-like domain-containing CTD phosphatase 1 [Bos taurus] >gi|193083197|ref|NP_659486.2| ubiquitin-like domain-containing CTD phosphatase 1 [Homo sapiens] >gi|388453947|ref|NP_001253320.1| ubiquitin-like domain-containing CTD phosphatase 1 [Macaca mulatta] >gi|73953569|ref|XP_546271.2| PREDICTED: ubiquitin-like domain containing CTD phosphatase 1 isoform 1 [Canis lupus familiaris] >gi|11460…
94274	NP_659418	mitochondrial inner membrane protease subunit 1 [Homo sapiens] >gi|55635719|ref|XP_521877.1| PREDICTED: hypothetical protein LOC466478 isoform 4 [Pan troglodytes] >gi|114636800|ref|XP_001141532.1| PREDICTED: hypothetical protein LOC466478 isoform 3 [Pan troglodytes] >gi|397520727|ref|XP_003830463.1| PREDICTED: mitochondrial inner membrane protease subunit 1 [Pan paniscus] >gi|397520729|ref|XP_003…
14251	NP_653337	protein midA homolog, mitochondrial isoform 1 [Homo sapiens] >gi|74749891|sp|Q7L592.1|MIDA_HUMAN RecName: Full=Protein midA homolog, mitochondrial; Flags: Precursor >gi|38197076|gb|AAH04548.2| Chromosome 2 open reading frame 56 [Homo sapiens] >gi|62822267|gb|AAY14816.1| unknown [Homo sapiens] >gi|119620807|gb|EAX00402.1| hypothetical protein PRO1853, isoform CRA_c [Homo sapiens]
33277	NP_653310	putative tRNA pseudouridine synthase Pus10 [Homo sapiens] >gi|121942830|sp|Q3MIT2.1|PUS10_HUMAN RecName: Full=Putative tRNA pseudouridine synthase Pus10; AltName: Full=Coiled-coil domain-containing protein 139; AltName: Full=tRNA pseudouridine 55 synthase; Short=Psi55 synthase; AltName: Full=tRNA pseudouridylate synthase; AltName: Full=tRNA-uridine isomerase >gi|75516696|gb|AAI01681.1| Pseudourid…
3264	NP_653284	dehydrogenase/reductase SDR family member 13 precursor [Homo sapiens] >gi|74738164|sp|Q6UX07.1|DHR13_HUMAN RecName: Full=Dehydrogenase/reductase SDR family member 13; Flags: Precursor >gi|37182254|gb|AAQ88929.1| EALL419 [Homo sapiens] >gi|119571544|gb|EAW51159.1| hCG1998851, isoform CRA_f [Homo sapiens]
76878	NP_653261	sphingomyelin synthase-related protein 1 isoform 2 [Homo sapiens] >gi|332834470|ref|XP_521515.3| PREDICTED: sphingomyelin synthase-related protein 1 [Pan troglodytes] >gi|16553765|dbj|BAB71586.1| unnamed protein product [Homo sapiens] >gi|57209198|emb|CAI40909.1| sterile alpha motif domain containing 8 [Homo sapiens] >gi|119574952|gb|EAW54567.1| sterile alpha motif domain containing 8, isoform CR…
44523	NP_653230	raftlin-2 [Homo sapiens] >gi|134047878|sp|Q52LD8.3|RFTN2_HUMAN RecName: Full=Raftlin-2; AltName: Full=Raft-linking protein 2 >gi|62740060|gb|AAH93966.1| Raftlin family member 2 [Homo sapiens] >gi|84040290|gb|AAI11070.1| Raftlin family member 2 [Homo sapiens] >gi|109731227|gb|AAI13362.1| Raftlin family member 2 [Homo sapiens] >gi|119590575|gb|EAW70169.1| chromosome 2 open reading frame 11 [Homo sa…
57892	NP_653229	TBC1 domain family member 20 [Homo sapiens] >gi|34395569|sp|Q96BZ9.1|TBC20_HUMAN RecName: Full=TBC1 domain family member 20 >gi|15929052|gb|AAH14983.1| TBC1D20 protein [Homo sapiens] >gi|56203508|emb|CAI23048.1| TBC1 domain family, member 20 [Homo sapiens] >gi|56204127|emb|CAI23015.1| TBC1 domain family, member 20 [Homo sapiens] >gi|119631075|gb|EAX10670.1| TBC1 domain family, member 20, isoform …
113655	NP_653208	cytochrome b5 domain-containing protein 1 [Homo sapiens] >gi|397477496|ref|XP_003810106.1| PREDICTED: cytochrome b5 domain-containing protein 1-like [Pan paniscus] >gi|74749152|sp|Q6P9G0.1|CB5D1_HUMAN RecName: Full=Cytochrome b5 domain-containing protein 1 >gi|38174502|gb|AAH60779.1| Cytochrome b5 domain containing 1 [Homo sapiens] >gi|119610525|gb|EAW90119.1| cytochrome b5 domain containing 1, i…
20679	NP_653183	protein TEX261 [Homo sapiens] >gi|114578017|ref|XP_001146153.1| PREDICTED: protein TEX261 isoform 1 [Pan troglodytes] >gi|332813684|ref|XP_003309149.1| PREDICTED: protein TEX261 [Pan troglodytes] >gi|397521862|ref|XP_003831004.1| PREDICTED: protein TEX261 [Pan paniscus] >gi|74749387|sp|Q6UWH6.1|TX261_HUMAN RecName: Full=Protein TEX261 >gi|37182685|gb|AAQ89143.1| tex261 [Homo sapiens] >gi|11876398…
78278	NP_631899	DEP domain-containing protein 7 isoform 2 [Homo sapiens] >gi|119588619|gb|EAW68213.1| novel 58.3 KDA protein, isoform CRA_b [Homo sapiens]
6470	NP_619525	ADP-ribosylation factor-binding protein GGA3 isoform long [Homo sapiens] >gi|14548064|sp|Q9NZ52.1|GGA3_HUMAN RecName: Full=ADP-ribosylation factor-binding protein GGA3; AltName: Full=Golgi-localized, gamma ear-containing, ARF-binding protein 3 >gi|7229486|gb|AAF42848.1|AF219138_1 GGA3 long isoform [Homo sapiens] >gi|119609658|gb|EAW89252.1| golgi associated, gamma adaptin ear containing, ARF bind…
20459	NP_619520	putative ATP-dependent RNA helicase DHX30 isoform 1 [Homo sapiens] >gi|74758997|sp|Q7L2E3.1|DHX30_HUMAN RecName: Full=Putative ATP-dependent RNA helicase DHX30; AltName: Full=DEAH box protein 30 >gi|18043040|gb|AAH20126.1| DEAH (Asp-Glu-Ala-His) box polypeptide 30 [Homo sapiens] >gi|119585238|gb|EAW64834.1| DEAH (Asp-Glu-Ala-His) box polypeptide 30, isoform CRA_b [Homo sapiens] >gi|119585239|gb|E…
60167	NP_612471	zinc finger MYND domain-containing protein 19 [Mus musculus] >gi|19923997|ref|NP_612471.1| zinc finger MYND domain-containing protein 19 [Homo sapiens] >gi|38454278|ref|NP_942065.1| zinc finger MYND domain-containing protein 19 [Rattus norvegicus] >gi|302565404|ref|NP_001181660.1| zinc finger MYND domain-containing protein 19 [Macaca mulatta] >gi|46397075|sp|Q7TSV3.1|ZMY19_RAT RecName: Full=Zinc …
37804	NP_612468	nogo-B receptor precursor [Homo sapiens] >gi|74762651|sp|Q96E22.1|NGBR_HUMAN RecName: Full=Nogo-B receptor; Short=NgBR; AltName: Full=Nuclear undecaprenyl pyrophosphate synthase 1 homolog; Flags: Precursor >gi|15278225|gb|AAH13026.1| Nuclear undecaprenyl pyrophosphate synthase 1 homolog (S. cerevisiae) [Homo sapiens] >gi|39645747|gb|AAH63794.1| Nuclear undecaprenyl pyrophosphate synthase 1 homolo…
8014	NP_612467	WD repeat-containing protein 92 isoform 1 [Homo sapiens] >gi|74760987|sp|Q96MX6.1|WDR92_HUMAN RecName: Full=WD repeat-containing protein 92; AltName: Full=WD repeat-containing protein Monad >gi|256032852|pdb|3I2N|A Chain A, Crystal Structure Of Wd40 Repeats Protein Wdr92 >gi|16551666|dbj|BAB71143.1| unnamed protein product [Homo sapiens] >gi|44890240|gb|AAH66657.1| WD repeat domain 92 [Homo sapie…
34199	NP_612455	mitochondrial assembly of ribosomal large subunit protein 1 [Homo sapiens] >gi|74731563|sp|Q96EH3.1|MASU1_HUMAN RecName: Full=Mitochondrial assembly of ribosomal large subunit protein 1 >gi|15147387|gb|AAH12331.1| Chromosome 7 open reading frame 30 [Homo sapiens] >gi|51095014|gb|EAL24258.1| chromosome 7 open reading frame 30 [Homo sapiens] >gi|119614191|gb|EAW93785.1| chromosome 7 open reading fr…
58467	NP_612452	HAUS augmin-like complex subunit 1 [Homo sapiens] >gi|332849822|ref|XP_001140633.2| PREDICTED: HAUS augmin-like complex, subunit 1 isoform 1 [Pan troglodytes] >gi|50400607|sp|Q96CS2.1|HAUS1_HUMAN RecName: Full=HAUS augmin-like complex subunit 1; AltName: Full=Coiled-coil domain-containing protein 5; AltName: Full=Enhancer of invasion-cluster; Short=HEI-C >gi|15559288|gb|AAH14003.1| Coiled-coil do…
66292	NP_612409	nucleolar MIF4G domain-containing protein 1 [Homo sapiens] >gi|74707675|sp|Q5C9Z4.1|NOM1_HUMAN RecName: Full=Nucleolar MIF4G domain-containing protein 1; AltName: Full=SGD1 homolog >gi|47933913|gb|AAT39521.1| nucleolar protein with MIF4G domain 1 [Homo sapiens] >gi|189442450|gb|AAI67821.1| Nucleolar protein with MIF4G domain 1 [synthetic construct]
29258	NP_612400	transmembrane protein 183A [Homo sapiens] >gi|388452942|ref|NP_001253210.1| transmembrane protein 183A [Macaca mulatta] >gi|114571886|ref|XP_514108.2| PREDICTED: transmembrane protein 183A isoform 2 [Pan troglodytes] >gi|332230876|ref|XP_003264620.1| PREDICTED: transmembrane protein 183A isoform 1 [Nomascus leucogenys] >gi|126302527|sp|Q8IXX5.2|T183A_HUMAN RecName: Full=Transmembrane protein 183A…
42238	NP_612390	oxidoreductase NAD-binding domain-containing protein 1 precursor [Homo sapiens] >gi|74731959|sp|Q96HP4.1|OXND1_HUMAN RecName: Full=Oxidoreductase NAD-binding domain-containing protein 1; Flags: Precursor >gi|14249886|gb|AAH08322.1| Oxidoreductase NAD-binding domain containing 1 [Homo sapiens] >gi|312152262|gb|ADQ32643.1| oxidoreductase NAD-binding domain containing 1 [synthetic construct]
82628	NP_612382	myeloid-associated differentiation marker [Homo sapiens] >gi|66932923|ref|NP_001018654.1| myeloid-associated differentiation marker [Homo sapiens] >gi|66932925|ref|NP_001018655.1| myeloid-associated differentiation marker [Homo sapiens] >gi|66932927|ref|NP_001018656.1| myeloid-associated differentiation marker [Homo sapiens] >gi|66932929|ref|NP_001018657.1| myeloid-associated differentiation mark…
17357	NP_612367	uncharacterized protein C19orf52 [Homo sapiens] >gi|74732998|sp|Q9BSF4.2|CS052_HUMAN RecName: Full=Uncharacterized protein C19orf52 >gi|15080113|gb|AAH11833.1| Chromosome 19 open reading frame 52 [Homo sapiens] >gi|37589915|gb|AAH05075.2| Chromosome 19 open reading frame 52 [Homo sapiens] >gi|37589918|gb|AAH07244.2| Chromosome 19 open reading frame 52 [Homo sapiens] >gi|119604566|gb|EAW84160.1| h…
68376	NP_612211	DNA-directed RNA polymerase III subunit RPC8 isoform a [Homo sapiens] >gi|65301161|ref|NP_001018060.1| DNA-directed RNA polymerase III subunit RPC8 isoform a [Homo sapiens] >gi|332859900|ref|XP_001169430.2| PREDICTED: DNA-directed RNA polymerase III subunit RPC8 isoform 1 [Pan troglodytes] >gi|397487166|ref|XP_003814678.1| PREDICTED: DNA-directed RNA polymerase III subunit RPC8 isoform 1 [Pan pan…
13689	NP_599030	cytoglobin [Homo sapiens] >gi|21263504|sp|Q8WWM9.1|CYGB_HUMAN RecName: Full=Cytoglobin; AltName: Full=Histoglobin; Short=HGb; AltName: Full=Stellate cell activation-associated protein >gi|18071104|emb|CAC86186.1| cytoglobin [Homo sapiens] >gi|19910939|dbj|BAB87840.1| stellate cell activation-associated protein [Homo sapiens] >gi|21757987|dbj|BAC05223.1| unnamed protein product [Homo sapiens] >gi|…
60827	NP_598003	zinc transporter 7 [Homo sapiens] >gi|222080086|ref|NP_001138356.1| zinc transporter 7 [Homo sapiens] >gi|74751261|sp|Q8NEW0.1|ZNT7_HUMAN RecName: Full=Zinc transporter 7; Short=ZnT-7; AltName: Full=Solute carrier family 30 member 7; AltName: Full=Znt-like transporter 2 >gi|21280083|gb|AAM21969.1| zinc transporter ZnT-7 [Homo sapiens] >gi|27497128|gb|AAO17324.1| zinc transporter ZNT7 [Homo sapien…
58268	NP_579877	probable histone-lysine N-methyltransferase NSD2 isoform 1 [Homo sapiens] >gi|19913350|ref|NP_579878.1| probable histone-lysine N-methyltransferase NSD2 isoform 1 [Homo sapiens] >gi|19913358|ref|NP_579890.1| probable histone-lysine N-methyltransferase NSD2 isoform 1 [Homo sapiens] >gi|109633019|ref|NP_001035889.1| probable histone-lysine N-methyltransferase NSD2 isoform 1 [Homo sapiens] >gi|74706…
15220	NP_573566	leucine-rich PPR motif-containing protein, mitochondrial precursor [Homo sapiens] >gi|156632706|sp|P42704.3|LPPRC_HUMAN RecName: Full=Leucine-rich PPR motif-containing protein, mitochondrial; AltName: Full=130 kDa leucine-rich protein; Short=LRP 130; AltName: Full=GP130; Flags: Precursor >gi|31074371|gb|AAP41922.1| leucine-rich PPR motif-containing protein [Homo sapiens] >gi|54887383|gb|AAH50311.…
57114	NP_550433	uracil-DNA glycosylase isoform UNG2 [Homo sapiens] >gi|350536971|ref|NP_001233452.1| uracil-DNA glycosylase [Pan troglodytes] >gi|37999897|sp|P13051.2|UNG_HUMAN RecName: Full=Uracil-DNA glycosylase; Short=UDG >gi|21780365|gb|AAM77695.1|AF526277_1 uracil-DNA glycosylase [Homo sapiens] >gi|1654005|emb|CAA61578.1| uracil-DNA-glycosylase, UNG2 [Homo sapiens] >gi|1850821|emb|CAA70211.1| uracil-DNA gly…
22799	NP_543138	SPRY domain-containing SOCS box protein 4 [Homo sapiens] >gi|114589521|ref|XP_001159678.1| PREDICTED: SPRY domain-containing SOCS box protein 4 isoform 1 [Pan troglodytes] >gi|74731085|sp|Q96A44.1|SPSB4_HUMAN RecName: Full=SPRY domain-containing SOCS box protein 4; Short=SSB-4 >gi|18034078|gb|AAL57348.1|AF403029_1 SPRY domain-containing SOCS box protein SSB-4 [Homo sapiens] >gi|14249890|gb|AAH083…
22027	NP_543010	D-tyrosyl-tRNA(Tyr) deacylase 1 [Homo sapiens] >gi|332238178|ref|XP_003268279.1| PREDICTED: d-tyrosyl-tRNA(Tyr) deacylase 1-like [Nomascus leucogenys] >gi|29427856|sp|Q8TEA8.2|DTD1_HUMAN RecName: Full=D-tyrosyl-tRNA(Tyr) deacylase 1; AltName: Full=Histidyl-tRNA synthase-related >gi|126031644|pdb|2OKV|A Chain A, C-Myc Dna Unwinding Element Binding Protein >gi|126031645|pdb|2OKV|B Chain B, C-Myc Dn…
43465	NP_542409	NEDD8-conjugating enzyme UBE2F isoform 1 [Homo sapiens] >gi|386781613|ref|NP_001247903.1| NEDD8-conjugating enzyme UBE2F [Macaca mulatta] >gi|55619489|ref|XP_516184.1| PREDICTED: hypothetical protein LOC460054 isoform 6 [Pan troglodytes] >gi|395733016|ref|XP_002813089.2| PREDICTED: NEDD8-conjugating enzyme UBE2F [Pongo abelii] >gi|397483937|ref|XP_003813145.1| PREDICTED: NEDD8-conjugating enzyme …
28513	NP_542401	probable UDP-sugar transporter protein SLC35A4 [Homo sapiens] >gi|74731793|sp|Q96G79.1|S35A4_HUMAN RecName: Full=Probable UDP-sugar transporter protein SLC35A4; AltName: Full=Solute carrier family 35 member A4 >gi|14602796|gb|AAH09906.1| Solute carrier family 35, member A4 [Homo sapiens] >gi|21739563|emb|CAD38817.1| hypothetical protein [Homo sapiens] >gi|119582444|gb|EAW62040.1| solute carrier f…
91129	NP_542397	WD repeat-containing protein 89 [Homo sapiens] >gi|57165359|ref|NP_001008726.1| WD repeat-containing protein 89 [Homo sapiens] >gi|384871679|ref|NP_001245201.1| WD repeat-containing protein 89 [Homo sapiens] >gi|74762654|sp|Q96FK6.1|WDR89_HUMAN RecName: Full=WD repeat-containing protein 89 >gi|27356609|gb|AAO06950.1|AF115513_1 MSTP050 [Homo sapiens] >gi|14715068|gb|AAH10698.1| WD repeat domain 89…
51940	NP_542395	probable D-tyrosyl-tRNA(Tyr) deacylase 2 [Homo sapiens] >gi|74731729|sp|Q96FN9.1|DTD2_HUMAN RecName: Full=Probable D-tyrosyl-tRNA(Tyr) deacylase 2 >gi|14714923|gb|AAH10618.1| C14orf126 protein [Homo sapiens] >gi|119586348|gb|EAW65944.1| chromosome 14 open reading frame 126, isoform CRA_a [Homo sapiens] >gi|119586349|gb|EAW65945.1| chromosome 14 open reading frame 126, isoform CRA_a [Homo sapiens]
46807	NP_542383	transmembrane protein 41A precursor [Homo sapiens] >gi|114590847|ref|XP_526412.2| PREDICTED: transmembrane protein 41A [Pan troglodytes] >gi|397470065|ref|XP_003806655.1| PREDICTED: transmembrane protein 41A [Pan paniscus] >gi|74731986|sp|Q96HV5.1|TM41A_HUMAN RecName: Full=Transmembrane protein 41A; Flags: Precursor >gi|14165492|gb|AAH08043.1| Transmembrane protein 41A [Homo sapiens] >gi|18043735…
95476	NP_542381	ATP-binding domain-containing protein 4 isoform 1 [Homo sapiens] >gi|317373478|sp|Q7L8W6.3|ATBD4_HUMAN RecName: Full=ATP-binding domain-containing protein 4 >gi|21752980|dbj|BAC04266.1| unnamed protein product [Homo sapiens] >gi|45219851|gb|AAH66652.1| ATP binding domain 4 [Homo sapiens] >gi|119612733|gb|EAW92327.1| ATP binding domain 4 [Homo sapiens]
5026	NP_542193	BRI3-binding protein precursor [Homo sapiens] >gi|74730999|sp|Q8WY22.1|BRI3B_HUMAN RecName: Full=BRI3-binding protein; Short=I3-binding protein; AltName: Full=Cervical cancer 1 proto-oncogene-binding protein KG19; AltName: Full=HCCRBP-1 >gi|17985371|gb|AAL54382.1| I3 binding protein [Homo sapiens] >gi|21961229|gb|AAH34525.1| BRI3 binding protein [Homo sapiens]
46048	NP_536724	phosphatidylinositol glycan anchor biosynthesis class U protein precursor [Homo sapiens] >gi|114681567|ref|XP_514597.2| PREDICTED: phosphatidylinositol glycan anchor biosynthesis class U protein isoform 2 [Pan troglodytes] >gi|397523731|ref|XP_003831872.1| PREDICTED: phosphatidylinositol glycan anchor biosynthesis class U protein isoform 1 [Pan paniscus] >gi|29336947|sp|Q9H490.3|PIGU_HUMAN RecNam…
42659	NP_510870	cytochrome c oxidase assembly protein COX15 homolog isoform 1 [Homo sapiens] >gi|332834844|ref|XP_001149196.2| PREDICTED: cytochrome c oxidase assembly protein COX15 homolog isoform 1 [Pan troglodytes] >gi|397510237|ref|XP_003825507.1| PREDICTED: cytochrome c oxidase assembly protein COX15 homolog [Pan paniscus] >gi|51315906|sp|Q7KZN9.1|COX15_HUMAN RecName: Full=Cytochrome c oxidase assembly prot…
28899	NP_478126	exosome complex component MTR3 [Homo sapiens] >gi|74736141|sp|Q5RKV6.1|EXOS6_HUMAN RecName: Full=Exosome complex component MTR3; AltName: Full=Exosome component 6; AltName: Full=mRNA transport regulator 3 homolog; Short=hMtr3; AltName: Full=p11 >gi|122920912|pdb|2NN6|F Chain F, Structure Of The Human Rna Exosome Composed Of Rrp41, Rrp45, Rrp46, Rrp43, Mtr3, Rrp42, Csl4, Rrp4, And Rrp40 >gi|559308…
22953	NP_478061	rRNA maturation factor homolog isoform 1 [Homo sapiens] >gi|47117865|sp|P58557.2|YBEY_HUMAN RecName: Full=rRNA maturation factor homolog >gi|119629693|gb|EAX09288.1| chromosome 21 open reading frame 57, isoform CRA_a [Homo sapiens] >gi|119629696|gb|EAX09291.1| chromosome 21 open reading frame 57, isoform CRA_a [Homo sapiens]
21634	NP_478059	phosphoserine aminotransferase isoform 1 [Homo sapiens] >gi|20141815|sp|Q9Y617.2|SERC_HUMAN RecName: Full=Phosphoserine aminotransferase; AltName: Full=Phosphohydroxythreonine aminotransferase; Short=PSAT >gi|12654301|gb|AAH00971.1| Phosphoserine aminotransferase 1 [Homo sapiens] >gi|13436074|gb|AAH04863.1| Phosphoserine aminotransferase 1 [Homo sapiens] >gi|17390289|gb|AAH18129.1| Phosphoserine …
34005	NP_477097	G1/S-specific cyclin-E2 [Homo sapiens] >gi|5921733|sp|O96020.1|CCNE2_HUMAN RecName: Full=G1/S-specific cyclin-E2 >gi|3769614|gb|AAC80528.1| cyclin E2 [Homo sapiens] >gi|3885976|gb|AAC78145.1| cyclin E2 [Homo sapiens] >gi|4008085|gb|AAD08816.1| cyclin E2 [Homo sapiens] >gi|56553111|gb|AAV97813.1| cyclin E2 [Homo sapiens] >gi|119612137|gb|EAW91731.1| cyclin E2, isoform CRA_e [Homo sapiens] >gi|1196…
7215	NP_476516	N-alpha-acetyltransferase 15, NatA auxiliary subunit [Homo sapiens] >gi|57012969|sp|Q9BXJ9.1|NAA15_HUMAN RecName: Full=N-alpha-acetyltransferase 15, NatA auxiliary subunit; AltName: Full=Gastric cancer antigen Ga19; AltName: Full=N-terminal acetyltransferase; AltName: Full=NMDA receptor-regulated protein 1; AltName: Full=Protein tubedown-1; AltName: Full=Tbdn100 >gi|13195460|gb|AAK15707.1|AF32772…
3948	NP_476502	kelch domain-containing protein 3 [Homo sapiens] >gi|74752233|sp|Q9BQ90.1|KLDC3_HUMAN RecName: Full=Kelch domain-containing protein 3; AltName: Full=Protein Peas; AltName: Full=Testis intracellular mediator protein >gi|12653061|gb|AAH00295.1| Kelch domain containing 3 [Homo sapiens] >gi|12804717|gb|AAH01789.1| Kelch domain containing 3 [Homo sapiens] >gi|12804725|gb|AAH01793.1| Kelch domain conta…
32157	NP_473367	CCR4-NOT transcription complex subunit 7 isoform 2 [Homo sapiens] >gi|119584226|gb|EAW63822.1| CCR4-NOT transcription complex, subunit 7, isoform CRA_b [Homo sapiens] >gi|380784159|gb|AFE63955.1| CCR4-NOT transcription complex subunit 7 isoform 2 [Macaca mulatta] >gi|383409051|gb|AFH27739.1| CCR4-NOT transcription complex subunit 7 isoform 2 [Macaca mulatta] >gi|384944244|gb|AFI35727.1| CCR4-NOT …
16385	NP_446464	argininosuccinate synthase [Homo sapiens] >gi|53759107|ref|NP_000041.2| argininosuccinate synthase [Homo sapiens] >gi|332255353|ref|XP_003276797.1| PREDICTED: argininosuccinate synthase isoform 1 [Nomascus leucogenys] >gi|332255355|ref|XP_003276798.1| PREDICTED: argininosuccinate synthase isoform 2 [Nomascus leucogenys] >gi|20141195|sp|P00966.2|ASSY_HUMAN RecName: Full=Argininosuccinate synthase;…
5597	NP_444284	G1/S-specific cyclin-D1 [Homo sapiens] >gi|116152|sp|P24385.1|CCND1_HUMAN RecName: Full=G1/S-specific cyclin-D1; AltName: Full=B-cell lymphoma 1 protein; Short=BCL-1; AltName: Full=BCL-1 oncogene; AltName: Full=PRAD1 oncogene >gi|22788697|gb|AAM34300.2|AF511593_1 cyclin D1 (PRAD1: parathyroid adenomatosis 1) [Homo sapiens] >gi|35632|emb|CAA42470.1| cyclin [Homo sapiens] >gi|179365|gb|AAA58392.1| …
17553	NP_443730	guanine nucleotide-binding protein subunit beta-like protein 1 [Homo sapiens] >gi|27151507|sp|Q9BYB4.2|GNB1L_HUMAN RecName: Full=Guanine nucleotide-binding protein subunit beta-like protein 1; Short=G protein subunit beta-like protein 1; AltName: Full=DGCRK3; AltName: Full=WD repeat-containing protein 14; AltName: Full=WD40 repeat-containing protein deleted in VCFS; Short=WDVCF >gi|12484027|gb|AA…
47196	NP_443714	cyclin-dependent kinase 10 isoform a [Homo sapiens] >gi|397466566|ref|XP_003805023.1| PREDICTED: cyclin-dependent kinase 10 isoform 1 [Pan paniscus] >gi|6226784|sp|Q15131.1|CDK10_HUMAN RecName: Full=Cyclin-dependent kinase 10; AltName: Full=Cell division protein kinase 10; AltName: Full=Serine/threonine-protein kinase PISSLRE >gi|556651|emb|CAA55137.1| PISSLRE [Homo sapiens] >gi|4490795|emb|CAB37…
41905	NP_443192	retinoid-binding protein 7 [Homo sapiens] >gi|20139582|sp|Q96R05.1|RET7_HUMAN RecName: Full=Retinoid-binding protein 7; AltName: Full=Cellular retinoic acid-binding protein 4; Short=CRABP4; Short=CRBP4; AltName: Full=Cellular retinoic acid-binding protein IV; Short=CRABP-IV >gi|15150355|gb|AAK85409.1| retinoid binding protein 7 [Homo sapiens] >gi|24559768|gb|AAN61071.1| putative cellular retinol-…
70861	NP_443172	leucine-rich repeat-containing protein 42 [Homo sapiens] >gi|374088154|ref|NP_001243338.1| leucine-rich repeat-containing protein 42 [Homo sapiens] >gi|74762064|sp|Q9Y546.1|LRC42_HUMAN RecName: Full=Leucine-rich repeat-containing protein 42 >gi|15341848|gb|AAH13101.1| Leucine rich repeat containing 42 [Homo sapiens] >gi|22761135|dbj|BAC11466.1| unnamed protein product [Homo sapiens] >gi|119627118…
55940	NP_443133	calcium-binding mitochondrial carrier protein SCaMC-2 isoform a [Homo sapiens] >gi|74758042|sp|Q6KCM7.1|SCMC2_HUMAN RecName: Full=Calcium-binding mitochondrial carrier protein SCaMC-2; AltName: Full=Mitochondrial ATP-Mg/Pi carrier protein 3; AltName: Full=Mitochondrial Ca(2+)-dependent solute carrier protein 3; AltName: Full=Small calcium-binding mitochondrial carrier protein 2; AltName: Full=Sol…
3273	NP_443115	thioredoxin reductase 3 isoform 1 [Homo sapiens]
80347	NP_443108	nucleus accumbens-associated protein 1 [Homo sapiens] >gi|114675683|ref|XP_512421.2| PREDICTED: nucleus accumbens-associated protein 1 [Pan troglodytes] >gi|297703774|ref|XP_002828800.1| PREDICTED: nucleus accumbens-associated protein 1 [Pongo abelii] >gi|397487613|ref|XP_003814886.1| PREDICTED: nucleus accumbens-associated protein 1 [Pan paniscus] >gi|74732694|sp|Q96RE7.1|NACC1_HUMAN RecName: Fu…
3881	NP_443100	immunoglobulin superfamily member 8 precursor [Homo sapiens] >gi|331284207|ref|NP_001193594.1| immunoglobulin superfamily member 8 precursor [Homo sapiens] >gi|74762642|sp|Q969P0.1|IGSF8_HUMAN RecName: Full=Immunoglobulin superfamily member 8; Short=IgSF8; AltName: Full=CD81 partner 3; AltName: Full=Glu-Trp-Ile EWI motif-containing protein 2; Short=EWI-2; AltName: Full=Keratinocytes-associated tr…
42952	NP_443087	ankyrin repeat domain-containing protein 40 [Homo sapiens] >gi|109940224|sp|Q6AI12.2|ANR40_HUMAN RecName: Full=Ankyrin repeat domain-containing protein 40 >gi|15278038|gb|AAH12978.1| Ankyrin repeat domain 40 [Homo sapiens] >gi|119614995|gb|EAW94589.1| ankyrin repeat domain 40 [Homo sapiens] >gi|157931915|gb|ABW05020.1| ankyrin repeat domain 40 [Homo sapiens] >gi|189054201|dbj|BAG36721.1| unnamed …
4695	NP_426359	cell division control protein 42 homolog isoform 2 [Homo sapiens] >gi|56118450|ref|NP_001008027.1| cell division cycle 42 (GTP binding protein, 25kDa) [Xenopus (Silurana) tropicalis] >gi|344313177|ref|NP_001230698.1| cell division control protein 42 homolog isoform 2 [Mus musculus] >gi|114554564|ref|XP_001164385.1| PREDICTED: cell division control protein 42 homolog isoform 4 [Pan troglodytes] >g…
83065	NP_291024	myosin regulatory light chain 12B [Homo sapiens] >gi|21728376|ref|NP_075891.1| myosin regulatory light chain 12B [Mus musculus] >gi|203097095|ref|NP_059039.2| myosin regulatory light chain 12B [Rattus norvegicus] >gi|222144324|ref|NP_001138416.1| myosin regulatory light chain 12B [Homo sapiens] >gi|222144326|ref|NP_001138417.1| myosin regulatory light chain 12B [Homo sapiens] >gi|388454830|ref|NP…
29823	NP_277040	ethanolaminephosphotransferase 1 [Homo sapiens] >gi|226442905|ref|NP_001140169.1| ethanolaminephosphotransferase 1 [Pan troglodytes] >gi|172046233|sp|Q9C0D9.3|SELI_HUMAN RecName: Full=Ethanolaminephosphotransferase 1; Short=hEPT1; AltName: Full=Selenoprotein I; Short=SelI >gi|52078126|tpg|DAA01514.1| TPA_exp: selenoprotein I [Homo sapiens]
16685	NP_219484	U3 small nucleolar ribonucleoprotein protein IMP4 [Homo sapiens] >gi|73621060|sp|Q96G21.1|IMP4_HUMAN RecName: Full=U3 small nucleolar ribonucleoprotein protein IMP4; Short=U3 snoRNP protein IMP4; AltName: Full=Brix domain-containing protein 4 >gi|14603153|gb|AAH10042.1| IMP4, U3 small nucleolar ribonucleoprotein, homolog (yeast) [Homo sapiens] >gi|34596248|gb|AAQ76804.1| hypothetical protein [Hom…
38077	NP_212134	solute carrier family 52, riboflavin transporter, member 3 [Homo sapiens] >gi|82654931|sp|Q9NQ40.4|S52A3_HUMAN RecName: Full=Solute carrier family 52, riboflavin transporter, member 3; AltName: Full=Riboflavin transporter 2; Short=hRFT2 >gi|119631064|gb|EAX10659.1| chromosome 20 open reading frame 54, isoform CRA_c [Homo sapiens] >gi|123235139|emb|CAH73077.2| chromosome 20 open reading frame 54 […
29311	NP_201576	centromere protein L isoform 2 [Homo sapiens] >gi|283945459|ref|NP_001164653.1| centromere protein L isoform 2 [Homo sapiens] >gi|110832790|sp|Q8N0S6.2|CENPL_HUMAN RecName: Full=Centromere protein L; Short=CENP-L; AltName: Full=Interphase centromere complex protein 33 >gi|56203851|emb|CAI20379.1| novel protein [Homo sapiens] >gi|66840167|gb|AAH66658.1| Centromere protein L [Homo sapiens] >gi|6684…
4438	NP_149100	polyribonucleotide nucleotidyltransferase 1, mitochondrial precursor [Homo sapiens] >gi|115502437|sp|Q8TCS8.2|PNPT1_HUMAN RecName: Full=Polyribonucleotide nucleotidyltransferase 1, mitochondrial; AltName: Full=3'-5' RNA exonuclease OLD35; AltName: Full=PNPase old-35; AltName: Full=Polynucleotide phosphorylase 1; Short=PNPase 1; AltName: Full=Polynucleotide phosphorylase-like protein; Flags: Precu…
69030	NP_149093	solute carrier family 45 member 3 [Homo sapiens] >gi|46396996|sp|Q96JT2.1|S45A3_HUMAN RecName: Full=Solute carrier family 45 member 3; AltName: Full=Prostate cancer-associated protein 6; AltName: Full=Prostein >gi|14192792|gb|AAK54386.1| prostein [Homo sapiens] >gi|29791945|gb|AAH50416.1| Solute carrier family 45, member 3 [Homo sapiens] >gi|119611981|gb|EAW91575.1| solute carrier family 45, memb…
47062	NP_149078	alpha-1,3/1,6-mannosyltransferase ALG2 [Homo sapiens] >gi|46395991|sp|Q9H553.1|ALG2_HUMAN RecName: Full=Alpha-1,3/1,6-mannosyltransferase ALG2; AltName: Full=Asparagine-linked glycosylation protein 2 homolog; AltName: Full=GDP-Man:Man(1)GlcNAc(2)-PP-Dol alpha-1,3-mannosyltransferase; AltName: Full=GDP-Man:Man(1)GlcNAc(2)-PP-dolichol mannosyltransferase; AltName: Full=GDP-Man:Man(2)GlcNAc(2)-PP-Do…
1631	NP_149025	galactose-3-O-sulfotransferase 3 [Homo sapiens] >gi|47116425|sp|Q96A11.1|G3ST3_HUMAN RecName: Full=Galactose-3-O-sulfotransferase 3; Short=Gal3ST-3; AltName: Full=Beta-galactose-3-O-sulfotransferase 3; Short=Gal3ST3; AltName: Full=Gal-beta-1, 3-GalNAc 3'-sulfotransferase 3 >gi|14571498|gb|AAK01945.1| beta-galactose-3-O-sulfotransferase 3 [Homo sapiens] >gi|14625435|dbj|BAB61900.1| galactose-3-O-s…
4962	NP_116787	caspase-6 isoform beta [Homo sapiens] >gi|882256|gb|AAC50169.1| cysteine protease Mch2 isoform beta [Homo sapiens] >gi|119626650|gb|EAX06245.1| caspase 6, apoptosis-related cysteine peptidase, isoform CRA_b [Homo sapiens]
1595	NP_116780	protein transport protein Sec23B isoform 1 [Homo sapiens] >gi|14591926|ref|NP_116781.1| protein transport protein Sec23B isoform 1 [Homo sapiens] >gi|14591928|ref|NP_006354.2| protein transport protein Sec23B isoform 1 [Homo sapiens] >gi|289629265|ref|NP_001166216.1| protein transport protein Sec23B isoform 1 [Homo sapiens] >gi|20141794|sp|Q15437.2|SC23B_HUMAN RecName: Full=Protein transport prot…
12694	NP_116752	vesicle-trafficking protein SEC22c isoform a [Homo sapiens] >gi|74732899|sp|Q9BRL7.1|SC22C_HUMAN RecName: Full=Vesicle-trafficking protein SEC22c; AltName: Full=SEC22 vesicle-trafficking protein homolog C; AltName: Full=SEC22 vesicle-trafficking protein-like 3 >gi|13544101|gb|AAH06178.1| SEC22 vesicle trafficking protein homolog C (S. cerevisiae) [Homo sapiens] >gi|119585058|gb|EAW64654.1| SEC22 …
12559	NP_116584	MAP kinase-activated protein kinase 2 isoform 2 [Homo sapiens] >gi|1346538|sp|P49137.1|MAPK2_HUMAN RecName: Full=MAP kinase-activated protein kinase 2; Short=MAPK-activated protein kinase 2; Short=MAPKAP kinase 2; Short=MAPKAP-K2; Short=MAPKAPK-2; Short=MK-2; Short=MK2 >gi|24158794|pdb|1KWP|A Chain A, Crystal Structure Of Mapkap2 >gi|24158795|pdb|1KWP|B Chain B, Crystal Structure Of Mapkap2 >gi|3…
34178	NP_116322	transmembrane protein 241 [Homo sapiens] >gi|121940968|sp|Q24JQ0.1|TM241_HUMAN RecName: Full=Transmembrane protein 241 >gi|90112097|gb|AAI14562.1| Chromosome 18 open reading frame 45 [Homo sapiens] >gi|384551574|dbj|BAM11306.1| putative vertebrate vrg4-like nucleotide-sugar transporter variant1 [Homo sapiens]
39274	NP_116289	rho GTPase-activating protein 19 isoform 1 [Homo sapiens] >gi|121948181|sp|Q14CB8.1|RHG19_HUMAN RecName: Full=Rho GTPase-activating protein 19; AltName: Full=Rho-type GTPase-activating protein 19 >gi|109731646|gb|AAI14491.1| Rho GTPase activating protein 19 [Homo sapiens] >gi|119570337|gb|EAW49952.1| Rho GTPase activating protein 19, isoform CRA_a [Homo sapiens] >gi|123228831|emb|CAI13731.2| Rho …
5250	NP_116248	abhydrolase domain-containing protein 13 [Homo sapiens] >gi|300116265|ref|NP_001177833.1| abhydrolase domain-containing protein 13 [Macaca mulatta] >gi|114650635|ref|XP_001135541.1| PREDICTED: abhydrolase domain-containing protein 13 isoform 2 [Pan troglodytes] >gi|297694395|ref|XP_002824465.1| PREDICTED: abhydrolase domain-containing protein 13 [Pongo abelii] >gi|397524275|ref|XP_003832126.1| PR…
45882	NP_116215	UDP-xylose and UDP-N-acetylglucosamine transporter [Homo sapiens] >gi|55629450|ref|XP_519393.1| PREDICTED: UDP-xylose and UDP-N-acetylglucosamine transporter isoform 2 [Pan troglodytes] >gi|397484683|ref|XP_003813502.1| PREDICTED: UDP-xylose and UDP-N-acetylglucosamine transporter [Pan paniscus] >gi|74751727|sp|Q969S0.1|S35B4_HUMAN RecName: Full=UDP-xylose and UDP-N-acetylglucosamine transporter;…
71543	NP_116207	vav-like protein C9orf100 [Homo sapiens] >gi|74759886|sp|Q8N4T4.1|CI100_HUMAN RecName: Full=Vav-like protein C9orf100 >gi|21708049|gb|AAH33666.1| Chromosome 9 open reading frame 100 [Homo sapiens] >gi|55958934|emb|CAI13452.1| chromosome 9 open reading frame 100 [Homo sapiens] >gi|119578765|gb|EAW58361.1| chromosome 9 open reading frame 100, isoform CRA_b [Homo sapiens]
19658	NP_116198	protein FAM73B [Homo sapiens] >gi|74749888|sp|Q7L4E1.1|FA73B_HUMAN RecName: Full=Protein FAM73B >gi|52790438|gb|AAH09114.2| Family with sequence similarity 73, member B [Homo sapiens] >gi|119608270|gb|EAW87864.1| family with sequence similarity 73, member B, isoform CRA_d [Homo sapiens] >gi|220830519|emb|CAI12367.3| family with sequence similarity 73, member B [Homo sapiens]
444	NP_116192	cationic amino acid transporter 3 [Homo sapiens] >gi|114326550|ref|NP_001041629.1| cationic amino acid transporter 3 [Homo sapiens] >gi|41016908|sp|Q8WY07.1|CTR3_HUMAN RecName: Full=Cationic amino acid transporter 3; Short=CAT-3; Short=CAT3; AltName: Full=Cationic amino acid transporter y+; AltName: Full=Solute carrier family 7 member 3 >gi|17224957|gb|AAL37184.1| cationic amino acid transporter …
112505	NP_116182	major facilitator superfamily domain-containing protein 2A isoform 2 [Homo sapiens] >gi|18027422|gb|AAL55793.1|AF289609_1 unknown [Homo sapiens] >gi|15079518|gb|AAH11587.1| Major facilitator superfamily domain containing 2 [Homo sapiens] >gi|22761107|dbj|BAC11456.1| unnamed protein product [Homo sapiens] >gi|51555754|dbj|BAD38634.1| putative protein product of HMFN0656 [Homo sapiens] >gi|56206994…
67991	NP_116172	carbonyl reductase family member 4 [Homo sapiens] >gi|269849708|sp|Q8N4T8.3|CBR4_HUMAN RecName: Full=Carbonyl reductase family member 4; AltName: Full=3-oxoacyl-[acyl-carrier-protein] reductase; AltName: Full=Quinone reductase CBR4 >gi|21707067|gb|AAH33650.1| Carbonyl reductase 4 [Homo sapiens] >gi|119625202|gb|EAX04797.1| carbonic reductase 4, isoform CRA_a [Homo sapiens] >gi|312150126|gb|ADQ315…
30163	NP_116119	reticulon-4-interacting protein 1, mitochondrial precursor [Homo sapiens] >gi|76789669|sp|Q8WWV3.2|RT4I1_HUMAN RecName: Full=Reticulon-4-interacting protein 1, mitochondrial; AltName: Full=NOGO-interacting mitochondrial protein; Flags: Precursor >gi|49113166|gb|AAH06399.2| Reticulon 4 interacting protein 1 [Homo sapiens] >gi|55664379|emb|CAH72095.1| reticulon 4 interacting protein 1 [Homo sapiens…
66155	NP_116106	glycerol-3-phosphate acyltransferase 3 [Homo sapiens] >gi|374088031|ref|NP_001243350.1| glycerol-3-phosphate acyltransferase 3 [Homo sapiens] >gi|374088036|ref|NP_001243351.1| glycerol-3-phosphate acyltransferase 3 [Homo sapiens] >gi|297673902|ref|XP_002814985.1| PREDICTED: glycerol-3-phosphate acyltransferase 3 isoform 1 [Pongo abelii] >gi|395735103|ref|XP_003776524.1| PREDICTED: glycerol-3-phos…
55689	NP_116093	tubulin alpha-1C chain [Homo sapiens] >gi|395744227|ref|XP_003778067.1| PREDICTED: tubulin alpha-1C chain isoform 2 [Pongo abelii] >gi|20455322|sp|Q9BQE3.1|TBA1C_HUMAN RecName: Full=Tubulin alpha-1C chain; AltName: Full=Alpha-tubulin 6; AltName: Full=Tubulin alpha-6 chain >gi|13436317|gb|AAH04949.1| Tubulin, alpha 1c [Homo sapiens] >gi|13543589|gb|AAH05946.1| Tubulin, alpha 1c [Homo sapiens] >gi|…
25068	NP_116024	transmembrane protein 147 isoform 1 [Homo sapiens] >gi|74733336|sp|Q9BVK8.1|TM147_HUMAN RecName: Full=Transmembrane protein 147; AltName: Full=Protein NIFIE 14 >gi|12654567|gb|AAH01118.1| Transmembrane protein 147 [Homo sapiens]
32577	NP_115970	hyccin [Homo sapiens] >gi|77416421|sp|Q9BYI3.2|HYCCI_HUMAN RecName: Full=Hyccin; AltName: Full=Down-regulated by CTNNB1 protein A; AltName: Full=Protein FAM126A >gi|16551687|dbj|BAB71148.1| unnamed protein product [Homo sapiens] >gi|17511709|gb|AAH18710.1| Family with sequence similarity 126, member A [Homo sapiens] >gi|51095018|gb|EAL24262.1| down-regulated by Ctnnb1, a [Homo sapiens] >gi|119614…
19172	NP_115963	protein dpy-30 homolog [Homo sapiens] >gi|118150944|ref|NP_001071384.1| protein dpy-30 homolog [Bos taurus] >gi|349732201|ref|NP_001231854.1| dpy-30 homolog [Sus scrofa] >gi|386780676|ref|NP_001248022.1| protein dpy-30 homolog [Macaca mulatta] >gi|114576875|ref|XP_001164263.1| PREDICTED: hypothetical protein LOC743512 isoform 1 [Pan troglodytes] >gi|114576877|ref|XP_001164291.1| PREDICTED: hypoth…
77639	NP_115938	mitochondrial inner membrane protease subunit 2 [Homo sapiens] >gi|347446661|ref|NP_001231535.1| mitochondrial inner membrane protease subunit 2 [Homo sapiens] >gi|386782215|ref|NP_001248243.1| mitochondrial inner membrane protease subunit 2 [Macaca mulatta] >gi|297681303|ref|XP_002818398.1| PREDICTED: mitochondrial inner membrane protease subunit 2 [Pongo abelii] >gi|332224189|ref|XP_003261246.1…
16870	NP_115915	cytosolic 5'-nucleotidase 1A [Homo sapiens] >gi|47116736|sp|Q9BXI3.1|5NT1A_HUMAN RecName: Full=Cytosolic 5'-nucleotidase 1A; Short=cN1A; AltName: Full=Cytosolic 5'-nucleotidase IA; Short=cN-I; Short=cN-IA >gi|12659324|gb|AAK01294.1| cytosolic nucleotidase I [Homo sapiens] >gi|56203152|emb|CAI19573.1| 5'-nucleotidase, cytosolic IA [Homo sapiens] >gi|74353493|gb|AAI03881.1| 5'-nucleotidase, cytosol…
5579	NP_115874	DNA replication licensing factor MCM8 isoform 1 [Homo sapiens] >gi|27805609|sp|Q9UJA3.2|MCM8_HUMAN RecName: Full=DNA replication licensing factor MCM8; AltName: Full=Minichromosome maintenance 8 >gi|13276229|emb|CAB55276.2| minichromosome maintenance complex component 8 [Homo sapiens] >gi|19577299|emb|CAD27750.1| minichromosome maintenance 8 [Homo sapiens] >gi|51593773|gb|AAH80656.1| Minichromoso…
28122	NP_115867	39S ribosomal protein L38, mitochondrial [Homo sapiens] >gi|118573679|sp|Q96DV4.2|RM38_HUMAN RecName: Full=39S ribosomal protein L38, mitochondrial; Short=L38mt; Short=MRP-L38; Flags: Precursor >gi|119609746|gb|EAW89340.1| mitochondrial ribosomal protein L38, isoform CRA_c [Homo sapiens]
14728	NP_115784	tyrosine-protein kinase BAZ1B [Homo sapiens] >gi|22653670|sp|Q9UIG0.2|BAZ1B_HUMAN RecName: Full=Tyrosine-protein kinase BAZ1B; AltName: Full=Bromodomain adjacent to zinc finger domain protein 1B; AltName: Full=Williams syndrome transcription factor; AltName: Full=Williams-Beuren syndrome chromosomal region 10 protein; AltName: Full=Williams-Beuren syndrome chromosomal region 9 protein; AltName: F…
40676	NP_115766	MKI67 FHA domain-interacting nucleolar phosphoprotein [Homo sapiens] >gi|71151919|sp|Q9BYG3.1|MK67I_HUMAN RecName: Full=MKI67 FHA domain-interacting nucleolar phosphoprotein; AltName: Full=Nucleolar phosphoprotein Nopp34; AltName: Full=Nucleolar protein interacting with the FHA domain of pKI-67; Short=hNIFK >gi|13699902|dbj|BAB41210.1| nucleolar phosphoprotein Nopp34 [Homo sapiens] >gi|18605744|g…
66296	NP_115742	UPF0585 protein C16orf13 isoform a [Homo sapiens] >gi|189082900|sp|Q96S19.2|CP013_HUMAN RecName: Full=UPF0585 protein C16orf13 >gi|119606193|gb|EAW85787.1| hypothetical protein MGC13114, isoform CRA_d [Homo sapiens] >gi|194377516|dbj|BAG57706.1| unnamed protein product [Homo sapiens]
64671	NP_115737	THO complex subunit 3 [Homo sapiens] >gi|114603472|ref|XP_001157149.1| PREDICTED: THO complex subunit 3 isoform 3 [Pan troglodytes] >gi|397485890|ref|XP_003814071.1| PREDICTED: THO complex subunit 3 [Pan paniscus] >gi|48474597|sp|Q96J01.1|THOC3_HUMAN RecName: Full=THO complex subunit 3; Short=Tho3; AltName: Full=TEX1 homolog; AltName: Full=hTREX45 >gi|13905124|gb|AAH06849.1| THO complex 3 [Homo s…
45993	NP_115736	acyl-CoA-binding domain-containing protein 6 [Homo sapiens] >gi|55588972|ref|XP_524985.1| PREDICTED: acyl-CoA-binding domain-containing protein 6 [Pan troglodytes] >gi|74762703|sp|Q9BR61.1|ACBD6_HUMAN RecName: Full=Acyl-CoA-binding domain-containing protein 6 >gi|13676346|gb|AAH06505.1| Acyl-Coenzyme A binding domain containing 6 [Homo sapiens] >gi|55664886|emb|CAH71747.1| acyl-Coenzyme A binding…
21971	NP_115729	vacuolar protein-sorting-associated protein 25 [Homo sapiens] >gi|354721129|ref|NP_001238943.1| vacuolar protein-sorting-associated protein 25 [Pan troglodytes] >gi|332260935|ref|XP_003279536.1| PREDICTED: vacuolar protein-sorting-associated protein 25-like isoform 1 [Nomascus leucogenys] >gi|332260937|ref|XP_003279537.1| PREDICTED: vacuolar protein-sorting-associated protein 25-like isoform 2 [N…
8441	NP_115727	39S ribosomal protein L45, mitochondrial [Homo sapiens] >gi|29611869|sp|Q9BRJ2.2|RM45_HUMAN RecName: Full=39S ribosomal protein L45, mitochondrial; Short=L45mt; Short=MRP-L45; Flags: Precursor >gi|120660040|gb|AAI30383.1| Mitochondrial ribosomal protein L45 [Homo sapiens] >gi|120660352|gb|AAI30385.1| Mitochondrial ribosomal protein L45 [Homo sapiens] >gi|313883266|gb|ADR83119.1| mitochondrial rib…
87333	NP_115722	programmed cell death protein 2-like [Homo sapiens] >gi|74732907|sp|Q9BRP1.1|PDD2L_HUMAN RecName: Full=Programmed cell death protein 2-like >gi|13544020|gb|AAH06146.1| Programmed cell death 2-like [Homo sapiens] >gi|312152356|gb|ADQ32690.1| programmed cell death 2-like [synthetic construct]
34097	NP_115718	transmembrane protein 246 [Homo sapiens] >gi|388452472|ref|NP_001253419.1| transmembrane protein 246 [Macaca mulatta] >gi|332222388|ref|XP_003260350.1| PREDICTED: transmembrane protein C9orf125-like [Nomascus leucogenys] >gi|397499965|ref|XP_003820700.1| PREDICTED: transmembrane protein 246 [Pan paniscus] >gi|71152417|sp|Q9BRR3.1|TM246_HUMAN RecName: Full=Transmembrane protein 246 >gi|13543949|gb…
61355	NP_115712	DNA replication complex GINS protein SLD5 [Homo sapiens] >gi|74732928|sp|Q9BRT9.1|SLD5_HUMAN RecName: Full=DNA replication complex GINS protein SLD5; AltName: Full=GINS complex subunit 4 >gi|146387468|pdb|2E9X|D Chain D, The Crystal Structure Of Human Gins Core Complex >gi|146387472|pdb|2E9X|H Chain H, The Crystal Structure Of Human Gins Core Complex >gi|157835875|pdb|2Q9Q|B Chain B, The Crystal …
77916	NP_115710	rRNA-processing protein UTP23 homolog [Homo sapiens] >gi|296452859|sp|Q9BRU9.2|UTP23_HUMAN RecName: Full=rRNA-processing protein UTP23 homolog >gi|119612366|gb|EAW91960.1| chromosome 8 open reading frame 53, isoform CRA_a [Homo sapiens] >gi|189055138|dbj|BAG38122.1| unnamed protein product [Homo sapiens]
46746	NP_115708	WD repeat domain-containing protein 83 [Homo sapiens] >gi|153791298|ref|NP_001093207.1| WD repeat domain-containing protein 83 [Homo sapiens] >gi|74761224|sp|Q9BRX9.1|WDR83_HUMAN RecName: Full=WD repeat domain-containing protein 83; AltName: Full=Mitogen-activated protein kinase organizer 1; Short=MAPK organizer 1 >gi|13543424|gb|AAH05870.1| Mitogen-activated protein kinase organizer 1 [Homo sapi…
26642	NP_115701	probable RNA-binding protein EIF1AD [Homo sapiens] >gi|335334939|ref|NP_001229411.1| probable RNA-binding protein EIF1AD [Homo sapiens] >gi|335334941|ref|NP_001229410.1| probable RNA-binding protein EIF1AD [Homo sapiens] >gi|335334945|ref|NP_001229412.1| probable RNA-binding protein EIF1AD [Homo sapiens] >gi|335334947|ref|NP_001229413.1| probable RNA-binding protein EIF1AD [Homo sapiens] >gi|3353…
62315	NP_115675	DCN1-like protein 5 [Homo sapiens] >gi|386781769|ref|NP_001247925.1| DCN1-like protein 5 [Macaca mulatta] >gi|194212627|ref|XP_001498987.2| PREDICTED: DCN1-like protein 5-like [Equus caballus] >gi|296216055|ref|XP_002754400.1| PREDICTED: DCN1-like protein 5 isoform 1 [Callithrix jacchus] >gi|332208040|ref|XP_003253104.1| PREDICTED: DCN1-like protein 5-like [Nomascus leucogenys] >gi|332837602|ref|…
32468	NP_115580	activating signal cointegrator 1 complex subunit 2 isoform 1 [Homo sapiens] >gi|92090990|sp|Q9H1I8.3|ASCC2_HUMAN RecName: Full=Activating signal cointegrator 1 complex subunit 2; AltName: Full=ASC-1 complex subunit p100; AltName: Full=Trip4 complex subunit p100 >gi|19263971|gb|AAH25368.1| Activating signal cointegrator 1 complex subunit 2 [Homo sapiens] >gi|66350939|emb|CAI95602.1| activating sig…
41710	NP_115551	U3 small nucleolar RNA-associated protein 15 homolog [Homo sapiens] >gi|296452998|sp|Q8TED0.3|UTP15_HUMAN RecName: Full=U3 small nucleolar RNA-associated protein 15 homolog >gi|119616137|gb|EAW95731.1| UTP15, U3 small nucleolar ribonucleoprotein, homolog (yeast) [Homo sapiens]
73029	NP_115550	mitochondrial import receptor subunit TOM40B [Homo sapiens] >gi|114560876|ref|XP_001173832.1| PREDICTED: mitochondrial import receptor subunit TOM40B isoform 7 [Pan troglodytes] >gi|332219303|ref|XP_003258796.1| PREDICTED: mitochondrial import receptor subunit TOM40B isoform 1 [Nomascus leucogenys] >gi|332810982|ref|XP_003308606.1| PREDICTED: mitochondrial import receptor subunit TOM40B [Pan trog…
3825	NP_115512	transketolase-like protein 2 [Homo sapiens] >gi|74717985|sp|Q9H0I9.1|TKTL2_HUMAN RecName: Full=Transketolase-like protein 2 >gi|12053071|emb|CAB66713.1| hypothetical protein [Homo sapiens] >gi|49065546|emb|CAG38591.1| DKFZP434L1717 [Homo sapiens] >gi|117644978|emb|CAL37955.1| hypothetical protein [synthetic construct] >gi|119625243|gb|EAX04838.1| transketolase-like 2 [Homo sapiens] >gi|148921706|…
90995	NP_115493	meiotic nuclear division protein 1 homolog isoform 1 [Homo sapiens] >gi|114596457|ref|XP_517488.2| PREDICTED: meiotic nuclear division protein 1 homolog [Pan troglodytes] >gi|397504087|ref|XP_003822640.1| PREDICTED: meiotic nuclear division protein 1 homolog [Pan paniscus] >gi|74733462|sp|Q9BWT6.1|MND1_HUMAN RecName: Full=Meiotic nuclear division protein 1 homolog >gi|13488609|gb|AAK26168.1| GAJ …
61956	NP_115488	39S ribosomal protein L43, mitochondrial isoform a [Homo sapiens] >gi|114632384|ref|XP_001169070.1| PREDICTED: 39S ribosomal protein L43, mitochondrial isoform 3 [Pan troglodytes] >gi|28575022|gb|AAH15905.1| Mitochondrial ribosomal protein L43 [Homo sapiens] >gi|56462548|emb|CAI10923.1| mitochondrial ribosomal protein L43 [Homo sapiens] >gi|119570180|gb|EAW49795.1| mitochondrial ribosomal protein…
70118	NP_115487	39S ribosomal protein L14, mitochondrial [Homo sapiens] >gi|74749064|sp|Q6P1L8.1|RM14_HUMAN RecName: Full=39S ribosomal protein L14, mitochondrial; Short=L14mt; Short=MRP-L14; AltName: Full=39S ribosomal protein L32, mitochondrial; Short=L32mt; Short=MRP-L32; Flags: Precursor >gi|40787644|gb|AAH65005.1| Mitochondrial ribosomal protein L14 [Homo sapiens] >gi|56204136|emb|CAI19245.1| mitochondrial …
41654	NP_114403	28S ribosomal protein S24, mitochondrial precursor [Homo sapiens] >gi|74731578|sp|Q96EL2.1|RT24_HUMAN RecName: Full=28S ribosomal protein S24, mitochondrial; Short=MRP-S24; Short=S24mt; AltName: Full=bMRP-47; Short=bMRP47; Flags: Precursor >gi|15082512|gb|AAH12167.1| Mitochondrial ribosomal protein S24 [Homo sapiens] >gi|33392778|gb|AAH54865.1| Mitochondrial ribosomal protein S24 [Homo sapiens] >…
23792	NP_114172	G2/mitotic-specific cyclin-B1 [Homo sapiens] >gi|116176|sp|P14635.1|CCNB1_HUMAN RecName: Full=G2/mitotic-specific cyclin-B1 >gi|13676354|gb|AAH06510.1| Cyclin B1 [Homo sapiens] >gi|32815080|gb|AAP88038.1| cyclin B1 [Homo sapiens] >gi|119571691|gb|EAW51306.1| cyclin B1 [Homo sapiens] >gi|123990181|gb|ABM83901.1| cyclin B1 [synthetic construct] >gi|307685599|dbj|BAJ20730.1| cyclin B1 [synthetic con…
22909	NP_114108	28S ribosomal protein S5, mitochondrial [Homo sapiens] >gi|24212347|sp|P82675.2|RT05_HUMAN RecName: Full=28S ribosomal protein S5, mitochondrial; Short=MRP-S5; Short=S5mt >gi|13620881|dbj|BAB40993.1| mitochondrial ribosomal protein S5 [Homo sapiens] >gi|15559628|gb|AAH14172.1| Mitochondrial ribosomal protein S5 [Homo sapiens] >gi|62630235|gb|AAX88980.1| unknown [Homo sapiens] >gi|119631117|gb|EAX…
74429	NP_114105	Golgi reassembly-stacking protein 1 [Homo sapiens] >gi|114586085|ref|XP_001171913.1| PREDICTED: Golgi reassembly-stacking protein 1 [Pan troglodytes] >gi|397511542|ref|XP_003826130.1| PREDICTED: Golgi reassembly-stacking protein 1 [Pan paniscus] >gi|51316077|sp|Q9BQQ3.3|GORS1_HUMAN RecName: Full=Golgi reassembly-stacking protein 1; AltName: Full=Golgi peripheral membrane protein p65; AltName: Ful…
42710	NP_113680	RNA-binding protein 4B [Homo sapiens] >gi|109105261|ref|XP_001109453.1| PREDICTED: RNA-binding protein 4B-like [Macaca mulatta] >gi|114638751|ref|XP_508578.2| PREDICTED: RNA-binding protein 4B [Pan troglodytes] >gi|297688065|ref|XP_002821512.1| PREDICTED: RNA-binding protein 4B [Pongo abelii] >gi|397517079|ref|XP_003828747.1| PREDICTED: RNA-binding protein 4B [Pan paniscus] >gi|62511129|sp|Q9BQ04…
31798	NP_113673	glutamate-rich WD repeat-containing protein 1 [Homo sapiens] >gi|18202731|sp|Q9BQ67.1|GRWD1_HUMAN RecName: Full=Glutamate-rich WD repeat-containing protein 1 >gi|13274611|gb|AAK17998.1|AF337808_1 glutamate rich WD repeat protein [Homo sapiens] >gi|12803253|gb|AAH02440.1| Glutamate-rich WD repeat containing 1 [Homo sapiens] >gi|117574240|gb|ABK41104.1| CDW4/GRWD1 [Homo sapiens] >gi|119572732|gb|EA…
36102	NP_113601	cat eye syndrome critical region protein 2 [Homo sapiens] >gi|114152782|sp|Q9BXF3.2|CECR2_HUMAN RecName: Full=Cat eye syndrome critical region protein 2 >gi|187252507|gb|AAI66664.1| Cat eye syndrome chromosome region, candidate 2 [synthetic construct]
24823	NP_112594	deoxyhypusine hydroxylase [Homo sapiens] >gi|223633884|ref|NP_001138637.1| deoxyhypusine hydroxylase [Homo sapiens] >gi|74733193|sp|Q9BU89.1|DOHH_HUMAN RecName: Full=Deoxyhypusine hydroxylase; Short=hDOHH; AltName: Full=Deoxyhypusine dioxygenase; AltName: Full=Deoxyhypusine monooxygenase; AltName: Full=HEAT-like repeat-containing protein 1 >gi|12803941|gb|AAH02817.1| Deoxyhypusine hydroxylase/mon…
3843	NP_112586	ras-related protein Rab-33B [Homo sapiens] >gi|332218062|ref|XP_003258178.1| PREDICTED: ras-related protein Rab-33B-like [Nomascus leucogenys] >gi|397500009|ref|XP_003820720.1| PREDICTED: ras-related protein Rab-33B [Pan paniscus] >gi|14916662|sp|Q9H082.1|RB33B_HUMAN RecName: Full=Ras-related protein Rab-33B >gi|19070553|gb|AAL83916.1|AF350420_1 RAB33B [Homo sapiens] >gi|12053305|emb|CAB66838.1| …
43910	NP_112577	splicing factor 3B subunit 5 [Homo sapiens] >gi|70778796|ref|NP_001020521.1| splicing factor 3B subunit 5 [Bos taurus] >gi|388490187|ref|NP_001253495.1| splicing factor 3B subunit 5 [Macaca mulatta] >gi|114609646|ref|XP_001172705.1| PREDICTED: splicing factor 3B subunit 5 isoform 1 [Pan troglodytes] >gi|126310651|ref|XP_001370591.1| PREDICTED: splicing factor 3B subunit 5-like [Monodelphis domest…
36459	NP_112574	ADP-dependent glucokinase precursor [Homo sapiens] >gi|22761788|dbj|BAC11699.1| unnamed protein product [Homo sapiens] >gi|119598326|gb|EAW77920.1| ADP-dependent glucokinase, isoform CRA_g [Homo sapiens]
7518	NP_112493	nucleoporin SEH1 isoform 2 [Homo sapiens] >gi|257051064|sp|Q96EE3.3|SEH1_HUMAN RecName: Full=Nucleoporin SEH1; AltName: Full=Nup107-160 subcomplex subunit SEH1; AltName: Full=SEC13-like protein >gi|20385056|gb|AAM21169.1|AF255625_1 putative nucleoporin protein SEH1A [Homo sapiens] >gi|21717640|gb|AAM76707.1|AF514996_1 nucleoporin Seh1 [Homo sapiens] >gi|15214608|gb|AAH12430.1| SEH1-like (S. cerev…
44443	NP_112486	queuine tRNA-ribosyltransferase [Homo sapiens] >gi|55648287|ref|XP_512381.1| PREDICTED: queuine tRNA-ribosyltransferase isoform 5 [Pan troglodytes] >gi|397476480|ref|XP_003809627.1| PREDICTED: queuine tRNA-ribosyltransferase [Pan paniscus] >gi|239938842|sp|Q9BXR0.3|TGT_HUMAN RecName: Full=Queuine tRNA-ribosyltransferase; AltName: Full=Guanine insertion enzyme; AltName: Full=tRNA-guanine transglyc…
19295	NP_112200	vacuole membrane protein 1 [Homo sapiens] >gi|336176092|ref|NP_001229540.1| vacuole membrane protein 1 [Pan troglodytes] >gi|397493014|ref|XP_003817409.1| PREDICTED: vacuole membrane protein 1 isoform 1 [Pan paniscus] >gi|74731809|sp|Q96GC9.1|VMP1_HUMAN RecName: Full=Vacuole membrane protein 1; AltName: Full=Transmembrane protein 49 >gi|17221829|gb|AAL36461.1|AF214006_1 TDC1 [Homo sapiens] >gi|14…
155306	NP_112169	REM2- and Rab-like small GTPase 1 [Homo sapiens] >gi|145558869|sp|Q9BU20.2|RSG1_HUMAN RecName: Full=REM2- and Rab-like small GTPase 1 >gi|56203758|emb|CAI22562.1| chromosome 1 open reading frame 89 [Homo sapiens] >gi|119572158|gb|EAW51773.1| chromosome 1 open reading frame 89 [Homo sapiens]
31242	NP_110446	glucose-fructose oxidoreductase domain-containing protein 2 isoform 1 precursor [Homo sapiens] >gi|386869445|ref|NP_001247639.1| glucose-fructose oxidoreductase domain-containing protein 2 [Macaca mulatta] >gi|397482022|ref|XP_003812235.1| PREDICTED: glucose-fructose oxidoreductase domain-containing protein 2 [Pan paniscus] >gi|121942382|sp|Q3B7J2.1|GFOD2_HUMAN RecName: Full=Glucose-fructose oxid…
43332	NP_110416	minor histocompatibility antigen H13 isoform 1 [Homo sapiens] >gi|114681387|ref|XP_001152616.1| PREDICTED: minor histocompatibility antigen H13 isoform 9 [Pan troglodytes] >gi|297706821|ref|XP_002830226.1| PREDICTED: minor histocompatibility antigen H13 [Pongo abelii] >gi|397527124|ref|XP_003833452.1| PREDICTED: minor histocompatibility antigen H13 isoform 1 [Pan paniscus] >gi|25008563|sp|Q8TCT9.…
13010	NP_110410	phosphatidylserine synthase 2 [Homo sapiens] >gi|49036457|sp|Q9BVG9.1|PTSS2_HUMAN RecName: Full=Phosphatidylserine synthase 2; Short=PSS-2; Short=PtdSer synthase 2; AltName: Full=Serine-exchange enzyme II >gi|12654737|gb|AAH01210.1| Phosphatidylserine synthase 2 [Homo sapiens] >gi|21740008|emb|CAD39022.1| hypothetical protein [Homo sapiens] >gi|119622732|gb|EAX02327.1| phosphatidylserine synthase…
20480	NP_110409	cleft lip and palate transmembrane protein 1-like protein [Homo sapiens] >gi|74732209|sp|Q96KA5.1|CLP1L_HUMAN RecName: Full=Cleft lip and palate transmembrane protein 1-like protein; Short=CLPTM1-like protein; AltName: Full=Cisplatin resistance-related protein 9; Short=CRR9p >gi|14041900|dbj|BAB55030.1| unnamed protein product [Homo sapiens] >gi|19263702|gb|AAH25305.1| CLPTM1-like [Homo sapiens] …
49948	NP_110407	mitochondrial folate transporter/carrier [Homo sapiens] >gi|397502265|ref|XP_003821783.1| PREDICTED: mitochondrial folate transporter/carrier [Pan paniscus] >gi|34223740|sp|Q9H2D1.2|MFTC_HUMAN RecName: Full=Mitochondrial folate transporter/carrier; AltName: Full=Solute carrier family 25 member 32 >gi|14042275|dbj|BAB55180.1| unnamed protein product [Homo sapiens] >gi|18256909|gb|AAH21893.1| Solut…
11684	NP_109587	dual specificity mitogen-activated protein kinase kinase 2 [Homo sapiens] >gi|547915|sp|P36507.1|MP2K2_HUMAN RecName: Full=Dual specificity mitogen-activated protein kinase kinase 2; Short=MAP kinase kinase 2; Short=MAPKK 2; AltName: Full=ERK activator kinase 2; AltName: Full=MAPK/ERK kinase 2; Short=MEK 2 >gi|12653403|gb|AAH00471.1| Mitogen-activated protein kinase kinase 2 [Homo sapiens] >gi|17…
34195	NP_079472	grpE protein homolog 1, mitochondrial precursor [Homo sapiens] >gi|207080106|ref|NP_001128810.1| DKFZP468J092 protein [Pongo abelii] >gi|114593140|ref|XP_526517.2| PREDICTED: grpE protein homolog 1, mitochondrial [Pan troglodytes] >gi|397491075|ref|XP_003816505.1| PREDICTED: grpE protein homolog 1, mitochondrial [Pan paniscus] >gi|18202951|sp|Q9HAV7.2|GRPE1_HUMAN RecName: Full=GrpE protein homolo…
17895	NP_079467	ER degradation-enhancing alpha-mannosidase-like 3 precursor [Homo sapiens] >gi|166897965|sp|Q9BZQ6.2|EDEM3_HUMAN RecName: Full=ER degradation-enhancing alpha-mannosidase-like 3; Flags: Precursor >gi|56203714|emb|CAI21741.1| ER degradation enhancer, mannosidase alpha-like 3 [Homo sapiens] >gi|119611584|gb|EAW91178.1| chromosome 1 open reading frame 22, isoform CRA_a [Homo sapiens] >gi|119611589|gb…
28118	NP_079423	coenzyme Q-binding protein COQ10 homolog B, mitochondrial precursor [Homo sapiens] >gi|332209682|ref|XP_003253942.1| PREDICTED: coenzyme Q-binding protein COQ10 homolog B, mitochondrial-like [Nomascus leucogenys] >gi|74733854|sp|Q9H8M1.1|CQ10B_HUMAN RecName: Full=Coenzyme Q-binding protein COQ10 homolog B, mitochondrial; Flags: Precursor >gi|10435464|dbj|BAB14593.1| unnamed protein product [Homo …
23195	NP_079422	N-alpha-acetyltransferase 50 [Homo sapiens] >gi|115496097|ref|NP_001069218.1| N-alpha-acetyltransferase 50 [Bos taurus] >gi|197102040|ref|NP_001124730.1| N-alpha-acetyltransferase 50 [Pongo abelii] >gi|348605213|ref|NP_001231736.1| N(alpha)-acetyltransferase 50, NatE catalytic subunit [Sus scrofa] >gi|386780852|ref|NP_001248300.1| N-alpha-acetyltransferase 50 [Macaca mulatta] >gi|301776238|ref|XP…
22362	NP_079359	enhancer of mRNA-decapping protein 3 [Homo sapiens] >gi|215598545|ref|NP_001135915.1| enhancer of mRNA-decapping protein 3 [Homo sapiens] >gi|215598561|ref|NP_001135916.1| enhancer of mRNA-decapping protein 3 [Homo sapiens] >gi|74731669|sp|Q96F86.1|EDC3_HUMAN RecName: Full=Enhancer of mRNA-decapping protein 3; AltName: Full=LSM16 homolog; AltName: Full=YjeF N-terminal domain-containing protein 2;…
41147	NP_079265	GPI inositol-deacylase [Homo sapiens] >gi|74758940|sp|Q75T13.1|PGAP1_HUMAN RecName: Full=GPI inositol-deacylase; AltName: Full=Post-GPI attachment to proteins factor 1; Short=hPGAP1 >gi|46020056|dbj|BAD13427.1| GPI inositol-deacylase PGAP1 [Homo sapiens] >gi|157170212|gb|AAI52720.1| Post-GPI attachment to proteins 1 [synthetic construct] >gi|261857990|dbj|BAI45517.1| post-GPI attachment to protei…
52326	NP_079232	transmembrane protein 62 [Homo sapiens] >gi|126256322|sp|Q0P6H9.1|TMM62_HUMAN RecName: Full=Transmembrane protein 62 >gi|112180781|gb|AAH09981.2| Transmembrane protein 62 [Homo sapiens] >gi|119612992|gb|EAW92586.1| transmembrane protein 62, isoform CRA_a [Homo sapiens]
35116	NP_079229	N-alpha-acetyltransferase 25, NatB auxiliary subunit [Homo sapiens] >gi|121948761|sp|Q14CX7.1|NAA25_HUMAN RecName: Full=N-alpha-acetyltransferase 25, NatB auxiliary subunit; AltName: Full=Mitochondrial distribution and morphology protein 20; AltName: Full=N-terminal acetyltransferase B complex subunit MDM20; Short=NatB complex subunit MDM20; AltName: Full=N-terminal acetyltransferase B complex su…
1674	NP_079197	protein POF1B [Homo sapiens] >gi|332278224|sp|Q8WVV4.3|POF1B_HUMAN RecName: Full=Protein POF1B; AltName: Full=Premature ovarian failure protein 1B >gi|57208471|emb|CAI42100.1| premature ovarian failure, 1B [Homo sapiens] >gi|57284141|emb|CAI43050.1| premature ovarian failure, 1B [Homo sapiens]
66556	NP_079175	centrosomal protein of 76 kDa [Homo sapiens] >gi|59797956|sp|Q8TAP6.1|CEP76_HUMAN RecName: Full=Centrosomal protein of 76 kDa; Short=Cep76 >gi|20072843|gb|AAH26307.1| Centrosomal protein 76kDa [Homo sapiens] >gi|119621948|gb|EAX01543.1| centrosomal protein 76kDa [Homo sapiens] >gi|167887733|gb|ACA06091.1| centrosomal protein of 76 kDa [Homo sapiens]
46234	NP_079170	nucleolar protein 10 isoform 1 [Homo sapiens] >gi|114576095|ref|XP_525686.2| PREDICTED: nucleolar protein 10 isoform 2 [Pan troglodytes] >gi|397513415|ref|XP_003827011.1| PREDICTED: nucleolar protein 10 isoform 1 [Pan paniscus] >gi|73921231|sp|Q9BSC4.1|NOL10_HUMAN RecName: Full=Nucleolar protein 10 >gi|13477303|gb|AAH05125.1| NOL10 protein [Homo sapiens] >gi|119621360|gb|EAX00955.1| nucleolar pro…
43074	NP_079157	solute carrier family 35 member E1 [Homo sapiens] >gi|172045863|sp|Q96K37.2|S35E1_HUMAN RecName: Full=Solute carrier family 35 member E1 >gi|119604958|gb|EAW84552.1| solute carrier family 35, member E1, isoform CRA_c [Homo sapiens] >gi|119604959|gb|EAW84553.1| solute carrier family 35, member E1, isoform CRA_c [Homo sapiens]
66158	NP_079152	uncharacterized aarF domain-containing protein kinase 4 isoform a [Homo sapiens] >gi|74731415|sp|Q96D53.2|ADCK4_HUMAN RecName: Full=Uncharacterized aarF domain-containing protein kinase 4 >gi|22800617|gb|AAH13114.2| AarF domain containing kinase 4 [Homo sapiens] >gi|119577391|gb|EAW56987.1| aarF domain containing kinase 4, isoform CRA_a [Homo sapiens]
70737	NP_079140	rRNA methyltransferase 1, mitochondrial precursor [Homo sapiens] >gi|74736506|sp|Q6IN84.1|MRM1_HUMAN RecName: Full=rRNA methyltransferase 1, mitochondrial; AltName: Full=Mitochondrial large ribosomal RNA ribose methylase; Flags: Precursor >gi|47939214|gb|AAH72411.1| Mitochondrial rRNA methyltransferase 1 homolog (S. cerevisiae) [Homo sapiens] >gi|119577975|gb|EAW57571.1| mitochondrial rRNA methyl…
35144	NP_079133	ATPase family AAA domain-containing protein 5 [Homo sapiens] >gi|296439460|sp|Q96QE3.4|ATAD5_HUMAN RecName: Full=ATPase family AAA domain-containing protein 5; AltName: Full=Chromosome fragility-associated gene 1 protein >gi|21615526|emb|CAC44537.2| ATP(GTP)-binding protein [Homo sapiens] >gi|49175359|gb|AAT52049.1| chromosome fragility associated gene 1 [Homo sapiens] >gi|151556414|gb|AAI48344.1…
67100	NP_079128	protein argonaute-3 isoform a [Homo sapiens] >gi|114555510|ref|XP_001167675.1| PREDICTED: protein argonaute-3 isoform 4 [Pan troglodytes] >gi|297665527|ref|XP_002811103.1| PREDICTED: protein argonaute-3 [Pongo abelii] >gi|397482850|ref|XP_003812629.1| PREDICTED: protein argonaute-3 [Pan paniscus] >gi|76803660|sp|Q9H9G7.2|AGO3_HUMAN RecName: Full=Protein argonaute-3; Short=Argonaute3; Short=hAgo3;…
15901	NP_079111	gametogenetin-binding protein 2 [Homo sapiens] >gi|332847954|ref|XP_001173664.2| PREDICTED: gametogenetin-binding protein 2 isoform 4 [Pan troglodytes] >gi|397494267|ref|XP_003818005.1| PREDICTED: gametogenetin-binding protein 2 [Pan paniscus] >gi|74718217|sp|Q9H3C7.1|GGNB2_HUMAN RecName: Full=Gametogenetin-binding protein 2; AltName: Full=Laryngeal carcinoma-related protein 1; AltName: Full=Prot…
55421	NP_079095	dephospho-CoA kinase domain-containing protein [Homo sapiens] >gi|191252797|ref|NP_001122103.1| dephospho-CoA kinase domain-containing protein [Homo sapiens] >gi|74730834|sp|Q8WVC6.1|DCAKD_HUMAN RecName: Full=Dephospho-CoA kinase domain-containing protein >gi|17390295|gb|AAH18132.1| Dephospho-CoA kinase domain containing [Homo sapiens] >gi|23273782|gb|AAH33299.1| DCAKD protein [Homo sapiens] >gi|…
38979	NP_079094	ubiquitin-like modifier-activating enzyme 5 isoform 1 [Homo sapiens] >gi|74733510|sp|Q9GZZ9.1|UBA5_HUMAN RecName: Full=Ubiquitin-like modifier-activating enzyme 5; Short=Ubiquitin-activating enzyme 5; AltName: Full=ThiFP1; AltName: Full=UFM1-activating enzyme; AltName: Full=Ubiquitin-activating enzyme E1 domain-containing protein 1 >gi|10439873|dbj|BAB15587.1| unnamed protein product [Homo sapien…
8298	NP_079049	lysine-specific demethylase 8 isoform 2 [Homo sapiens] >gi|74728780|sp|Q8N371.1|KDM8_HUMAN RecName: Full=Lysine-specific demethylase 8; AltName: Full=JmjC domain-containing protein 5; AltName: Full=Jumonji domain-containing protein 5 >gi|20379718|gb|AAH27911.1| Jumonji domain containing 5 [Homo sapiens] >gi|119576163|gb|EAW55759.1| jumonji domain containing 5 [Homo sapiens] >gi|325463959|gb|ADZ15…
92777	NP_079042	calmodulin-lysine N-methyltransferase [Homo sapiens] >gi|158563944|sp|Q7Z624.2|CLNMT_HUMAN RecName: Full=Calmodulin-lysine N-methyltransferase; Short=CLNMT; Short=CaM KMT >gi|10440144|dbj|BAB15658.1| unnamed protein product [Homo sapiens]
41594	NP_079035	NIPA-like protein 2 [Homo sapiens] >gi|74733759|sp|Q9H841.1|NPAL2_HUMAN RecName: Full=NIPA-like protein 2 >gi|10436267|dbj|BAB14779.1| unnamed protein product [Homo sapiens] >gi|119612184|gb|EAW91778.1| NIPA-like domain containing 2, isoform CRA_b [Homo sapiens]
10608	NP_078974	mitochondrial glutamate carrier 1 [Homo sapiens] >gi|300796970|ref|NP_001177989.1| mitochondrial glutamate carrier 1 [Homo sapiens] >gi|300796991|ref|NP_001177990.1| mitochondrial glutamate carrier 1 [Homo sapiens] >gi|34222632|sp|Q9H936.1|GHC1_HUMAN RecName: Full=Mitochondrial glutamate carrier 1; Short=GC-1; AltName: Full=Glutamate/H(+) symporter 1; AltName: Full=Solute carrier family 25 member…
34617	NP_078959	transcription elongation factor, mitochondrial [Homo sapiens] >gi|74761050|sp|Q96QE5.1|TEFM_HUMAN RecName: Full=Transcription elongation factor, mitochondrial; Flags: Precursor >gi|15020649|emb|CAC44534.1| hypothetical protein [Homo sapiens] >gi|119600696|gb|EAW80290.1| chromosome 17 open reading frame 42, isoform CRA_a [Homo sapiens] >gi|119600698|gb|EAW80292.1| chromosome 17 open reading frame …
91611	NP_078956	transcription factor E2F8 [Homo sapiens] >gi|373838711|ref|NP_001243300.1| transcription factor E2F8 [Homo sapiens] >gi|373838713|ref|NP_001243301.1| transcription factor E2F8 [Homo sapiens] >gi|121949436|sp|A0AVK6.1|E2F8_HUMAN RecName: Full=Transcription factor E2F8; Short=E2F-8 >gi|116496727|gb|AAI26403.1| E2F transcription factor 8 [Homo sapiens] >gi|116497215|gb|AAI26401.1| E2F transcription …
12254	NP_078939	probable aminopeptidase NPEPL1 isoform 1 [Homo sapiens] >gi|68847034|sp|Q8NDH3.3|PEPL1_HUMAN RecName: Full=Probable aminopeptidase NPEPL1; AltName: Full=Aminopeptidase-like 1 >gi|49117699|gb|AAH20507.2| Aminopeptidase-like 1 [Homo sapiens] >gi|220732351|emb|CAX14988.1| aminopeptidase-like 1 [Homo sapiens]
27169	NP_078938	N-acetyltransferase 10 isoform a [Homo sapiens] >gi|12053265|emb|CAB66816.1| hypothetical protein [Homo sapiens] >gi|23273435|gb|AAH35558.1| N-acetyltransferase 10 (GCN5-related) [Homo sapiens] >gi|117645016|emb|CAL37974.1| hypothetical protein [synthetic construct] >gi|119588581|gb|EAW68175.1| N-acetyltransferase 10, isoform CRA_b [Homo sapiens] >gi|168270658|dbj|BAG10122.1| N-acetyltransferase …
40710	NP_078934	importin-4 [Homo sapiens] >gi|126302558|sp|Q8TEX9.2|IPO4_HUMAN RecName: Full=Importin-4; Short=Imp4; AltName: Full=Importin-4b; Short=Imp4b; AltName: Full=Ran-binding protein 4; Short=RanBP4 >gi|84569977|gb|AAI10805.1| Importin 4 [Homo sapiens] >gi|119586482|gb|EAW66078.1| importin 4, isoform CRA_a [Homo sapiens] >gi|187953339|gb|AAI36760.1| Importin 4 [Homo sapiens]
56548	NP_078911	N-alpha-acetyltransferase 35, NatC auxiliary subunit [Homo sapiens] >gi|197101573|ref|NP_001125437.1| N-alpha-acetyltransferase 35, NatC auxiliary subunit [Pongo abelii] >gi|114625343|ref|XP_528341.2| PREDICTED: n-alpha-acetyltransferase 35, NatC auxiliary subunit isoform 3 [Pan troglodytes] >gi|397475595|ref|XP_003809219.1| PREDICTED: N-alpha-acetyltransferase 35, NatC auxiliary subunit [Pan pan…
96783	NP_078883	protein phosphatase 1 regulatory subunit 3B [Homo sapiens] >gi|318037218|ref|NP_001188258.1| protein phosphatase 1 regulatory subunit 3B [Homo sapiens] >gi|74727837|sp|Q86XI6.1|PPR3B_HUMAN RecName: Full=Protein phosphatase 1 regulatory subunit 3B; AltName: Full=Hepatic glycogen-targeting protein phosphatase 1 regulatory subunit GL; AltName: Full=Protein phosphatase 1 regulatory subunit 4; Short=P…
13651	NP_078865	protein rogdi homolog [Homo sapiens] >gi|74733500|sp|Q9GZN7.1|ROGDI_HUMAN RecName: Full=Protein rogdi homolog >gi|10438752|dbj|BAB15331.1| unnamed protein product [Homo sapiens] >gi|12052874|emb|CAB66610.1| hypothetical protein [Homo sapiens] >gi|15277682|gb|AAH12901.1| Rogdi homolog (Drosophila) [Homo sapiens] >gi|49065520|emb|CAG38578.1| FLJ22386 [Homo sapiens] >gi|117645134|emb|CAL38033.1| hyp…
69556	NP_078861	armadillo repeat-containing protein 7 [Homo sapiens] >gi|397484388|ref|XP_003813359.1| PREDICTED: armadillo repeat-containing protein 7 [Pan paniscus] >gi|74733612|sp|Q9H6L4.1|ARMC7_HUMAN RecName: Full=Armadillo repeat-containing protein 7 >gi|10438437|dbj|BAB15242.1| unnamed protein product [Homo sapiens] >gi|15079858|gb|AAH11728.1| Armadillo repeat containing 7 [Homo sapiens] >gi|119609642|gb|E…
31049	NP_078827	adiponectin receptor protein 2 [Homo sapiens] >gi|114642805|ref|XP_508922.2| PREDICTED: adiponectin receptor protein 2 [Pan troglodytes] >gi|397499348|ref|XP_003820416.1| PREDICTED: adiponectin receptor protein 2 isoform 1 [Pan paniscus] >gi|397499350|ref|XP_003820417.1| PREDICTED: adiponectin receptor protein 2 isoform 2 [Pan paniscus] >gi|38372190|sp|Q86V24.1|ADR2_HUMAN RecName: Full=Adiponecti…
89007	NP_078822	RING finger protein 219 [Homo sapiens] >gi|73917812|sp|Q5W0B1.1|RN219_HUMAN RecName: Full=RING finger protein 219 >gi|55662026|emb|CAH70397.1| chromosome 13 open reading frame 7 [Homo sapiens] >gi|55959772|emb|CAI15183.1| chromosome 13 open reading frame 7 [Homo sapiens] >gi|119600992|gb|EAW80586.1| chromosome 13 open reading frame 7, isoform CRA_a [Homo sapiens] >gi|187950437|gb|AAI36766.1| Ring…
50622	NP_078800	probable cation-transporting ATPase 13A3 [Homo sapiens] >gi|223590262|sp|Q9H7F0.4|AT133_HUMAN RecName: Full=Probable cation-transporting ATPase 13A3; AltName: Full=ATPase family homolog up-regulated in senescence cells 1 >gi|187252587|gb|AAI66610.1| ATPase type 13A3 [synthetic construct]
51954	NP_078799	GRIP and coiled-coil domain-containing protein 1 [Homo sapiens] >gi|32699595|sp|Q96CN9.1|GCC1_HUMAN RecName: Full=GRIP and coiled-coil domain-containing protein 1; AltName: Full=Golgi coiled-coil protein 1 >gi|22094645|gb|AAM91948.1|AF525417_1 Golgi coiled coil protein 1 [Homo sapiens] >gi|15559468|gb|AAH14100.1| GRIP and coiled-coil domain containing 1 [Homo sapiens] >gi|50927482|gb|AAH78665.1| …
48903	NP_078796	uncharacterized protein C2orf47, mitochondrial precursor [Homo sapiens] >gi|74730963|sp|Q8WWC4.1|CB047_HUMAN RecName: Full=Uncharacterized protein C2orf47, mitochondrial; Flags: Precursor >gi|17389900|gb|AAH17959.1| Chromosome 2 open reading frame 47 [Homo sapiens] >gi|62988776|gb|AAY24163.1| unknown [Homo sapiens] >gi|119590601|gb|EAW70195.1| hypothetical protein FLJ22555, isoform CRA_a [Homo sa…
20579	NP_078787	HAUS augmin-like complex subunit 3 [Homo sapiens] >gi|74708788|sp|Q68CZ6.1|HAUS3_HUMAN RecName: Full=HAUS augmin-like complex subunit 3 >gi|51476976|emb|CAH18434.1| hypothetical protein [Homo sapiens] >gi|119602943|gb|EAW82537.1| chromosome 4 open reading frame 15 [Homo sapiens]
33754	NP_077300	cysteine-rich with EGF-like domain protein 2 isoform b precursor [Homo sapiens] >gi|74738218|sp|Q6UXH1.1|CREL2_HUMAN RecName: Full=Cysteine-rich with EGF-like domain protein 2; Flags: Precursor >gi|37181835|gb|AAQ88721.1| RLPR185 [Homo sapiens] >gi|93280052|gb|ABF06670.1| CRELD2-delta [Homo sapiens] >gi|119593890|gb|EAW73484.1| cysteine-rich with EGF-like domains 2, isoform CRA_b [Homo sapiens] >…
18918	NP_077291	transmembrane protein C7orf23 [Homo sapiens] >gi|302564415|ref|NP_001181301.1| transmembrane protein C7orf23 [Macaca mulatta] >gi|114614324|ref|XP_519179.2| PREDICTED: transmembrane protein C7orf23-like isoform 3 [Pan troglodytes] >gi|296209790|ref|XP_002751685.1| PREDICTED: transmembrane protein C7orf23 [Callithrix jacchus] >gi|297681154|ref|XP_002818329.1| PREDICTED: transmembrane protein C7orf…
1132	NP_077284	dehydrogenase/reductase SDR family member 11 precursor [Homo sapiens] >gi|74749397|sp|Q6UWP2.1|DHR11_HUMAN RecName: Full=Dehydrogenase/reductase SDR family member 11; Flags: Precursor >gi|37182545|gb|AAQ89074.1| ARPG836 [Homo sapiens] >gi|112180343|gb|AAH02731.2| Dehydrogenase/reductase (SDR family) member 11 [Homo sapiens] >gi|119577973|gb|EAW57569.1| short-chain dehydrogenase/reductase, isoform…
29336	NP_077282	fatty acid 2-hydroxylase [Homo sapiens] >gi|74749893|sp|Q7L5A8.1|FA2H_HUMAN RecName: Full=Fatty acid 2-hydroxylase; AltName: Full=Fatty acid alpha-hydroxylase >gi|52632409|gb|AAH02679.2| Fatty acid 2-hydroxylase [Homo sapiens] >gi|52632414|gb|AAH17049.2| Fatty acid 2-hydroxylase [Homo sapiens] >gi|52790417|gb|AAH04263.2| Fatty acid 2-hydroxylase [Homo sapiens] >gi|119616084|gb|EAW95678.1| fatty a…
3329	NP_077271	derlin-1 isoform a [Homo sapiens] >gi|55631188|ref|XP_519933.1| PREDICTED: derlin-1 isoform 3 [Pan troglodytes] >gi|332214193|ref|XP_003256215.1| PREDICTED: derlin-1-like isoform 1 [Nomascus leucogenys] >gi|397499608|ref|XP_003820537.1| PREDICTED: derlin-1 isoform 1 [Pan paniscus] >gi|50400630|sp|Q9BUN8.1|DERL1_HUMAN RecName: Full=Derlin-1; AltName: Full=Degradation in endoplasmic reticulum prote…
24533	NP_077027	apolipoprotein O precursor [Homo sapiens] >gi|297709580|ref|XP_002831506.1| PREDICTED: apolipoprotein O [Pongo abelii] >gi|332224090|ref|XP_003261199.1| PREDICTED: apolipoprotein O-like isoform 1 [Nomascus leucogenys] >gi|74733244|sp|Q9BUR5.1|APOO_HUMAN RecName: Full=Apolipoprotein O; AltName: Full=Protein FAM121B; Flags: Precursor >gi|12803065|gb|AAH02333.1| Apolipoprotein O [Homo sapiens] >gi|1…
7947	NP_077015	caspase recruitment domain-containing protein 14 isoform 1 [Homo sapiens] >gi|296434421|sp|Q9BXL6.2|CAR14_HUMAN RecName: Full=Caspase recruitment domain-containing protein 14; AltName: Full=CARD-containing MAGUK protein 2; Short=Carma 2
16244	NP_077007	methylosome protein 50 [Homo sapiens] >gi|32171507|sp|Q9BQA1.1|MEP50_HUMAN RecName: Full=Methylosome protein 50; Short=MEP-50; AltName: Full=Androgen receptor cofactor p44; AltName: Full=WD repeat-containing protein 77; AltName: Full=p44/Mep50 >gi|18874702|gb|AAL79917.1|AF478464_1 MEP50 protein [Homo sapiens] >gi|12804537|gb|AAH01679.1| WD repeat domain 77 [Homo sapiens] >gi|13559060|emb|CAC36041…
57628	NP_077001	dCTP pyrophosphatase 1 [Homo sapiens] >gi|397471929|ref|XP_003807517.1| PREDICTED: dCTP pyrophosphatase 1 [Pan paniscus] >gi|74733624|sp|Q9H773.1|DCTP1_HUMAN RecName: Full=dCTP pyrophosphatase 1; AltName: Full=Deoxycytidine-triphosphatase 1; Short=dCTPase 1; AltName: Full=RS21C6; AltName: Full=XTP3-transactivated gene A protein >gi|13182763|gb|AAK14927.1|AF212242_1 CDA03 [Homo sapiens] >gi|138975…
91320	NP_076999	sister chromatid cohesion protein DCC1 [Homo sapiens] >gi|167012058|sp|Q9BVC3.2|DCC1_HUMAN RecName: Full=Sister chromatid cohesion protein DCC1; AltName: Full=Defective in sister chromatid cohesion protein 1 homolog >gi|16306709|gb|AAH01531.1| Defective in sister chromatid cohesion 1 homolog (S. cerevisiae) [Homo sapiens] >gi|16549155|dbj|BAB70767.1| unnamed protein product [Homo sapiens]
56493	NP_076983	nucleolar complex protein 4 homolog [Homo sapiens] >gi|73621312|sp|Q9BVI4.1|NOC4L_HUMAN RecName: Full=Nucleolar complex protein 4 homolog; Short=NOC4 protein homolog; AltName: Full=NOC4-like protein; AltName: Full=Nucleolar complex-associated protein 4-like protein >gi|12654703|gb|AAH01191.1| Nucleolar complex associated 4 homolog (S. cerevisiae) [Homo sapiens] >gi|48735003|gb|AAH71958.1| Nucleol…
564	NP_076977	ATP-dependent RNA helicase DDX54 isoform 2 [Homo sapiens] >gi|46576615|sp|Q8TDD1.2|DDX54_HUMAN RecName: Full=ATP-dependent RNA helicase DDX54; AltName: Full=ATP-dependent RNA helicase DP97; AltName: Full=DEAD box RNA helicase 97 kDa; AltName: Full=DEAD box protein 54 >gi|162319036|gb|AAI56670.1| DEAD (Asp-Glu-Ala-Asp) box polypeptide 54 [synthetic construct]
38977	NP_076947	meteorin precursor [Homo sapiens] >gi|50401202|sp|Q9UJH8.2|METRN_HUMAN RecName: Full=Meteorin; Flags: Precursor >gi|14336715|gb|AAK61247.1|AE006464_15 unknown [Homo sapiens] >gi|5912460|emb|CAB56188.1| meteorin, glial cell differentiation regulator [Homo sapiens] >gi|12653753|gb|AAH00662.1| Meteorin, glial cell differentiation regulator [Homo sapiens] >gi|119606153|gb|EAW85747.1| meteorin, glial …
18220	NP_076872	gap junction beta-3 protein [Homo sapiens] >gi|54607056|ref|NP_001005752.1| gap junction beta-3 protein [Homo sapiens] >gi|397482802|ref|XP_003812605.1| PREDICTED: gap junction beta-3 protein isoform 1 [Pan paniscus] >gi|397482804|ref|XP_003812606.1| PREDICTED: gap junction beta-3 protein isoform 2 [Pan paniscus] >gi|397482806|ref|XP_003812607.1| PREDICTED: gap junction beta-3 protein isoform 3 […
43851	NP_076425	28S ribosomal protein S34, mitochondrial [Homo sapiens] >gi|114660325|ref|XP_001160122.1| PREDICTED: 28S ribosomal protein S34, mitochondrial isoform 2 [Pan troglodytes] >gi|397472231|ref|XP_003807658.1| PREDICTED: 28S ribosomal protein S34, mitochondrial [Pan paniscus] >gi|24212369|sp|P82930.2|RT34_HUMAN RecName: Full=28S ribosomal protein S34, mitochondrial; Short=MRP-S34; Short=S34mt >gi|12654…
14520	NP_076422	protein FAM173A [Homo sapiens] >gi|74752238|sp|Q9BQD7.1|F173A_HUMAN RecName: Full=Protein FAM173A >gi|14336716|gb|AAK61248.1|AE006464_16 similar to FBan0003337 [Homo sapiens] >gi|12654685|gb|AAH01181.1| Family with sequence similarity 173, member A [Homo sapiens] >gi|12803581|gb|AAH02624.1| Family with sequence similarity 173, member A [Homo sapiens] >gi|119606152|gb|EAW85746.1| chromosome 16 ope…
24961	NP_075565	sel1 repeat-containing protein 1 [Homo sapiens] >gi|336088673|ref|NP_001229523.1| sel1 repeat-containing protein 1 [Pan troglodytes] >gi|297664913|ref|XP_002810862.1| PREDICTED: sel1 repeat-containing protein 1 [Pongo abelii] >gi|223590164|sp|Q96BR5.2|SELR1_HUMAN RecName: Full=Sel1 repeat-containing protein 1; AltName: Full=Beta-lactamase hcp-like protein >gi|119627177|gb|EAX06772.1| chromosome 1…
5042	NP_075463	protein furry homolog [Homo sapiens] >gi|74745928|sp|Q5TBA9.1|FRY_HUMAN RecName: Full=Protein furry homolog >gi|55957262|emb|CAI12629.1| furry homolog (Drosophila) [Homo sapiens] >gi|55957778|emb|CAI13379.1| furry homolog (Drosophila) [Homo sapiens] >gi|57162451|emb|CAI40478.1| furry homolog (Drosophila) [Homo sapiens]
24751	NP_075392	ankyrin repeat domain-containing protein SOWAHC [Homo sapiens] >gi|74740628|sp|Q53LP3.1|SWAHC_HUMAN RecName: Full=Ankyrin repeat domain-containing protein SOWAHC; AltName: Full=Ankyrin repeat domain-containing protein 57; AltName: Full=Protein sosondowah homolog C >gi|62988756|gb|AAY24143.1| unknown [Homo sapiens] >gi|62988905|gb|AAY24292.1| unknown [Homo sapiens] >gi|71051470|gb|AAH36652.2| ANKR…
7032	NP_075068	nucleolar protein 6 alpha isoform [Homo sapiens] >gi|62900709|sp|Q9H6R4.2|NOL6_HUMAN RecName: Full=Nucleolar protein 6; AltName: Full=Nucleolar RNA-associated protein; Short=Nrap >gi|18539465|gb|AAL74403.1|AF361079_1 nucleolar RNA-associated protein alpha [Homo sapiens] >gi|55959116|emb|CAI13315.1| nucleolar protein family 6 (RNA-associated) [Homo sapiens] >gi|119578898|gb|EAW58494.1| nucleolar p…
14446	NP_075066	39S ribosomal protein L44, mitochondrial [Homo sapiens] >gi|51316917|sp|Q9H9J2.1|RM44_HUMAN RecName: Full=39S ribosomal protein L44, mitochondrial; Short=L44mt; Short=MRP-L44; Flags: Precursor >gi|10434358|dbj|BAB14234.1| unnamed protein product [Homo sapiens] >gi|15082305|gb|AAH12058.1| Mitochondrial ribosomal protein L44 [Homo sapiens] >gi|48146703|emb|CAG33574.1| MRPL44 [Homo sapiens] >gi|6282…
33538	NP_075050	actin-related protein 8 [Homo sapiens] >gi|116241257|sp|Q9H981.2|ARP8_HUMAN RecName: Full=Actin-related protein 8; Short=hArp8; AltName: Full=INO80 complex subunit N >gi|119585704|gb|EAW65300.1| ARP8 actin-related protein 8 homolog (yeast) [Homo sapiens]
82394	NP_073747	5' exonuclease Apollo [Homo sapiens] >gi|73620756|sp|Q9H816.1|DCR1B_HUMAN RecName: Full=5' exonuclease Apollo; AltName: Full=DNA cross-link repair 1B protein; AltName: Full=SNM1 homolog B; Short=SNMIB; Short=hSNM1B >gi|10436338|dbj|BAB14807.1| unnamed protein product [Homo sapiens] >gi|20987357|gb|AAH29687.1| DNA cross-link repair 1B (PSO2 homolog, S. cerevisiae) [Homo sapiens] >gi|56204942|emb|C…
14215	NP_073732	elongation of very long chain fatty acids protein 1 isoform 1 [Homo sapiens] >gi|373938448|ref|NP_001243328.1| elongation of very long chain fatty acids protein 1 isoform 1 [Homo sapiens] >gi|20137931|sp|Q9BW60.1|ELOV1_HUMAN RecName: Full=Elongation of very long chain fatty acids protein 1; AltName: Full=3-keto acyl-CoA synthase ELOVL1; AltName: Full=ELOVL fatty acid elongase 1; Short=ELOVL FA el…
41553	NP_073728	period circadian protein homolog 2 [Homo sapiens] >gi|14917029|sp|O15055.2|PER2_HUMAN RecName: Full=Period circadian protein homolog 2; Short=hPER2; AltName: Full=Circadian clock protein PERIOD 2 >gi|62630231|gb|AAX88976.1| unknown [Homo sapiens] >gi|108752120|gb|AAI11454.1| PER2 protein [synthetic construct] >gi|119591561|gb|EAW71155.1| period homolog 2 (Drosophila), isoform CRA_c [Homo sapiens]…
13427	NP_073721	brain mitochondrial carrier protein 1 isoform UCP5S precursor [Homo sapiens] >gi|11094339|gb|AAG29584.1| mitochondrial uncoupling protein 5 short form [Homo sapiens] >gi|57471622|emb|CAI42441.1| solute carrier family 25 (mitochondrial carrier, brain), member 14 [Homo sapiens] >gi|119632206|gb|EAX11801.1| solute carrier family 25 (mitochondrial carrier, brain), member 14, isoform CRA_a [Homo sapie…
51813	NP_073604	apoptosis-enhancing nuclease [Homo sapiens] >gi|296434390|sp|Q8WTP8.2|AEN_HUMAN RecName: Full=Apoptosis-enhancing nuclease; AltName: Full=Interferon-stimulated 20 kDa exonuclease-like 1
24119	NP_073591	sideroflexin-1 [Homo sapiens] >gi|297676723|ref|XP_002816274.1| PREDICTED: sideroflexin-1 [Pongo abelii] >gi|332248301|ref|XP_003273304.1| PREDICTED: sideroflexin-1 [Nomascus leucogenys] >gi|20140250|sp|Q9H9B4.4|SFXN1_HUMAN RecName: Full=Sideroflexin-1; AltName: Full=Tricarboxylate carrier protein; Short=TCC >gi|18028275|gb|AAL56007.1|AF327346_1 tricarboxylate carrier protein [Homo sapiens] >gi|3…
32125	NP_073572	Golgi resident protein GCP60 [Homo sapiens] >gi|51316096|sp|Q9H3P7.4|GCP60_HUMAN RecName: Full=Golgi resident protein GCP60; AltName: Full=Acyl-CoA-binding domain-containing protein 3; AltName: Full=Golgi complex-associated protein 1; Short=GOCAP1; AltName: Full=Golgi phosphoprotein 1; Short=GOLPH1; AltName: Full=PBR- and PKA-associated protein 7; AltName: Full=Peripheral benzodiazepine receptor-…
49763	NP_073153	anaphase-promoting complex subunit 1 [Homo sapiens] >gi|37537845|sp|Q9H1A4.1|APC1_HUMAN RecName: Full=Anaphase-promoting complex subunit 1; Short=APC1; AltName: Full=Cyclosome subunit 1; AltName: Full=Mitotic checkpoint regulator; AltName: Full=Testis-specific gene 24 protein >gi|11967711|emb|CAC19484.1| Tsg24 protein [Homo sapiens] >gi|85397406|gb|AAI04903.1| Anaphase promoting complex subunit 1…
20661	NP_071938	cytosolic Fe-S cluster assembly factor NARFL [Homo sapiens] >gi|74733617|sp|Q9H6Q4.1|NARFL_HUMAN RecName: Full=Cytosolic Fe-S cluster assembly factor NARFL; AltName: Full=Iron-only hydrogenase-like protein 1; Short=IOP1; AltName: Full=Nuclear prelamin A recognition factor-like protein; AltName: Full=Protein related to Narf >gi|10438222|dbj|BAB15199.1| unnamed protein product [Homo sapiens] >gi|20…
2599	NP_071929	transmembrane protein 168 [Homo sapiens] >gi|397479986|ref|XP_003811280.1| PREDICTED: transmembrane protein 168 [Pan paniscus] >gi|145566969|sp|Q9H0V1.2|TM168_HUMAN RecName: Full=Transmembrane protein 168 >gi|51095130|gb|EAL24373.1| hypothetical protein FLJ13576 [Homo sapiens] >gi|119603877|gb|EAW83471.1| hypothetical protein FLJ13576, isoform CRA_b [Homo sapiens] >gi|119603878|gb|EAW83472.1| hyp…
62615	NP_071911	zinc finger protein Pegasus [Homo sapiens] >gi|207028410|ref|NP_001125847.1| zinc finger protein Pegasus [Pongo abelii] >gi|387848952|ref|NP_001248601.1| zinc finger protein Pegasus [Macaca mulatta] >gi|332211994|ref|XP_003255103.1| PREDICTED: zinc finger protein Pegasus isoform 1 [Nomascus leucogenys] >gi|332211996|ref|XP_003255104.1| PREDICTED: zinc finger protein Pegasus isoform 2 [Nomascus le…
59757	NP_071761	dimethyladenosine transferase 2, mitochondrial [Homo sapiens] >gi|74752681|sp|Q9H5Q4.1|TFB2M_HUMAN RecName: Full=Dimethyladenosine transferase 2, mitochondrial; AltName: Full=Hepatitis C virus NS5A-transactivated protein 5; Short=HCV NS5A-transactivated protein 5; AltName: Full=Mitochondrial 12S rRNA dimethylase 2; AltName: Full=Mitochondrial transcription factor B2; Short=h-mtTFB; Short=h-mtTFB2…
102939	NP_071748	probable tRNA threonylcarbamoyladenosine biosynthesis protein OSGEPL1 [Homo sapiens] >gi|160013222|sp|Q9H4B0.2|OSGP2_HUMAN RecName: Full=Probable tRNA threonylcarbamoyladenosine biosynthesis protein OSGEPL1; AltName: Full=t(6)A37 threonylcarbamoyladenosine biosynthesis protein OSGEPL1 >gi|15080282|gb|AAH11904.1| O-sialoglycoprotein endopeptidase-like 1 [Homo sapiens] >gi|62822222|gb|AAY14771.1| u…
20082	NP_071736	peptide deformylase, mitochondrial precursor [Homo sapiens] >gi|17433054|sp|Q9HBH1.1|DEFM_HUMAN RecName: Full=Peptide deformylase, mitochondrial; AltName: Full=Polypeptide deformylase; Flags: Precursor >gi|11320944|gb|AAG33968.1|AF239156_1 peptide deformylase-like protein [Homo sapiens] >gi|13195254|gb|AAK15624.1|AF322879_1 polypeptide deformylase-like protein [Homo sapiens] >gi|38230771|gb|AAR14…
13099	NP_071446	39S ribosomal protein L46, mitochondrial [Homo sapiens] >gi|52783325|sp|Q9H2W6.1|RM46_HUMAN RecName: Full=39S ribosomal protein L46, mitochondrial; Short=L46mt; Short=MRP-L46; AltName: Full=P2ECSL; Flags: Precursor >gi|12003262|gb|AAG43507.1|AF210056_1 C15orf4 [Homo sapiens] >gi|17389733|gb|AAH17883.1| Mitochondrial ribosomal protein L46 [Homo sapiens] >gi|119622400|gb|EAX01995.1| mitochondrial r…
50592	NP_071415	methylcrotonoyl-CoA carboxylase beta chain, mitochondrial [Homo sapiens] >gi|20138731|sp|Q9HCC0.1|MCCB_HUMAN RecName: Full=Methylcrotonoyl-CoA carboxylase beta chain, mitochondrial; Short=MCCase subunit beta; AltName: Full=3-methylcrotonyl-CoA carboxylase 2; AltName: Full=3-methylcrotonyl-CoA carboxylase non-biotin-containing subunit; AltName: Full=3-methylcrotonyl-CoA:carbon dioxide ligase subun…
36308	NP_071383	28S ribosomal protein S14, mitochondrial [Homo sapiens] >gi|114565569|ref|XP_001152337.1| PREDICTED: 28S ribosomal protein S14, mitochondrial isoform 2 [Pan troglodytes] >gi|397508584|ref|XP_003824732.1| PREDICTED: 28S ribosomal protein S14, mitochondrial [Pan paniscus] >gi|41017845|sp|O60783.1|RT14_HUMAN RecName: Full=28S ribosomal protein S14, mitochondrial; Short=MRP-S14; Short=S14mt >gi|29951…
31606	NP_071381	probable Xaa-Pro aminopeptidase 3 isoform 1 [Homo sapiens] >gi|74761652|sp|Q9NQH7.1|XPP3_HUMAN RecName: Full=Probable Xaa-Pro aminopeptidase 3; Short=X-Pro aminopeptidase 3; AltName: Full=Aminopeptidase P3; Short=APP3 >gi|9188414|emb|CAB97210.1| hypothetical protein [Homo sapiens] >gi|13436431|gb|AAH04989.1| X-prolyl aminopeptidase (aminopeptidase P) 3, putative [Homo sapiens] >gi|47678415|emb|CA…
16858	NP_071365	solute carrier family 17 member 9 [Homo sapiens] >gi|193787861|dbj|BAG53064.1| unnamed protein product [Homo sapiens]
44594	NP_071353	HEAT repeat-containing protein 6 [Homo sapiens] >gi|74724525|sp|Q6AI08.1|HEAT6_HUMAN RecName: Full=HEAT repeat-containing protein 6; AltName: Full=Amplified in breast cancer protein 1 >gi|50949923|emb|CAH10506.1| hypothetical protein [Homo sapiens] >gi|111054893|gb|AAI19814.1| HEAT repeat containing 6 [Homo sapiens] >gi|119614775|gb|EAW94369.1| amplified in breast cancer 1, isoform CRA_a [Homo sa…
23948	NP_071328	mdm2-binding protein [Homo sapiens] >gi|74731509|sp|Q96DY7.1|MTBP_HUMAN RecName: Full=Mdm2-binding protein; Short=hMTBP >gi|15341904|gb|AAH13136.1| Mdm2, transformed 3T3 cell double minute 2, p53 binding protein (mouse) binding protein, 104kDa [Homo sapiens] >gi|119612412|gb|EAW92006.1| Mdm2, transformed 3T3 cell double minute 2, p53 binding protein (mouse) binding protein, 104kDa, isoform CRA_a …
6085	NP_068813	suppressor of tumorigenicity 14 protein [Homo sapiens] >gi|13124575|sp|Q9Y5Y6.2|ST14_HUMAN RecName: Full=Suppressor of tumorigenicity 14 protein; AltName: Full=Matriptase; AltName: Full=Membrane-type serine protease 1; Short=MT-SP1; AltName: Full=Prostamin; AltName: Full=Serine protease 14; AltName: Full=Serine protease TADG-15; AltName: Full=Tumor-associated differentially-expressed gene 15 prot…
31860	NP_068750	probable ATP-dependent RNA helicase DHX35 isoform 1 [Homo sapiens] >gi|20137971|sp|Q9H5Z1.2|DHX35_HUMAN RecName: Full=Probable ATP-dependent RNA helicase DHX35; AltName: Full=DEAH box protein 35 >gi|56202757|emb|CAI22035.1| DEAH (Asp-Glu-Ala-His) box polypeptide 35 [Homo sapiens] >gi|119596412|gb|EAW76006.1| DEAH (Asp-Glu-Ala-His) box polypeptide 35, isoform CRA_b [Homo sapiens] >gi|124375832|gb|…
38337	NP_068746	translation factor GUF1, mitochondrial [Homo sapiens] >gi|74728811|sp|Q8N442.1|GUF1_HUMAN RecName: Full=Translation factor GUF1, mitochondrial; AltName: Full=Elongation factor 4 homolog; Short=EF-4; AltName: Full=GTPase GUF1; AltName: Full=Ribosomal back-translocase; Flags: Precursor >gi|22478054|gb|AAH36768.1| GUF1 GTPase homolog (S. cerevisiae) [Homo sapiens] >gi|119613423|gb|EAW93017.1| GUF1 G…
80417	NP_068602	twinkle protein, mitochondrial isoform A [Homo sapiens] >gi|74752111|sp|Q96RR1.1|PEO1_HUMAN RecName: Full=Twinkle protein, mitochondrial; AltName: Full=Progressive external ophthalmoplegia 1 protein; AltName: Full=T7 gp4-like protein with intramitochondrial nucleoid localization; AltName: Full=T7-like mitochondrial DNA helicase; Flags: Precursor >gi|14582616|gb|AAK69558.1|AF292004_1 putative T7-l…
45290	NP_068598	FAST kinase domain-containing protein 5 [Homo sapiens] >gi|74749905|sp|Q7L8L6.1|FAKD5_HUMAN RecName: Full=FAST kinase domain-containing protein 5 >gi|10435036|dbj|BAB14464.1| unnamed protein product [Homo sapiens] >gi|13159928|emb|CAC32460.1| novel protein [Homo sapiens] >gi|13938529|gb|AAH07413.1| FAST kinase domains 5 [Homo sapiens] >gi|15080166|gb|AAH11856.1| FAST kinase domains 5 [Homo sapien…
49413	NP_068587	high affinity choline transporter 1 [Homo sapiens] >gi|56404957|sp|Q9GZV3.1|SC5A7_HUMAN RecName: Full=High affinity choline transporter 1; AltName: Full=Hemicholinium-3-sensitive choline transporter; Short=CHT; AltName: Full=Solute carrier family 5 member 7 >gi|9843754|emb|CAC03717.1| high affinity choline transporter [Homo sapiens] >gi|10998442|gb|AAG25940.1| high affinity choline transporter [H…
24889	NP_067679	microfibrillar-associated protein 3-like isoform 1 precursor [Homo sapiens] >gi|297674658|ref|XP_002815332.1| PREDICTED: microfibrillar-associated protein 3-like isoform 1 [Pongo abelii] >gi|395735493|ref|XP_003776593.1| PREDICTED: microfibrillar-associated protein 3-like [Pongo abelii] >gi|50400813|sp|O75121.3|MFA3L_HUMAN RecName: Full=Microfibrillar-associated protein 3-like; AltName: Full=Test…
32873	NP_067635	pleckstrin homology domain-containing family A member 1 isoform 1 [Homo sapiens] >gi|50234893|ref|NP_001001974.1| pleckstrin homology domain-containing family A member 1 isoform 1 [Homo sapiens] >gi|48474647|sp|Q9HB21.2|PKHA1_HUMAN RecName: Full=Pleckstrin homology domain-containing family A member 1; Short=PH domain-containing family A member 1; AltName: Full=Tandem PH domain-containing protein …
69836	NP_067628	carbohydrate sulfotransferase 6 precursor [Homo sapiens] >gi|61212105|sp|Q9GZX3.1|CHST6_HUMAN RecName: Full=Carbohydrate sulfotransferase 6; AltName: Full=Corneal N-acetylglucosamine-6-O-sulfotransferase; Short=C-GlcNAc6ST; Short=hCGn6ST; AltName: Full=Galactose/N-acetylglucosamine/N-acetylglucosamine 6-O-sulfotransferase 4-beta; Short=GST4-beta; AltName: Full=N-acetylglucosamine 6-O-sulfotransfe…
5936	NP_067627	small conductance calcium-activated potassium channel protein 2 isoform a [Homo sapiens] >gi|209572638|sp|Q9H2S1.2|KCNN2_HUMAN RecName: Full=Small conductance calcium-activated potassium channel protein 2; Short=SK2; Short=SKCa 2; Short=SKCa2; AltName: Full=KCa2.2 >gi|111599697|gb|AAI17455.1| Potassium intermediate/small conductance calcium-activated channel, subfamily N, member 2 [Homo sapiens] …
28866	NP_067050	oligosaccharyltransferase complex subunit OSTC isoform 1 [Homo sapiens] >gi|114595608|ref|XP_001137201.1| PREDICTED: oligosaccharyltransferase complex subunit OSTC-like isoform 2 [Pan troglodytes] >gi|332217257|ref|XP_003257773.1| PREDICTED: oligosaccharyltransferase complex subunit OSTC-like [Nomascus leucogenys] >gi|390460540|ref|XP_002745548.2| PREDICTED: oligosaccharyltransferase complex subu…
12071	NP_067022	sulfide:quinone oxidoreductase, mitochondrial [Homo sapiens] >gi|27151704|sp|Q9Y6N5.1|SQRD_HUMAN RecName: Full=Sulfide:quinone oxidoreductase, mitochondrial; Flags: Precursor >gi|5256830|gb|AAD41160.1|AF042284_1 unknown [Homo sapiens] >gi|16877130|gb|AAH16836.1| Sulfide quinone reductase-like (yeast) [Homo sapiens] >gi|119597725|gb|EAW77319.1| hCG2001986, isoform CRA_a [Homo sapiens] >gi|11959772…
24510	NP_067006	ras-related protein Rap-2c precursor [Mus musculus] >gi|32129209|ref|NP_067006.3| ras-related protein Rap-2c precursor [Homo sapiens] >gi|115496672|ref|NP_001069168.1| ras-related protein Rap-2c precursor [Bos taurus] >gi|157819091|ref|NP_001100420.1| RAP2C, member of RAS oncogene family [Rattus norvegicus] >gi|302563689|ref|NP_001180973.1| ras-related protein Rap-2c [Macaca mulatta] >gi|14974551…
24399	NP_066957	39S ribosomal protein L23, mitochondrial [Homo sapiens] >gi|68566020|sp|Q16540.1|RM23_HUMAN RecName: Full=39S ribosomal protein L23, mitochondrial; Short=L23mt; Short=MRP-L23; AltName: Full=L23 mitochondrial-related protein; AltName: Full=Ribosomal protein L23-like >gi|903323|gb|AAC50415.1| ribosomal protein L23-related product [Homo sapiens] >gi|1478200|emb|CAA89220.1| L23-related gene [Homo sap…
13748	NP_066954	serine/threonine-protein phosphatase 2A activator isoform b [Homo sapiens] >gi|30065643|ref|NP_821067.1| serine/threonine-protein phosphatase 2A activator isoform b [Homo sapiens] >gi|114794572|pdb|2HV6|A Chain A, Crystal Structure Of The Phosphotyrosyl Phosphatase Activator >gi|114794573|pdb|2HV6|B Chain B, Crystal Structure Of The Phosphotyrosyl Phosphatase Activator >gi|114794574|pdb|2HV7|A Ch…
65902	NP_066949	3-mercaptopyruvate sulfurtransferase isoform 1 [Homo sapiens] >gi|119580539|gb|EAW60135.1| mercaptopyruvate sulfurtransferase, isoform CRA_b [Homo sapiens]
35593	NP_066930	28S ribosomal protein S12, mitochondrial precursor [Homo sapiens] >gi|16950589|ref|NP_203526.1| 28S ribosomal protein S12, mitochondrial precursor [Homo sapiens] >gi|16950591|ref|NP_203527.1| 28S ribosomal protein S12, mitochondrial precursor [Homo sapiens] >gi|3024582|sp|O15235.1|RT12_HUMAN RecName: Full=28S ribosomal protein S12, mitochondrial; Short=MRP-S12; Short=S12mt; AltName: Full=MT-RPS12…
35303	NP_066918	sodium-dependent multivitamin transporter [Homo sapiens] >gi|229462745|sp|Q9Y289.2|SC5A6_HUMAN RecName: Full=Sodium-dependent multivitamin transporter; Short=Na(+)-dependent multivitamin transporter; AltName: Full=Solute carrier family 5 member 6 >gi|15215415|gb|AAH12806.1| Solute carrier family 5 (sodium-dependent vitamin transporter), member 6 [Homo sapiens] >gi|15990492|gb|AAH15631.1| Solute c…
29508	NP_066564	histone acetyltransferase KAT2A [Homo sapiens] >gi|209572743|sp|Q92830.3|KAT2A_HUMAN RecName: Full=Histone acetyltransferase KAT2A; AltName: Full=General control of amino acid synthesis protein 5-like 2; AltName: Full=Histone acetyltransferase GCN5; Short=HsGCN5; AltName: Full=Lysine acetyltransferase 2A; AltName: Full=STAF97 >gi|21618600|gb|AAH32743.1| K(lysine) acetyltransferase 2A [Homo sapien…
58484	NP_066545	DNA replication complex GINS protein PSF1 [Homo sapiens] >gi|114681346|ref|XP_514558.2| PREDICTED: DNA replication complex GINS protein PSF1 isoform 2 [Pan troglodytes] >gi|332258949|ref|XP_003278552.1| PREDICTED: DNA replication complex GINS protein PSF1-like [Nomascus leucogenys] >gi|6226339|sp|Q14691.1|PSF1_HUMAN RecName: Full=DNA replication complex GINS protein PSF1; AltName: Full=GINS compl…
38401	NP_066012	methyltransferase-like protein 14 [Homo sapiens] >gi|197101385|ref|NP_001126726.1| methyltransferase-like protein 14 [Pongo abelii] >gi|114595809|ref|XP_517408.2| PREDICTED: methyltransferase like 14 [Pan troglodytes] >gi|332244398|ref|XP_003271360.1| PREDICTED: methyltransferase-like protein 14-like [Nomascus leucogenys] >gi|397519916|ref|XP_003830096.1| PREDICTED: methyltransferase-like protein…
78720	NP_065988	Fanconi anemia group M protein [Homo sapiens] >gi|78099254|sp|Q8IYD8.2|FANCM_HUMAN RecName: Full=Fanconi anemia group M protein; Short=Protein FACM; AltName: Full=ATP-dependent RNA helicase FANCM; AltName: Full=Fanconi anemia-associated polypeptide of 250 kDa; Short=FAAP250; AltName: Full=Protein Hef ortholog >gi|71912519|gb|AAZ53290.1| Fanconi anemia complementation group M [Homo sapiens] >gi|11…
13469	NP_065979	zinc finger SWIM domain-containing protein 6 [Homo sapiens] >gi|229462808|sp|Q9HCJ5.2|ZSWM6_HUMAN RecName: Full=Zinc finger SWIM domain-containing protein 6
21111	NP_065969	glycerol-3-phosphate acyltransferase 1, mitochondrial [Homo sapiens] >gi|350276140|ref|NP_001231878.1| glycerol-3-phosphate acyltransferase 1, mitochondrial precursor [Homo sapiens] >gi|59803040|sp|Q9HCL2.3|GPAT1_HUMAN RecName: Full=Glycerol-3-phosphate acyltransferase 1, mitochondrial; Short=GPAT-1; Flags: Precursor >gi|55665204|emb|CAH73716.1| glycerol 3-phosphate acyltransferase, mitochondrial…
40395	NP_065861	tRNA (guanine(37)-N1)-methyltransferase [Homo sapiens] >gi|145559536|sp|Q32P41.2|TRM5_HUMAN RecName: Full=tRNA (guanine(37)-N1)-methyltransferase; AltName: Full=M1G-methyltransferase; AltName: Full=tRNA [GM37] methyltransferase; AltName: Full=tRNA methyltransferase 5 homolog
42131	NP_065804	caskin-2 isoform a [Homo sapiens] >gi|296434467|sp|Q8WXE0.2|CSKI2_HUMAN RecName: Full=Caskin-2
40357	NP_065796	alanine--tRNA ligase, mitochondrial [Homo sapiens] >gi|124297995|gb|AAI31729.1| Alanyl-tRNA synthetase 2, mitochondrial (putative) [Homo sapiens] >gi|208967617|dbj|BAG72454.1| alanyl-tRNA synthetase 2, mitochondrial [synthetic construct]
19515	NP_065758	protein-cysteine N-palmitoyltransferase HHAT-like protein [Homo sapiens] >gi|23396970|sp|Q9HCP6.1|HHATL_HUMAN RecName: Full=Protein-cysteine N-palmitoyltransferase HHAT-like protein; AltName: Full=Glycerol uptake/transporter homolog; AltName: Full=Hedgehog acyltransferase-like protein >gi|11138034|dbj|BAB17758.1| KIAA1173 protein [Homo sapiens] >gi|119585070|gb|EAW64666.1| GUP1, glycerol uptake/t…
31388	NP_065702	E3 ubiquitin-protein ligase pellino homolog 1 [Homo sapiens] >gi|301781798|ref|XP_002926315.1| PREDICTED: protein pellino homolog 1-like [Ailuropoda melanoleuca] >gi|332226648|ref|XP_003262501.1| PREDICTED: protein pellino homolog 1 [Nomascus leucogenys] >gi|350582344|ref|XP_003125143.3| PREDICTED: E3 ubiquitin-protein ligase pellino homolog 1 [Sus scrofa] >gi|354471849|ref|XP_003498153.1| PREDIC…
4996	NP_065145	charged multivesicular body protein 1b [Homo sapiens] >gi|302563733|ref|NP_001181745.1| charged multivesicular body protein 1b [Macaca mulatta] >gi|296222215|ref|XP_002757094.1| PREDICTED: charged multivesicular body protein 1b [Callithrix jacchus] >gi|297702189|ref|XP_002828070.1| PREDICTED: charged multivesicular body protein 1b [Pongo abelii] >gi|301788120|ref|XP_002929476.1| PREDICTED: charge…
9967	NP_065143	probable cation-transporting ATPase 13A1 [Homo sapiens] >gi|18202961|sp|Q9HD20.2|AT131_HUMAN RecName: Full=Probable cation-transporting ATPase 13A1 >gi|119605255|gb|EAW84849.1| ATPase type 13A1, isoform CRA_c [Homo sapiens] >gi|119605258|gb|EAW84852.1| ATPase type 13A1, isoform CRA_c [Homo sapiens] >gi|168278965|dbj|BAG11362.1| cation-transporting ATPase 13A1 [synthetic construct] >gi|193786421|d…
2225	NP_065134	nuclear pore complex protein Nup107 [Homo sapiens] >gi|12230339|sp|P57740.1|NU107_HUMAN RecName: Full=Nuclear pore complex protein Nup107; AltName: Full=107 kDa nucleoporin; AltName: Full=Nucleoporin Nup107 >gi|9843752|emb|CAC03716.1| nuclear pore complex protein [Homo sapiens] >gi|119617600|gb|EAW97194.1| nucleoporin 107kDa, isoform CRA_a [Homo sapiens]
2479	NP_065098	translation initiation factor eIF-2B subunit gamma isoform 1 [Homo sapiens] >gi|18203317|sp|Q9NR50.1|EI2BG_HUMAN RecName: Full=Translation initiation factor eIF-2B subunit gamma; AltName: Full=eIF-2B GDP-GTP exchange factor subunit gamma >gi|9651997|gb|AAF91351.1|AF257077_1 eukaryotic translation initiation factor EIF2B subunit 3 [Homo sapiens] >gi|56204907|emb|CAI23131.1| eukaryotic translation …
14057	NP_064715	ankyrin repeat and MYND domain-containing protein 2 [Homo sapiens] >gi|297680944|ref|XP_002818230.1| PREDICTED: ankyrin repeat and MYND domain-containing protein 2 [Pongo abelii] >gi|74750650|sp|Q8IV38.1|ANKY2_HUMAN RecName: Full=Ankyrin repeat and MYND domain-containing protein 2 >gi|23271568|gb|AAH35353.1| Ankyrin repeat and MYND domain containing 2 [Homo sapiens] >gi|51095042|gb|EAL24286.1| an…
8287	NP_064583	coiled-coil domain-containing protein 47 precursor [Homo sapiens] >gi|114669886|ref|XP_001150498.1| PREDICTED: coiled-coil domain-containing protein 47 isoform 3 [Pan troglodytes] >gi|114669890|ref|XP_001150616.1| PREDICTED: coiled-coil domain-containing protein 47 isoform 5 [Pan troglodytes] >gi|297701496|ref|XP_002827744.1| PREDICTED: coiled-coil domain-containing protein 47 isoform 1 [Pongo ab…
8121	NP_064551	methylcrotonoyl-CoA carboxylase subunit alpha, mitochondrial precursor [Homo sapiens] >gi|108861983|sp|Q96RQ3.3|MCCA_HUMAN RecName: Full=Methylcrotonoyl-CoA carboxylase subunit alpha, mitochondrial; Short=MCCase subunit alpha; AltName: Full=3-methylcrotonyl-CoA carboxylase 1; AltName: Full=3-methylcrotonyl-CoA carboxylase biotin-containing subunit; AltName: Full=3-methylcrotonyl-CoA:carbon dioxid…
11657	NP_064536	stAR-related lipid transfer protein 7, mitochondrial precursor [Homo sapiens] >gi|215273945|sp|Q9NQZ5.2|STAR7_HUMAN RecName: Full=StAR-related lipid transfer protein 7, mitochondrial; AltName: Full=Gestational trophoblastic tumor protein 1; AltName: Full=START domain-containing protein 7; Short=StARD7; Flags: Precursor >gi|119591788|gb|EAW71382.1| START domain containing 7, isoform CRA_a [Homo sa…
26315	NP_064518	1-acyl-sn-glycerol-3-phosphate acyltransferase delta [Homo sapiens] >gi|12230468|sp|Q9NRZ5.1|PLCD_HUMAN RecName: Full=1-acyl-sn-glycerol-3-phosphate acyltransferase delta; AltName: Full=1-acylglycerol-3-phosphate O-acyltransferase 4; Short=1-AGP acyltransferase 4; Short=1-AGPAT 4; AltName: Full=Lysophosphatidic acid acyltransferase delta; Short=LPAAT-delta >gi|8886005|gb|AAF80338.1|AF156776_1 lys…
4177	NP_062823	asc-type amino acid transporter 1 [Homo sapiens] >gi|25089504|sp|Q9NS82.1|AAA1_HUMAN RecName: Full=Asc-type amino acid transporter 1; Short=Asc-1; AltName: Full=Solute carrier family 7 member 10 >gi|15277644|gb|AAK93960.1|AF340165_1 amino acid transporter [Homo sapiens] >gi|9309293|dbj|BAB03213.1| asc-type amino acid transporter 1 [Homo sapiens] >gi|18073360|emb|CAC81900.1| ASC1 protein [Homo sap…
30478	NP_062822	P3 protein isoform 1 precursor [Homo sapiens] >gi|215422370|ref|NP_001135864.1| P3 protein isoform 1 precursor [Homo sapiens] >gi|129356|sp|P09131.1|P3_HUMAN RecName: Full=P3 protein; AltName: Full=Solute carrier family 10 member 3 >gi|35188|emb|CAA30998.1| unnamed protein product [Homo sapiens] >gi|1203976|gb|AAA92651.1| P3 [Homo sapiens] >gi|119593103|gb|EAW72697.1| solute carrier family 10 (so…
40174	NP_062558	interferon-inducible GTPase 5 [Homo sapiens] >gi|55649345|ref|XP_524291.1| PREDICTED: interferon-inducible GTPase 5 isoform 2 [Pan troglodytes] >gi|397493466|ref|XP_003817626.1| PREDICTED: interferon-inducible GTPase 5 [Pan paniscus] >gi|74736988|sp|Q6NXR0.1|IIGP5_HUMAN RecName: Full=Interferon-inducible GTPase 5; AltName: Full=Immunity-related GTPase cinema 1 >gi|3548787|gb|AAC34467.1| R30953_1 …
27621	NP_062457	protein FAM54B isoform a [Homo sapiens] >gi|153251748|ref|NP_001093095.1| protein FAM54B isoform a [Homo sapiens] >gi|153251766|ref|NP_001093096.1| protein FAM54B isoform a [Homo sapiens] >gi|350537485|ref|NP_001233474.1| protein FAM54B [Pan troglodytes] >gi|397476229|ref|XP_003809511.1| PREDICTED: protein FAM54B isoform 1 [Pan paniscus] >gi|397476233|ref|XP_003809513.1| PREDICTED: protein FAM54B…
26428	NP_061968	cardiolipin synthase isoform 1 [Homo sapiens] >gi|114680867|ref|XP_514505.2| PREDICTED: cardiolipin synthase isoform 2 [Pan troglodytes] >gi|37537857|sp|Q9UJA2.1|CRLS1_HUMAN RecName: Full=Cardiolipin synthase; Short=CLS; AltName: Full=Protein GCD10 homolog >gi|12005485|gb|AAG44472.1|AF241784_1 CAPTase-iso [Homo sapiens] >gi|5834570|emb|CAB55278.1| cardiolipin synthase 1 [Homo sapiens] >gi|8865645…
21833	NP_061943	probable ATP-dependent RNA helicase DDX49 [Homo sapiens] >gi|350538363|ref|NP_001233517.1| probable ATP-dependent RNA helicase DDX49 [Pan troglodytes] >gi|397493813|ref|XP_003817790.1| PREDICTED: probable ATP-dependent RNA helicase DDX49 [Pan paniscus] >gi|74753527|sp|Q9Y6V7.1|DDX49_HUMAN RecName: Full=Probable ATP-dependent RNA helicase DDX49; AltName: Full=DEAD box protein 49 >gi|2443870|gb|AAB…
53167	NP_061914	peptide chain release factor 1-like, mitochondrial isoform a [Homo sapiens] >gi|74753314|sp|Q9UGC7.1|RF1ML_HUMAN RecName: Full=Peptide chain release factor 1-like, mitochondrial; AltName: Full=Mitochondrial translational release factor 1-like; AltName: Full=mtRF1a; Flags: Precursor >gi|6706658|emb|CAB65994.1| mitochondrial translational release factor 1-like [Homo sapiens] >gi|158254756|dbj|BAF83…
31662	NP_061913	elongator complex protein 4 [Homo sapiens] >gi|145558903|sp|Q96EB1.2|ELP4_HUMAN RecName: Full=Elongator complex protein 4; Short=hELP4; AltName: Full=PAX6 neighbor gene protein >gi|7020641|dbj|BAA91212.1| unnamed protein product [Homo sapiens] >gi|12052878|emb|CAB66612.1| hypothetical protein [Homo sapiens] >gi|117645740|emb|CAL38337.1| hypothetical protein [synthetic construct] >gi|117646530|emb…
58726	NP_061910	exosome complex component RRP41 [Homo sapiens] >gi|386780762|ref|NP_001248033.1| exosome component 4 [Macaca mulatta] >gi|114622153|ref|XP_001154573.1| PREDICTED: exosome complex component RRP41 [Pan troglodytes] >gi|332264376|ref|XP_003281213.1| PREDICTED: exosome complex exonuclease RRP41-like [Nomascus leucogenys] >gi|397497366|ref|XP_003819483.1| PREDICTED: exosome complex component RRP41 [Pa…
61574	NP_061896	protein arginine N-methyltransferase 7 isoform 1 [Homo sapiens] >gi|20137529|sp|Q9NVM4.1|ANM7_HUMAN RecName: Full=Protein arginine N-methyltransferase 7; AltName: Full=Histone-arginine N-methyltransferase PRMT7; AltName: Full=[Myelin basic protein]-arginine N-methyltransferase PRMT7 >gi|7022797|dbj|BAA91726.1| unnamed protein product [Homo sapiens] >gi|12652789|gb|AAH00146.1| Protein arginine met…
26967	NP_061887	DNA-directed RNA polymerase I subunit RPA2 isoform 1 [Homo sapiens] >gi|92090637|sp|Q9H9Y6.2|RPA2_HUMAN RecName: Full=DNA-directed RNA polymerase I subunit RPA2; Short=RNA polymerase I subunit 2; AltName: Full=DNA-directed RNA polymerase I 135 kDa polypeptide; Short=RPA135 >gi|62420281|gb|AAX81999.1| unknown [Homo sapiens] >gi|119593998|gb|EAW73592.1| polymerase (RNA) I polypeptide B, 128kDa, iso…
15497	NP_061881	mitochondrial dynamic protein MID51 [Homo sapiens] >gi|71896419|ref|NP_001025525.1| mitochondrial dynamic protein MID51 [Xenopus (Silurana) tropicalis] >gi|74752902|sp|Q9NQG6.1|MID51_HUMAN RecName: Full=Mitochondrial dynamic protein MID51; AltName: Full=Mitochondrial dynamic protein of 51 kDa; AltName: Full=Mitochondrial elongation factor 1; AltName: Full=Smith-Magenis syndrome chromosomal region…
77253	NP_061861	glucose-fructose oxidoreductase domain-containing protein 1 isoform 1 precursor [Homo sapiens] >gi|388454824|ref|NP_001253143.1| glucose-fructose oxidoreductase domain-containing protein 1 [Macaca mulatta] >gi|297677178|ref|XP_002816483.1| PREDICTED: glucose-fructose oxidoreductase domain-containing protein 1 [Pongo abelii] >gi|397505293|ref|XP_003823203.1| PREDICTED: glucose-fructose oxidoreduct…
5129	NP_061855	protein YIPF1 [Homo sapiens] >gi|74735280|sp|Q9Y548.1|YIPF1_HUMAN RecName: Full=Protein YIPF1; AltName: Full=YIP1 family member 1 >gi|19584359|emb|CAD28474.1| hypothetical protein [Homo sapiens] >gi|40352920|gb|AAH64590.1| Yip1 domain family, member 1 [Homo sapiens] >gi|117644356|emb|CAL37672.1| hypothetical protein [synthetic construct] >gi|119627132|gb|EAX06727.1| Yip1 domain family, member 1, …
1133	NP_061849	sodium-coupled neutral amino acid transporter 2 [Homo sapiens] >gi|162416227|sp|Q96QD8.2|S38A2_HUMAN RecName: Full=Sodium-coupled neutral amino acid transporter 2; AltName: Full=Amino acid transporter A2; AltName: Full=Protein 40-9-1; AltName: Full=Solute carrier family 38 member 2; AltName: Full=System A amino acid transporter 2; AltName: Full=System A transporter 1; AltName: Full=System N amino…
6480	NP_061820	cytochrome c [Homo sapiens] >gi|115392119|ref|NP_001065289.1| cytochrome c [Pan troglodytes] >gi|197099570|ref|NP_001124639.1| cytochrome c [Pongo abelii] >gi|114687932|ref|XP_001140708.1| PREDICTED: cytochrome c-like [Pan troglodytes] >gi|332242597|ref|XP_003270471.1| PREDICTED: cytochrome c-like isoform 1 [Nomascus leucogenys] >gi|332242599|ref|XP_003270472.1| PREDICTED: cytochrome c-like isofo…
39057	NP_061819	sialic acid synthase [Homo sapiens] >gi|114625789|ref|XP_001157918.1| PREDICTED: sialic acid synthase isoform 3 [Pan troglodytes] >gi|20978759|sp|Q9NR45.2|SIAS_HUMAN RecName: Full=Sialic acid synthase; AltName: Full=N-acetylneuraminate synthase; AltName: Full=N-acetylneuraminate-9-phosphate synthase; AltName: Full=N-acetylneuraminic acid phosphate synthase; AltName: Full=N-acetylneuraminic acid s…
18448	NP_061330	brain-specific angiogenesis inhibitor 1-associated protein 2-like protein 1 [Homo sapiens] >gi|74735022|sp|Q9UHR4.2|BI2L1_HUMAN RecName: Full=Brain-specific angiogenesis inhibitor 1-associated protein 2-like protein 1; Short=BAI1-associated protein 2-like protein 1; AltName: Full=Insulin receptor tyrosine kinase substrate >gi|34223697|gb|AAF17223.2|AF119666_1 insulin receptor tyrosine kinase subs…
50375	NP_061328	uncharacterized protein C20orf24 isoform a [Homo sapiens] >gi|300192977|ref|NP_001177897.1| uncharacterized protein LOC709696 [Macaca mulatta] >gi|114681843|ref|XP_001138347.1| PREDICTED: hypothetical protein LOC735483 isoform 10 [Pan troglodytes] >gi|194224376|ref|XP_001917118.1| PREDICTED: uncharacterized protein C20orf24 homolog isoform 1 [Equus caballus] >gi|296199669|ref|XP_002747253.1| PRED…
63219	NP_061181	synaptic vesicle 2-related protein [Homo sapiens] >gi|74751007|sp|Q8N4V2.1|SVOP_HUMAN RecName: Full=Synaptic vesicle 2-related protein; Short=SV2-related protein >gi|21707379|gb|AAH33587.1| SV2 related protein homolog (rat) [Homo sapiens] >gi|66267420|gb|AAH94722.1| SV2 related protein homolog (rat) [Homo sapiens] >gi|261861496|dbj|BAI47270.1| SV2 related protein homolog [synthetic construct]
32614	NP_060979	leucine-rich repeat-containing protein 59 [Homo sapiens] >gi|114669295|ref|XP_511877.2| PREDICTED: leucine-rich repeat-containing protein 59 [Pan troglodytes] >gi|397493202|ref|XP_003817501.1| PREDICTED: leucine-rich repeat-containing protein 59 [Pan paniscus] >gi|74760704|sp|Q96AG4.1|LRC59_HUMAN RecName: Full=Leucine-rich repeat-containing protein 59 >gi|16877878|gb|AAH17168.1| Leucine rich repe…
18585	NP_060941	zinc finger CCCH domain-containing protein 15 [Homo sapiens] >gi|74730681|sp|Q8WU90.1|ZC3HF_HUMAN RecName: Full=Zinc finger CCCH domain-containing protein 15; AltName: Full=DRG family-regulatory protein 1; AltName: Full=Likely ortholog of mouse immediate early response erythropoietin 4 >gi|18088892|gb|AAH21102.1| Zinc finger CCCH-type containing 15 [Homo sapiens] >gi|62630140|gb|AAX88885.1| unkno…
54697	NP_060917	ER membrane protein complex subunit 3 [Homo sapiens] >gi|197098140|ref|NP_001126375.1| ER membrane protein complex subunit 3 [Pongo abelii] >gi|55619789|ref|XP_516272.1| PREDICTED: transmembrane protein 111-like isoform 3 [Pan troglodytes] >gi|57100904|ref|XP_533744.1| PREDICTED: transmembrane protein 111-like isoform 1 [Canis lupus familiaris] >gi|149728297|ref|XP_001494113.1| PREDICTED: transme…
4003	NP_060914	pyruvate dehyrogenase phosphatase catalytic subunit 1 isoform 3 [Homo sapiens] >gi|239985428|ref|NP_001155253.1| pyruvate dehyrogenase phosphatase catalytic subunit 1 isoform 3 [Homo sapiens] >gi|78099789|sp|Q9P0J1.3|PDP1_HUMAN RecName: Full=[Pyruvate dehydrogenase [acetyl-transferring]]-phosphatase 1, mitochondrial; Short=PDP 1; AltName: Full=Protein phosphatase 2C; AltName: Full=Pyruvate dehydr…
61468	NP_060897	RNA polymerase I-specific transcription initiation factor RRN3 [Homo sapiens] >gi|74719591|sp|Q9NYV6.1|RRN3_HUMAN RecName: Full=RNA polymerase I-specific transcription initiation factor RRN3; AltName: Full=Transcription initiation factor IA; Short=TIF-IA >gi|7670100|gb|AAF66160.1|AF227156_1 RRN3 [Homo sapiens] >gi|119575141|gb|EAW54754.1| hCG1786665, isoform CRA_e [Homo sapiens] >gi|124376144|gb|…
22063	NP_060893	tyrosine-protein kinase STYK1 [Homo sapiens] >gi|317373546|sp|Q6J9G0.4|STYK1_HUMAN RecName: Full=Tyrosine-protein kinase STYK1; AltName: Full=Novel oncogene with kinase domain; AltName: Full=Protein PK-unique; AltName: Full=Serine/threonine/tyrosine kinase 1
33145	NP_060860	PI-PLC X domain-containing protein 1 [Homo sapiens] >gi|74752980|sp|Q9NUJ7.1|PLCX1_HUMAN RecName: Full=PI-PLC X domain-containing protein 1 >gi|7023908|dbj|BAA92127.1| unnamed protein product [Homo sapiens] >gi|13477141|gb|AAH05028.1| PLCXD1 protein [Homo sapiens] >gi|119587226|gb|EAW66822.1| phosphatidylinositol-specific phospholipase C, X domain containing 1, isoform CRA_b [Homo sapiens] >gi|31…
29501	NP_060845	zinc transporter ZIP9 isoform 1 [Homo sapiens] >gi|114653659|ref|XP_001142349.1| PREDICTED: zinc transporter ZIP9 isoform 4 [Pan troglodytes] >gi|397507313|ref|XP_003824144.1| PREDICTED: zinc transporter ZIP9 isoform 1 [Pan paniscus] >gi|156633628|sp|Q9NUM3.2|S39A9_HUMAN RecName: Full=Zinc transporter ZIP9; AltName: Full=Solute carrier family 39 member 9; AltName: Full=Zrt- and Irt-like protein 9…
2918	NP_060844	transmembrane protein 106B [Homo sapiens] >gi|197116389|ref|NP_001127704.1| transmembrane protein 106B [Homo sapiens] >gi|332864710|ref|XP_518973.3| PREDICTED: transmembrane protein 106B-like isoform 2 [Pan troglodytes] >gi|332864712|ref|XP_003318361.1| PREDICTED: transmembrane protein 106B-like isoform 1 [Pan troglodytes] >gi|109895058|sp|Q9NUM4.2|T106B_HUMAN RecName: Full=Transmembrane protein …
6754	NP_060831	1-acyl-sn-glycerol-3-phosphate acyltransferase epsilon [Homo sapiens] >gi|30923427|sp|Q9NUQ2.3|PLCE_HUMAN RecName: Full=1-acyl-sn-glycerol-3-phosphate acyltransferase epsilon; AltName: Full=1-acylglycerol-3-phosphate O-acyltransferase 5; Short=1-AGP acyltransferase 5; Short=1-AGPAT 5; AltName: Full=Lysophosphatidic acid acyltransferase epsilon; Short=LPAAT-epsilon >gi|14161585|gb|AAK54809.1|AF375…
14363	NP_060819	multiple C2 and transmembrane domain-containing protein 2 isoform 1 [Homo sapiens] >gi|294862501|sp|Q6DN12.3|MCTP2_HUMAN RecName: Full=Multiple C2 and transmembrane domain-containing protein 2 >gi|239740393|gb|ACS13732.1| multiple C2-domains with two transmembrane regions 2 1 [Homo sapiens]
56512	NP_060810	calcineurin-like phosphoesterase domain-containing protein 1 isoform a [Homo sapiens] >gi|317373448|sp|Q9BRF8.3|CPPED_HUMAN RecName: Full=Calcineurin-like phosphoesterase domain-containing protein 1; AltName: Full=Complete S-transactivated protein 1
23815	NP_060784	ubiquitin-conjugating enzyme E2 variant 3 isoform b [Homo sapiens] >gi|119588786|gb|EAW68380.1| ubiquitin-conjugating enzyme E2-like, isoform CRA_e [Homo sapiens] >gi|189069450|dbj|BAG37116.1| unnamed protein product [Homo sapiens]
18391	NP_060779	TBC1 domain family member 23 isoform 2 [Homo sapiens] >gi|119600232|gb|EAW79826.1| TBC1 domain family, member 23, isoform CRA_a [Homo sapiens]
87964	NP_060764	CWF19-like protein 1 [Homo sapiens] >gi|166225917|sp|Q69YN2.2|C19L1_HUMAN RecName: Full=CWF19-like protein 1 >gi|7023391|dbj|BAA91947.1| unnamed protein product [Homo sapiens] >gi|119570223|gb|EAW49838.1| CWF19-like 1, cell cycle control (S. pombe), isoform CRA_a [Homo sapiens] >gi|119570229|gb|EAW49844.1| CWF19-like 1, cell cycle control (S. pombe), isoform CRA_a [Homo sapiens]
5353	NP_060725	elongator complex protein 2 isoform 2 [Homo sapiens] >gi|83305834|sp|Q6IA86.2|ELP2_HUMAN RecName: Full=Elongator complex protein 2; Short=ELP2; AltName: Full=SHINC-2; AltName: Full=STAT3-interacting protein 1; Short=StIP1 >gi|7023193|dbj|BAA91874.1| unnamed protein product [Homo sapiens] >gi|307686161|dbj|BAJ21011.1| elongation protein 2 homolog [synthetic construct]
3079	NP_060708	acylglycerol kinase, mitochondrial precursor [Homo sapiens] >gi|116248550|sp|Q53H12.2|AGK_HUMAN RecName: Full=Acylglycerol kinase, mitochondrial; Short=hAGK; AltName: Full=Multiple substrate lipid kinase; Short=HsMuLK; Short=MuLK; Short=Multi-substrate lipid kinase; Flags: Precursor >gi|7023129|dbj|BAA91848.1| unnamed protein product [Homo sapiens] >gi|8250243|emb|CAB93536.1| putative lipid kinas…
51138	NP_060703	2-oxoglutarate and iron-dependent oxygenase domain-containing protein 1 [Homo sapiens] >gi|74728942|sp|Q8N543.1|OGFD1_HUMAN RecName: Full=2-oxoglutarate and iron-dependent oxygenase domain-containing protein 1; AltName: Full=Termination and polyadenylation 1 homolog >gi|21410525|gb|AAH32919.1| 2-oxoglutarate and iron-dependent oxygenase domain containing 1 [Homo sapiens] >gi|119603267|gb|EAW82861…
39040	NP_060700	nuclear pore complex protein Nup133 [Homo sapiens] >gi|143811430|sp|Q8WUM0.2|NU133_HUMAN RecName: Full=Nuclear pore complex protein Nup133; AltName: Full=133 kDa nucleoporin; AltName: Full=Nucleoporin Nup133 >gi|56204077|emb|CAI22011.1| nucleoporin 133kDa [Homo sapiens] >gi|56204322|emb|CAI22354.1| nucleoporin 133kDa [Homo sapiens] >gi|56204815|emb|CAI19048.1| nucleoporin 133kDa [Homo sapiens] >g…
12973	NP_060697	ubiquitin-like modifier-activating enzyme 6 [Homo sapiens] >gi|121949450|sp|A0AVT1.1|UBA6_HUMAN RecName: Full=Ubiquitin-like modifier-activating enzyme 6; Short=Ubiquitin-activating enzyme 6; AltName: Full=Monocyte protein 4; Short=MOP-4; AltName: Full=Ubiquitin-activating enzyme E1-like protein 2; Short=E1-L2 >gi|116497249|gb|AAI26485.1| Ubiquitin-like modifier activating enzyme 6 [Homo sapiens]…
11813	NP_060684	leucine-rich repeat-containing protein 1 [Homo sapiens] >gi|50401149|sp|Q9BTT6.1|LRRC1_HUMAN RecName: Full=Leucine-rich repeat-containing protein 1; AltName: Full=LANO adapter protein; AltName: Full=LAP and no PDZ protein >gi|14582756|gb|AAK69623.1|AF332199_1 leucine-rich repeats protein [Homo sapiens] >gi|14701834|gb|AAK72246.1|AF359380_1 LANO adaptor protein [Homo sapiens] >gi|13112035|gb|AAH03…
50549	NP_060669	exonuclease 3'-5' domain-containing protein 2 isoform 2 [Homo sapiens] >gi|37999798|sp|Q9NVH0.1|EXD2_HUMAN RecName: Full=Exonuclease 3'-5' domain-containing protein 2; AltName: Full=Exonuclease 3'-5' domain-like-containing protein 2 >gi|7022954|dbj|BAA91781.1| unnamed protein product [Homo sapiens] >gi|12805017|gb|AAH01962.1| Exonuclease 3'-5' domain containing 2 [Homo sapiens]
97713	NP_060633	dnaJ homolog subfamily C member 17 [Homo sapiens] >gi|74761740|sp|Q9NVM6.1|DJC17_HUMAN RecName: Full=DnaJ homolog subfamily C member 17 >gi|7022789|dbj|BAA91724.1| unnamed protein product [Homo sapiens] >gi|12652607|gb|AAH00048.1| DnaJ (Hsp40) homolog, subfamily C, member 17 [Homo sapiens] >gi|119612851|gb|EAW92445.1| DnaJ (Hsp40) homolog, subfamily C, member 17, isoform CRA_b [Homo sapiens] >gi|…
21400	NP_060613	kelch-like protein 11 precursor [Homo sapiens] >gi|109115439|ref|XP_001107943.1| PREDICTED: kelch-like protein 11-like [Macaca mulatta] >gi|332260861|ref|XP_003279499.1| PREDICTED: kelch-like protein 11 [Nomascus leucogenys] >gi|397485545|ref|XP_003813904.1| PREDICTED: kelch-like protein 11 [Pan paniscus] >gi|74734542|sp|Q9NVR0.1|KLH11_HUMAN RecName: Full=Kelch-like protein 11; Flags: Precursor >…
58382	NP_060612	integrator complex subunit 10 [Homo sapiens] >gi|97052274|sp|Q9NVR2.2|INT10_HUMAN RecName: Full=Integrator complex subunit 10; Short=Int10 >gi|119584171|gb|EAW63767.1| integrator complex subunit 10, isoform CRA_c [Homo sapiens]
35473	NP_060611	28S ribosomal protein S10, mitochondrial [Homo sapiens] >gi|20140017|sp|P82664.2|RT10_HUMAN RecName: Full=28S ribosomal protein S10, mitochondrial; Short=MRP-S10; Short=S10mt >gi|11640588|gb|AAG39291.1|AF113220_1 MSTP040 [Homo sapiens] >gi|15214837|gb|AAH12560.1| Mitochondrial ribosomal protein S10 [Homo sapiens] >gi|31652320|emb|CAD92529.1| mitochondrial ribosomal protein S10 [Homo sapiens] >gi|…
70614	NP_060605	28S ribosomal protein S18a, mitochondrial isoform 1 [Homo sapiens] >gi|24212201|sp|Q9NVS2.1|RT18A_HUMAN RecName: Full=28S ribosomal protein S18a, mitochondrial; Short=MRP-S18-a; Short=Mrps18a; Short=S18mt-a; AltName: Full=28S ribosomal protein S18-3, mitochondrial; Short=MRP-S18-3; Flags: Precursor >gi|7022650|dbj|BAA91675.1| unnamed protein product [Homo sapiens] >gi|11989981|emb|CAC19510.1| mit…
61893	NP_060599	pyridoxine-5'-phosphate oxidase [Homo sapiens] >gi|114666390|ref|XP_001173409.1| PREDICTED: hypothetical protein LOC749248 isoform 2 [Pan troglodytes] >gi|397514533|ref|XP_003827536.1| PREDICTED: pyridoxine-5'-phosphate oxidase isoform 1 [Pan paniscus] >gi|37082126|sp|Q9NVS9.1|PNPO_HUMAN RecName: Full=Pyridoxine-5'-phosphate oxidase; AltName: Full=Pyridoxamine-phosphate oxidase >gi|28948989|pdb|1…
17832	NP_060596	transmembrane protein 33 [Homo sapiens] >gi|386780983|ref|NP_001248064.1| transmembrane protein 33 [Macaca mulatta] >gi|114593831|ref|XP_517165.2| PREDICTED: transmembrane protein 33-like isoform 3 [Pan troglodytes] >gi|296196660|ref|XP_002745936.1| PREDICTED: transmembrane protein 33 [Callithrix jacchus] >gi|297673391|ref|XP_002814752.1| PREDICTED: transmembrane protein 33 [Pongo abelii] >gi|332…
35136	NP_060590	armadillo repeat-containing protein 1 [Homo sapiens] >gi|386782223|ref|NP_001248244.1| armadillo repeat-containing protein 1 [Macaca mulatta] >gi|114620325|ref|XP_519788.2| PREDICTED: armadillo repeat-containing protein 1 isoform 4 [Pan troglodytes] >gi|332238434|ref|XP_003268402.1| PREDICTED: armadillo repeat-containing protein 1-like [Nomascus leucogenys] >gi|74734555|sp|Q9NVT9.1|ARMC1_HUMAN Re…
28224	NP_060585	protein SDA1 homolog [Homo sapiens] >gi|114594177|ref|XP_001152561.1| PREDICTED: protein SDA1 homolog isoform 6 [Pan troglodytes] >gi|397524756|ref|XP_003832350.1| PREDICTED: protein SDA1 homolog isoform 1 [Pan paniscus] >gi|296452964|sp|Q9NVU7.3|SDA1_HUMAN RecName: Full=Protein SDA1 homolog; AltName: Full=Nucleolar protein 130; AltName: Full=SDA1 domain-containing protein 1; Short=hSDA >gi|11962…
29809	NP_060555	importin-9 [Homo sapiens] >gi|114571796|ref|XP_514097.2| PREDICTED: importin-9 [Pan troglodytes] >gi|296230405|ref|XP_002760687.1| PREDICTED: importin-9 [Callithrix jacchus] >gi|41688593|sp|Q96P70.3|IPO9_HUMAN RecName: Full=Importin-9; Short=Imp9; AltName: Full=Ran-binding protein 9; Short=RanBP9 >gi|15529703|gb|AAL01416.1|AF410465_1 importin 9 [Homo sapiens] >gi|55961907|emb|CAI17015.1| importin…
22211	NP_060547	RNA-binding protein 28 isoform 1 [Homo sapiens] >gi|55976611|sp|Q9NW13.3|RBM28_HUMAN RecName: Full=RNA-binding protein 28; AltName: Full=RNA-binding motif protein 28 >gi|15530220|gb|AAH13889.1| RNA binding motif protein 28 [Homo sapiens] >gi|51095071|gb|EAL24314.1| RNA binding motif protein 28 [Homo sapiens] >gi|119604049|gb|EAW83643.1| RNA binding motif protein 28, isoform CRA_a [Homo sapiens] >…
29040	NP_060532	E3 ubiquitin-protein ligase FANCL isoform 2 [Homo sapiens] >gi|397521639|ref|XP_003830899.1| PREDICTED: E3 ubiquitin-protein ligase FANCL [Pan paniscus] >gi|116241360|sp|Q9NW38.2|FANCL_HUMAN RecName: Full=E3 ubiquitin-protein ligase FANCL; AltName: Full=Fanconi anemia group L protein; AltName: Full=Fanconi anemia-associated polypeptide of 43 kDa; Short=FAAP43 >gi|32493396|gb|AAH54517.1| Fanconi a…
7380	NP_060488	sodium-coupled neutral amino acid transporter 4 [Homo sapiens] >gi|219689132|ref|NP_001137296.1| sodium-coupled neutral amino acid transporter 4 [Homo sapiens] >gi|74731046|sp|Q969I6.1|S38A4_HUMAN RecName: Full=Sodium-coupled neutral amino acid transporter 4; AltName: Full=Amino acid transporter A3; AltName: Full=Na(+)-coupled neutral amino acid transporter 4; AltName: Full=Solute carrier family …
63271	NP_060445	protein zwilch homolog [Homo sapiens] >gi|166228729|sp|Q9H900.2|ZWILC_HUMAN RecName: Full=Protein zwilch homolog; Short=hZwilch
37407	NP_060422	pentatricopeptide repeat-containing protein 3, mitochondrial precursor [Homo sapiens] >gi|74731633|sp|Q96EY7.3|PTCD3_HUMAN RecName: Full=Pentatricopeptide repeat-containing protein 3, mitochondrial; AltName: Full=Transformation-related gene 15 protein; Short=TRG-15; Flags: Precursor >gi|54035277|gb|AAH11832.3| Pentatricopeptide repeat domain 3 [Homo sapiens] >gi|119619870|gb|EAW99464.1| FLJ20758 …
7887	NP_060388	coiled-coil domain-containing protein 109B [Homo sapiens] >gi|143955289|sp|Q9NWR8.2|C109B_HUMAN RecName: Full=Coiled-coil domain-containing protein 109B >gi|119626647|gb|EAX06242.1| hypothetical protein FLJ20647, isoform CRA_a [Homo sapiens] >gi|158255632|dbj|BAF83787.1| unnamed protein product [Homo sapiens]
38350	NP_060385	PCNA-interacting partner [Homo sapiens] >gi|308153618|sp|Q9NWS1.3|PARI_HUMAN RecName: Full=PCNA-interacting partner; Short=PARI; AltName: Full=PARP-1 binding protein; AltName: Full=PARP1-binding protein; Short=PARPBP >gi|194383242|dbj|BAG64592.1| unnamed protein product [Homo sapiens]
9433	NP_060369	tescalcin isoform 1 [Homo sapiens] >gi|297693116|ref|XP_002823870.1| PREDICTED: tescalcin isoform 1 [Pongo abelii] >gi|332250694|ref|XP_003274487.1| PREDICTED: tescalcin-like isoform 1 [Nomascus leucogenys] >gi|284018160|sp|Q96BS2.3|TESC_HUMAN RecName: Full=Tescalcin; Short=TSC; AltName: Full=Calcineurin B homologous protein 3; Short=CHP3 >gi|17105241|gb|AAL35615.1|AF443207_1 tescalcin [Homo sapi…
43155	NP_060354	PIN2/TERF1-interacting telomerase inhibitor 1 [Homo sapiens] >gi|21542178|sp|Q96BK5.2|PINX1_HUMAN RecName: Full=PIN2/TERF1-interacting telomerase inhibitor 1; AltName: Full=Liver-related putative tumor suppressor; AltName: Full=Pin2-interacting protein X1; AltName: Full=Protein 67-11-3; AltName: Full=TRF1-interacting protein 1 >gi|23393616|gb|AAN31333.1|AF418553_1 putative tumor suppressor LPTL […
40110	NP_060345	solute carrier family 25 member 38 [Homo sapiens] >gi|114586097|ref|XP_516380.2| PREDICTED: solute carrier family 25 member 38 isoform 2 [Pan troglodytes] >gi|114586099|ref|XP_001172011.1| PREDICTED: solute carrier family 25 member 38 isoform 1 [Pan troglodytes] >gi|397511516|ref|XP_003826117.1| PREDICTED: solute carrier family 25 member 38 [Pan paniscus] >gi|74751821|sp|Q96DW6.1|S2538_HUMAN RecN…
13102	NP_060334	integrator complex subunit 8 [Homo sapiens] >gi|74712892|sp|Q75QN2.1|INT8_HUMAN RecName: Full=Integrator complex subunit 8; Short=Int8; AltName: Full=Protein kaonashi-1 >gi|42407298|dbj|BAD10863.1| KAONASHI protein 1 [Homo sapiens] >gi|78100167|tpg|DAA05731.1| TPA_exp: integrator complex subunit 8 [Homo sapiens] >gi|119612132|gb|EAW91726.1| integrator complex subunit 8 [Homo sapiens] >gi|18795043…
2385	NP_060308	H/ACA ribonucleoprotein complex subunit 2 isoform a [Homo sapiens] >gi|388452572|ref|NP_001253940.1| NHP2 ribonucleoprotein homolog [Macaca mulatta] >gi|114603740|ref|XP_001148113.1| PREDICTED: H/ACA ribonucleoprotein complex subunit 2 isoform 2 [Pan troglodytes] >gi|397467423|ref|XP_003805418.1| PREDICTED: H/ACA ribonucleoprotein complex subunit 2 isoform 1 [Pan paniscus] >gi|397467425|ref|XP_00…
38278	NP_060307	GPI mannosyltransferase 2 [Homo sapiens] >gi|322309865|ref|NP_001189483.1| GPI mannosyltransferase 2 [Homo sapiens] >gi|74752975|sp|Q9NUD9.1|PIGV_HUMAN RecName: Full=GPI mannosyltransferase 2; AltName: Full=GPI mannosyltransferase II; Short=GPI-MT-II; AltName: Full=Phosphatidylinositol-glycan biosynthesis class V protein; Short=PIG-V >gi|7981262|emb|CAB92120.1| phosphatidylinositol glycan anchor …
39990	NP_060303	dnaJ homolog subfamily C member 28 [Homo sapiens] >gi|93352549|ref|NP_001035282.1| dnaJ homolog subfamily C member 28 [Homo sapiens] >gi|23396536|sp|Q9NX36.2|DJC28_HUMAN RecName: Full=DnaJ homolog subfamily C member 28 >gi|18654474|gb|AAL59618.2| C21orf55 protein [Homo sapiens] >gi|119630235|gb|EAX09830.1| chromosome 21 open reading frame 55, isoform CRA_a [Homo sapiens] >gi|119630236|gb|EAX09831…
27166	NP_060297	serine--tRNA ligase, mitochondrial isoform b precursor [Homo sapiens] >gi|23822219|sp|Q9NP81.1|SYSM_HUMAN RecName: Full=Serine--tRNA ligase, mitochondrial; AltName: Full=SerRSmt; AltName: Full=Seryl-tRNA synthetase; Short=SerRS; AltName: Full=Seryl-tRNA(Ser/Sec) synthetase; Flags: Precursor >gi|7020557|dbj|BAA91176.1| unnamed protein product [Homo sapiens] >gi|9188535|dbj|BAA99557.1| mitochondria…
49901	NP_060291	rhomboid-related protein 2 [Homo sapiens] >gi|114555647|ref|XP_001170423.1| PREDICTED: rhomboid-related protein 2 isoform 4 [Pan troglodytes] >gi|59800189|sp|Q9NX52.2|RHBL2_HUMAN RecName: Full=Rhomboid-related protein 2; Short=RRP2; AltName: Full=Rhomboid-like protein 2; Contains: RecName: Full=Rhomboid-related protein 2, N-terminal fragment; Short=NTF; Contains: RecName: Full=Rhomboid-related pr…
73730	NP_060285	HAUS augmin-like complex subunit 4 isoform 1 [Homo sapiens] >gi|261824037|ref|NP_001159741.1| HAUS augmin-like complex subunit 4 isoform 1 [Homo sapiens] >gi|33301114|sp|Q9H6D7.1|HAUS4_HUMAN RecName: Full=HAUS augmin-like complex subunit 4 >gi|10438720|dbj|BAB15322.1| unnamed protein product [Homo sapiens] >gi|12803459|gb|AAH02554.1| Chromosome 14 open reading frame 94 [Homo sapiens] >gi|12804927…
78603	NP_060284	transmembrane protein 161A isoform 1 precursor [Homo sapiens] >gi|74734686|sp|Q9NX61.1|T161A_HUMAN RecName: Full=Transmembrane protein 161A; Flags: Precursor >gi|7020512|dbj|BAA91159.1| unnamed protein product [Homo sapiens] >gi|13528819|gb|AAH05210.1| Transmembrane protein 161A [Homo sapiens] >gi|37181282|gb|AAQ88455.1| AVLG582 [Homo sapiens] >gi|119605187|gb|EAW84781.1| hypothetical protein FLJ…
7148	NP_060283	inositol monophosphatase 3 [Homo sapiens] >gi|114620217|ref|XP_519770.2| PREDICTED: inositol monophosphatase 3 [Pan troglodytes] >gi|74734687|sp|Q9NX62.1|IMPA3_HUMAN RecName: Full=Inositol monophosphatase 3; Short=IMP 3; Short=IMPase 3; AltName: Full=Golgi 3-prime phosphoadenosine 5-prime phosphate 3-prime phosphatase; Short=Golgi-resident PAP phosphatase; Short=gPAPP; AltName: Full=Inositol mono…
21200	NP_060259	semaphorin-4C precursor [Homo sapiens] >gi|47606208|sp|Q9C0C4.2|SEM4C_HUMAN RecName: Full=Semaphorin-4C; Flags: Precursor >gi|80476638|gb|AAI09104.1| Sema domain, immunoglobulin domain (Ig), transmembrane domain (TM) and short cytoplasmic domain, (semaphorin) 4C [Homo sapiens] >gi|80478939|gb|AAI09105.1| Sema domain, immunoglobulin domain (Ig), transmembrane domain (TM) and short cytoplasmic doma…
50508	NP_060239	G2/M phase-specific E3 ubiquitin-protein ligase [Homo sapiens] >gi|74738611|sp|Q7L622.1|G2E3_HUMAN RecName: Full=G2/M phase-specific E3 ubiquitin-protein ligase >gi|13111835|gb|AAH00973.2| G2/M-phase specific E3 ubiquitin ligase [Homo sapiens] >gi|119586373|gb|EAW65969.1| KIAA1333 [Homo sapiens] >gi|168278853|dbj|BAG11306.1| E3 ubiquitin-protein ligase KIAA1333 protein [synthetic construct]
2636	NP_060225	tRNA (cytosine(34)-C(5))-methyltransferase isoform 1 [Homo sapiens] >gi|148887180|sp|Q08J23.2|NSUN2_HUMAN RecName: Full=tRNA (cytosine(34)-C(5))-methyltransferase; AltName: Full=Myc-induced SUN domain-containing protein; Short=Misu; AltName: Full=NOL1/NOP2/Sun domain family member 2; AltName: Full=Substrate of AIM1/Aurora kinase B; AltName: Full=tRNA (cytosine-5-)-methyltransferase; AltName: Full…
23257	NP_060220	all-trans-retinol 13,14-reductase precursor [Homo sapiens] >gi|90108452|sp|Q6NUM9.2|RETST_HUMAN RecName: Full=All-trans-retinol 13,14-reductase; AltName: Full=All-trans-13,14-dihydroretinol saturase; Short=RetSat; AltName: Full=PPAR-alpha-regulated and starvation-induced gene protein; Flags: Precursor >gi|37182258|gb|AAQ88931.1| WLPL439 [Homo sapiens] >gi|119619936|gb|EAW99530.1| all-trans-13,14-…
19916	NP_060205	tetratricopeptide repeat protein 27 isoform 1 [Homo sapiens] >gi|74758258|sp|Q6P3X3.1|TTC27_HUMAN RecName: Full=Tetratricopeptide repeat protein 27; Short=TPR repeat protein 27 >gi|39645626|gb|AAH63791.1| Tetratricopeptide repeat domain 27 [Homo sapiens]
6133	NP_060191	coiled-coil and C2 domain-containing protein 1A [Homo sapiens] >gi|74737148|sp|Q6P1N0.1|C2D1A_HUMAN RecName: Full=Coiled-coil and C2 domain-containing protein 1A; AltName: Full=Akt kinase-interacting protein 1; AltName: Full=Five prime repressor element under dual repression-binding protein 1; Short=FRE under dual repression-binding protein 1; Short=Freud-1; AltName: Full=Putative NF-kappa-B-acti…
51330	NP_060182	pyroglutamyl-peptidase 1 [Homo sapiens] >gi|114676126|ref|XP_001162684.1| PREDICTED: pyroglutamyl-peptidase 1 [Pan troglodytes] >gi|297704125|ref|XP_002828971.1| PREDICTED: pyroglutamyl-peptidase 1 [Pongo abelii] >gi|332253490|ref|XP_003275873.1| PREDICTED: pyroglutamyl-peptidase 1-like [Nomascus leucogenys] >gi|397493879|ref|XP_003817823.1| PREDICTED: pyroglutamyl-peptidase 1 [Pan paniscus] >gi|…
27925	NP_060176	WD repeat-containing protein 55 [Homo sapiens] >gi|10437855|dbj|BAB15118.1| unnamed protein product [Homo sapiens] >gi|46249769|gb|AAH68485.1| WD repeat domain 55 [Homo sapiens]
14613	NP_060164	major facilitator superfamily domain-containing protein 6 [Homo sapiens] >gi|187610244|sp|Q6ZSS7.2|MFSD6_HUMAN RecName: Full=Major facilitator superfamily domain-containing protein 6; AltName: Full=Macrophage MHC class I receptor 2 homolog
48759	NP_060139	DNA excision repair protein ERCC-6-like [Homo sapiens] >gi|121948339|sp|Q2NKX8.1|ERC6L_HUMAN RecName: Full=DNA excision repair protein ERCC-6-like; AltName: Full=ATP-dependent helicase ERCC6-like; AltName: Full=PLK1-interacting checkpoint helicase; AltName: Full=Tumor antigen BJ-HCC-15 >gi|84798788|gb|AAI11487.1| Excision repair cross-complementing rodent repair deficiency, complementation group …
11920	NP_060123	dymeclin [Homo sapiens] >gi|114673090|ref|XP_001151222.1| PREDICTED: dymeclin isoform 10 [Pan troglodytes] >gi|68565365|sp|Q7RTS9.1|DYM_HUMAN RecName: Full=Dymeclin; AltName: Full=Dyggve-Melchior-Clausen syndrome protein >gi|27924034|tpg|DAA00396.1| TPA_exp: Dyggve-Melchior-Clausen syndrome protein [Homo sapiens] >gi|119583337|gb|EAW62933.1| dymeclin, isoform CRA_b [Homo sapiens] >gi|189054706|db…
77769	NP_060117	putative rRNA methyltransferase 3 [Homo sapiens] >gi|296452883|sp|Q8IY81.2|RRMJ3_HUMAN RecName: Full=Putative rRNA methyltransferase 3; AltName: Full=Protein ftsJ homolog 3; AltName: Full=rRNA (uridine-2'-O-)-methyltransferase 3 >gi|119614679|gb|EAW94273.1| FtsJ homolog 3 (E. coli), isoform CRA_a [Homo sapiens] >gi|119614680|gb|EAW94274.1| FtsJ homolog 3 (E. coli), isoform CRA_a [Homo sapiens] >g…
20245	NP_060087	neurogenic locus notch homolog protein 1 preproprotein [Homo sapiens] >gi|206729936|sp|P46531.4|NOTC1_HUMAN RecName: Full=Neurogenic locus notch homolog protein 1; Short=Notch 1; Short=hN1; AltName: Full=Translocation-associated notch protein TAN-1; Contains: RecName: Full=Notch 1 extracellular truncation; Contains: RecName: Full=Notch 1 intracellular domain; Short=NICD; Flags: Precursor >gi|5595…
33459	NP_060036	kelch domain-containing protein 4 isoform 1 [Homo sapiens] >gi|74730447|sp|Q8TBB5.1|KLDC4_HUMAN RecName: Full=Kelch domain-containing protein 4 >gi|18606155|gb|AAH22969.1| Kelch domain containing 4 [Homo sapiens] >gi|119615783|gb|EAW95377.1| kelch domain containing 4, isoform CRA_b [Homo sapiens] >gi|119615784|gb|EAW95378.1| kelch domain containing 4, isoform CRA_b [Homo sapiens] >gi|261861564|db…
3069	NP_060022	ATPase family AAA domain-containing protein 2B isoform 1 [Homo sapiens] >gi|296439432|sp|Q9ULI0.3|ATD2B_HUMAN RecName: Full=ATPase family AAA domain-containing protein 2B
17568	NP_059980	transmembrane emp24 domain-containing protein 9 precursor [Homo sapiens] >gi|239938724|sp|Q9BVK6.2|TMED9_HUMAN RecName: Full=Transmembrane emp24 domain-containing protein 9; AltName: Full=GMP25; AltName: Full=Glycoprotein 25L2; AltName: Full=p24 family protein alpha-2; Short=p24alpha2; AltName: Full=p25; Flags: Precursor >gi|37589006|gb|AAH01123.2| Transmembrane emp24 protein transport domain con…
13309	NP_059830	WD repeat-containing protein 1 isoform 1 [Homo sapiens] >gi|12643636|sp|O75083.4|WDR1_HUMAN RecName: Full=WD repeat-containing protein 1; AltName: Full=Actin-interacting protein 1; Short=AIP1; AltName: Full=NORI-1 >gi|3420179|gb|AAD05044.1| WDR1 protein [Homo sapiens] >gi|5103673|dbj|BAA31855.2| NORI-1 [Homo sapiens] >gi|12803341|gb|AAH02489.1| WD repeat domain 1 [Homo sapiens] >gi|158256660|dbj|…
34547	NP_059133	cleavage and polyadenylation specificity factor subunit 2 [Homo sapiens] >gi|114654441|ref|XP_001147277.1| PREDICTED: cleavage and polyadenylation specificity factor subunit 2 isoform 3 [Pan troglodytes] >gi|397525769|ref|XP_003832826.1| PREDICTED: cleavage and polyadenylation specificity factor subunit 2 [Pan paniscus] >gi|51338827|sp|Q9P2I0.2|CPSF2_HUMAN RecName: Full=Cleavage and polyadenylati…
4617	NP_059119	N-acetylgalactosaminyltransferase 7 [Homo sapiens] >gi|51315961|sp|Q86SF2.1|GALT7_HUMAN RecName: Full=N-acetylgalactosaminyltransferase 7; AltName: Full=Polypeptide GalNAc transferase 7; Short=GalNAc-T7; Short=pp-GaNTase 7; AltName: Full=Protein-UDP acetylgalactosaminyltransferase 7; AltName: Full=UDP-GalNAc:polypeptide N-acetylgalactosaminyltransferase 7 >gi|28279289|gb|AAH46129.1| UDP-N-acetyl-…
41680	NP_058633	DNA polymerase alpha catalytic subunit [Homo sapiens] >gi|60392197|sp|P09884.2|DPOLA_HUMAN RecName: Full=DNA polymerase alpha catalytic subunit; AltName: Full=DNA polymerase alpha catalytic subunit p180 >gi|30089008|gb|AAP13534.1| polymerase (DNA directed), alpha [Homo sapiens] >gi|119619434|gb|EAW99028.1| polymerase (DNA directed), alpha [Homo sapiens]
21199	NP_058431	adapter molecule crk isoform a [Homo sapiens] >gi|300797145|ref|NP_001179263.1| adapter molecule crk [Bos taurus] >gi|297699563|ref|XP_002826851.1| PREDICTED: adapter molecule crk isoform 1 [Pongo abelii] >gi|344290260|ref|XP_003416856.1| PREDICTED: adapter molecule crk-like [Loxodonta africana] >gi|397491927|ref|XP_003816887.1| PREDICTED: adapter molecule crk [Pan paniscus] >gi|158939322|sp|P461…
21789	NP_057733	ESF1 homolog [Homo sapiens] >gi|25452905|sp|Q9H501.1|ESF1_HUMAN RecName: Full=ESF1 homolog; AltName: Full=ABT1-associated protein >gi|9971050|emb|CAC07199.1| chromosome 20 open reading frame 6 [Homo sapiens] >gi|119630718|gb|EAX10313.1| chromosome 20 open reading frame 6 [Homo sapiens] >gi|147898033|gb|AAI40352.1| ESF1, nucleolar pre-rRNA processing protein, homolog (S. cerevisiae) [synthetic con…
8557	NP_057731	UPF0670 protein THEM6 precursor [Homo sapiens] >gi|114622044|ref|XP_001149534.1| PREDICTED: UPF0670 protein C8orf55-like isoform 2 [Pan troglodytes] >gi|146286068|sp|Q8WUY1.2|THEM6_HUMAN RecName: Full=UPF0670 protein THEM6; AltName: Full=Mesenchymal stem cell protein DSCD75; AltName: Full=Thioesterase superfamily member 6; Flags: Precursor >gi|7638247|gb|AAF65450.1|AF242773_1 mesenchymal stem cel…
64812	NP_057699	sodium- and chloride-dependent GABA transporter 2 isoform 1 [Homo sapiens] >gi|209572724|sp|Q9NSD5.3|S6A13_HUMAN RecName: Full=Sodium- and chloride-dependent GABA transporter 2; Short=GAT-2; AltName: Full=Solute carrier family 6 member 13 >gi|18490233|gb|AAH22392.1| Solute carrier family 6 (neurotransmitter transporter, GABA), member 13 [Homo sapiens] >gi|119609380|gb|EAW88974.1| solute carrier f…
45142	NP_057696	mitoferrin-1 [Homo sapiens] >gi|189047115|sp|Q9NYZ2.2|MFRN1_HUMAN RecName: Full=Mitoferrin-1; AltName: Full=Mitochondrial iron transporter 1; AltName: Full=Mitochondrial solute carrier protein; AltName: Full=Solute carrier family 25 member 37 >gi|119584021|gb|EAW63617.1| hCG16687, isoform CRA_d [Homo sapiens] >gi|124376586|gb|AAI32800.1| Solute carrier family 25, member 37 [Homo sapiens] >gi|1243…
29813	NP_057588	39S ribosomal protein L27, mitochondrial [Homo sapiens] >gi|20139806|sp|Q9P0M9.1|RM27_HUMAN RecName: Full=39S ribosomal protein L27, mitochondrial; Short=L27mt; Short=MRP-L27 >gi|7106890|gb|AAF36170.1|AF151084_1 HSPC250 [Homo sapiens] >gi|12654475|gb|AAH01066.1| Mitochondrial ribosomal protein L27 [Homo sapiens] >gi|13559385|dbj|BAB40852.1| mitochondrial ribosomal protein L27 (L27mt) [Homo sapien…
22227	NP_057584	UPF0368 protein Cxorf26 [Homo sapiens] >gi|397507968|ref|XP_003824448.1| PREDICTED: UPF0368 protein Cxorf26 [Pan paniscus] >gi|74733325|sp|Q9BVG4.1|CX026_HUMAN RecName: Full=UPF0368 protein Cxorf26 >gi|12654755|gb|AAH01220.1| Chromosome X open reading frame 26 [Homo sapiens] >gi|30354299|gb|AAH51894.1| Chromosome X open reading frame 26 [Homo sapiens] >gi|119619027|gb|EAW98621.1| chromosome X ope…
27298	NP_057582	mitochondrial fission process protein 1 isoform a [Homo sapiens] >gi|332859573|ref|XP_003317233.1| PREDICTED: mitochondrial fission process protein 1-like isoform 1 [Pan troglodytes] >gi|397481683|ref|XP_003812069.1| PREDICTED: mitochondrial fission process protein 1 [Pan paniscus] >gi|52783151|sp|Q9UDX5.1|MTFP1_HUMAN RecName: Full=Mitochondrial fission process protein 1; AltName: Full=Mitochondr…
9957	NP_057535	coatomer subunit beta [Homo sapiens] >gi|221316630|ref|NP_001137533.1| coatomer subunit beta [Homo sapiens] >gi|221316632|ref|NP_001137534.1| coatomer subunit beta [Homo sapiens] >gi|116241311|sp|P53618.3|COPB_HUMAN RecName: Full=Coatomer subunit beta; AltName: Full=Beta-coat protein; Short=Beta-COP >gi|17432239|gb|AAL39009.1|AF111807_1 MSTP026 [Homo sapiens] >gi|7018432|emb|CAB66528.1| hypotheti…
6316	NP_057501	glutaredoxin-related protein 5, mitochondrial precursor [Homo sapiens] >gi|114654637|ref|XP_001154482.1| PREDICTED: glutaredoxin-related protein 5, mitochondrial [Pan troglodytes] >gi|332252521|ref|XP_003275401.1| PREDICTED: glutaredoxin-related protein 5, mitochondrial-like [Nomascus leucogenys] >gi|83288163|sp|Q86SX6.2|GLRX5_HUMAN RecName: Full=Glutaredoxin-related protein 5, mitochondrial; Alt…
13376	NP_057457	WW domain-containing oxidoreductase isoform 1 [Homo sapiens] >gi|74725363|sp|Q9NZC7.1|WWOX_HUMAN RecName: Full=WW domain-containing oxidoreductase; AltName: Full=Fragile site FRA16D oxidoreductase >gi|6729683|gb|AAF27049.1|AF211943_1 WW domain-containing protein WWOX [Homo sapiens] >gi|15667686|gb|AAL05449.1| WW domain-containing oxidoreductase isoform FORII [Homo sapiens] >gi|158261899|dbj|BAF83…
41111	NP_057455	3-keto-steroid reductase [Homo sapiens] >gi|8134404|sp|P56937.1|DHB7_HUMAN RecName: Full=3-keto-steroid reductase; AltName: Full=17-beta-hydroxysteroid dehydrogenase 7; Short=17-beta-HSD 7; AltName: Full=Estradiol 17-beta-dehydrogenase 7 >gi|6721095|gb|AAF09266.2|AF098786_1 17 beta-hydroxysteroid dehydrogenase type VII [Homo sapiens] >gi|12053691|emb|CAC20418.1| 17beta-hydroxysteroid dehydrogenas…
5796	NP_057452	inositol-3-phosphate synthase 1 isoform 1 [Homo sapiens] >gi|74734304|sp|Q9NPH2.1|INO1_HUMAN RecName: Full=Inositol-3-phosphate synthase 1; Short=IPS 1; AltName: Full=Myo-inositol 1-phosphate synthase; Short=MI-1-P synthase; Short=MIP synthase; Short=hIPS; AltName: Full=Myo-inositol 1-phosphate synthase A1; Short=hINO1 >gi|6715510|gb|AAF26444.1|AF220530_1 myo-inositol 1-phosphate synthase A1 [Hom…
55836	NP_057444	translational activator of cytochrome c oxidase 1 [Homo sapiens] >gi|33516968|sp|Q9BSH4.1|TACO1_HUMAN RecName: Full=Translational activator of cytochrome c oxidase 1; AltName: Full=Coiled-coil domain-containing protein 44; AltName: Full=Translational activator of mitochondrially-encoded cytochrome c oxidase I >gi|13477175|gb|AAH05049.1| Coiled-coil domain containing 44 [Homo sapiens] >gi|14043517…
30039	NP_057439	probable ATP-dependent RNA helicase DDX47 isoform 1 [Homo sapiens] >gi|52782792|sp|Q9H0S4.1|DDX47_HUMAN RecName: Full=Probable ATP-dependent RNA helicase DDX47; AltName: Full=DEAD box protein 47 >gi|12052856|emb|CAB66601.1| hypothetical protein [Homo sapiens] >gi|45786091|gb|AAH68009.1| DEAD (Asp-Glu-Ala-Asp) box polypeptide 47 [Homo sapiens] >gi|117645464|emb|CAL38198.1| hypothetical protein [sy…
29207	NP_057427	centromere protein F [Homo sapiens] >gi|55665115|emb|CAH71810.1| centromere protein F, 350/400ka (mitosin) [Homo sapiens] >gi|55665176|emb|CAH73032.1| centromere protein F, 350/400ka (mitosin) [Homo sapiens] >gi|225000696|gb|AAI72232.1| centromere protein F, 350/400ka (mitosin) [synthetic construct]
60916	NP_057390	dnaJ homolog subfamily B member 11 precursor [Homo sapiens] >gi|297672707|ref|XP_002814428.1| PREDICTED: dnaJ homolog subfamily B member 11 [Pongo abelii] >gi|332215059|ref|XP_003256657.1| PREDICTED: dnaJ homolog subfamily B member 11 isoform 1 [Nomascus leucogenys] >gi|332215061|ref|XP_003256658.1| PREDICTED: dnaJ homolog subfamily B member 11 isoform 2 [Nomascus leucogenys] >gi|18203497|sp|Q9UB…
13681	NP_057373	calcium-binding protein 39 [Homo sapiens] >gi|114052110|ref|NP_001039552.1| calcium-binding protein 39 [Bos taurus] >gi|195927020|ref|NP_001124321.1| calcium-binding protein 39 [Homo sapiens] >gi|195927022|ref|NP_001124322.1| calcium-binding protein 39 [Homo sapiens] >gi|114583822|ref|XP_526055.2| PREDICTED: calcium-binding protein 39 [Pan troglodytes] >gi|397502516|ref|XP_003821902.1| PREDICTED:…
1148	NP_057336	baculoviral IAP repeat-containing protein 6 [Homo sapiens]
57391	NP_057321	anaphase-promoting complex subunit 5 isoform a [Homo sapiens] >gi|197100458|ref|NP_001124917.1| anaphase-promoting complex subunit 5 [Pongo abelii] >gi|114647432|ref|XP_001166076.1| PREDICTED: anaphase-promoting complex subunit 5 isoform 10 [Pan troglodytes] >gi|332262600|ref|XP_003280350.1| PREDICTED: anaphase-promoting complex subunit 5 isoform 1 [Nomascus leucogenys] >gi|397524882|ref|XP_00383…
11948	NP_057291	cleavage and polyadenylation specificity factor subunit 3 [Homo sapiens] >gi|18203503|sp|Q9UKF6.1|CPSF3_HUMAN RecName: Full=Cleavage and polyadenylation specificity factor subunit 3; AltName: Full=Cleavage and polyadenylation specificity factor 73 kDa subunit; Short=CPSF 73 kDa subunit; AltName: Full=mRNA 3'-end-processing endonuclease CPSF-73 >gi|6002955|gb|AAF00224.1|AF171877_1 cleavage and pol…
32755	NP_057284	N-alpha-acetyltransferase 38, NatC auxiliary subunit [Homo sapiens] >gi|19527156|ref|NP_598700.1| N-alpha-acetyltransferase 38, NatC auxiliary subunit [Mus musculus] >gi|77736425|ref|NP_001029912.1| N-alpha-acetyltransferase 38, NatC auxiliary subunit [Bos taurus] >gi|157819253|ref|NP_001100055.1| N-alpha-acetyltransferase 38, NatC auxiliary subunit [Rattus norvegicus] >gi|197102128|ref|NP_001125…
31218	NP_057283	U6 snRNA-associated Sm-like protein LSm7 [Homo sapiens] >gi|219804601|ref|NP_001137334.1| U6 snRNA-associated Sm-like protein LSm7 [Bos taurus] >gi|114674535|ref|XP_512258.2| PREDICTED: u6 snRNA-associated Sm-like protein LSm7 [Pan troglodytes] >gi|311248306|ref|XP_003123072.1| PREDICTED: U6 snRNA-associated Sm-like protein LSm7-like [Sus scrofa] >gi|332255874|ref|XP_003277052.1| PREDICTED: u6 sn…
13266	NP_057267	mRNA turnover protein 4 homolog [Homo sapiens] >gi|114554364|ref|XP_001158877.1| PREDICTED: mRNA turnover protein 4 homolog isoform 2 [Pan troglodytes] >gi|297666239|ref|XP_002811429.1| PREDICTED: mRNA turnover protein 4 homolog [Pongo abelii] >gi|51316541|sp|Q9UKD2.2|MRT4_HUMAN RecName: Full=mRNA turnover protein 4 homolog >gi|12804309|gb|AAH03013.1| MRNA turnover 4 homolog (S. cerevisiae) [Homo…
9885	NP_057229	protein Asterix [Homo sapiens] >gi|47894404|ref|NP_001001493.1| protein Asterix [Mus musculus] >gi|302564760|ref|NP_001181335.1| UPF0139 membrane protein C19orf56 [Macaca mulatta] >gi|57101390|ref|XP_533908.1| PREDICTED: UPF0139 membrane protein C19orf56-like isoform 1 [Canis lupus familiaris] >gi|114675580|ref|XP_001169500.1| PREDICTED: UPF0139 membrane protein C19orf56-like isoform 2 [Pan trogl…
79890	NP_057224	tubulin polymerization-promoting protein family member 3 [Homo sapiens] >gi|56676377|ref|NP_057048.2| tubulin polymerization-promoting protein family member 3 [Homo sapiens] >gi|28380040|sp|Q9BW30.1|TPPP3_HUMAN RecName: Full=Tubulin polymerization-promoting protein family member 3; AltName: Full=TPPP/p20 >gi|12653805|gb|AAH00691.1| Tubulin polymerization-promoting protein family member 3 [Homo sa…
9349	NP_057218	carboxypeptidase Q precursor [Homo sapiens] >gi|74735298|sp|Q9Y646.1|CBPQ_HUMAN RecName: Full=Carboxypeptidase Q; AltName: Full=Lysosomal dipeptidase; AltName: Full=Plasma glutamate carboxypeptidase; Flags: Precursor >gi|5442030|gb|AAD43214.1|AF107834_1 aminopeptidase [Homo sapiens] >gi|18088384|gb|AAH20689.1| Plasma glutamate carboxypeptidase [Homo sapiens] >gi|119612163|gb|EAW91757.1| plasma gl…
2999	NP_057217	insulin-induced gene 2 protein [Homo sapiens] >gi|114580564|ref|XP_001155360.1| PREDICTED: insulin-induced gene 2 protein isoform 3 [Pan troglodytes] >gi|291391440|ref|XP_002712431.1| PREDICTED: insulin induced gene 2-like [Oryctolagus cuniculus] >gi|332252175|ref|XP_003275231.1| PREDICTED: insulin-induced gene 2 protein-like [Nomascus leucogenys] >gi|397496724|ref|XP_003819178.1| PREDICTED: insu…
23605	NP_057213	COP9 signalosome complex subunit 4 isoform 1 [Homo sapiens] >gi|157427689|ref|NP_001098750.1| COP9 signalosome complex subunit 4 [Macaca mulatta] >gi|157427732|ref|NP_001098774.1| COP9 signalosome complex subunit 4 [Sus scrofa] >gi|114593909|ref|XP_001137113.1| PREDICTED: COP9 signalosome complex subunit 4 isoform 5 [Pan troglodytes] >gi|149701470|ref|XP_001494383.1| PREDICTED: COP9 signalosome c…
18387	NP_057190	sec1 family domain-containing protein 1 isoform a [Homo sapiens] >gi|397501165|ref|XP_003821263.1| PREDICTED: sec1 family domain-containing protein 1 isoform 1 [Pan paniscus] >gi|51316882|sp|Q8WVM8.4|SCFD1_HUMAN RecName: Full=Sec1 family domain-containing protein 1; AltName: Full=SLY1 homolog; Short=Sly1p; AltName: Full=Syntaxin-binding protein 1-like 2 >gi|119586371|gb|EAW65967.1| sec1 family do…
672	NP_057187	GTP-binding protein SAR1b [Homo sapiens] >gi|75709204|ref|NP_001028675.1| GTP-binding protein SAR1b [Homo sapiens] >gi|14285769|sp|Q9Y6B6.1|SAR1B_HUMAN RecName: Full=GTP-binding protein SAR1b; AltName: Full=GTP-binding protein B; Short=GTBPB >gi|33150566|gb|AAP97161.1|AF087850_1 GTP binding protein [Homo sapiens] >gi|5138910|gb|AAD40372.1| GTP-binding protein Sara [Homo sapiens] >gi|12803993|gb|A…
4899	NP_057185	60S ribosome subunit biogenesis protein NIP7 homolog isoform 1 [Homo sapiens] >gi|197101353|ref|NP_001125922.1| 60S ribosome subunit biogenesis protein NIP7 homolog [Pongo abelii] >gi|350535098|ref|NP_001233354.1| 60S ribosome subunit biogenesis protein NIP7 homolog [Pan troglodytes] >gi|397487000|ref|XP_003814602.1| PREDICTED: 60S ribosome subunit biogenesis protein NIP7 homolog isoform 1 [Pan p…
2325	NP_057182	mitochondrial pyruvate carrier 1 isoform 1 [Homo sapiens] >gi|23396472|sp|Q9Y5U8.1|MPC1_HUMAN RecName: Full=Mitochondrial pyruvate carrier 1; Short=MPC1; AltName: Full=Brain protein 44-like protein >gi|5106998|gb|AAD39918.1|AF125101_1 HSPC040 protein [Homo sapiens] >gi|12654021|gb|AAH00810.1| Brain protein 44-like [Homo sapiens] >gi|56202588|emb|CAI19654.1| brain protein 44-like [Homo sapiens] >g…
24303	NP_057163	charged multivesicular body protein 3 isoform 1 [Homo sapiens] >gi|73917763|sp|Q9Y3E7.3|CHMP3_HUMAN RecName: Full=Charged multivesicular body protein 3; AltName: Full=Chromatin-modifying protein 3; AltName: Full=Neuroendocrine differentiation factor; AltName: Full=Vacuolar protein sorting-associated protein 24; Short=hVps24 >gi|4929767|gb|AAD34144.1|AF151907_1 CGI-149 protein [Homo sapiens] >gi|1…
57658	NP_057149	28S ribosomal protein S16, mitochondrial [Homo sapiens] >gi|332244263|ref|XP_003271292.1| PREDICTED: 28S ribosomal protein S16, mitochondrial-like [Nomascus leucogenys] >gi|332834385|ref|XP_508171.3| PREDICTED: hypothetical protein LOC450894 [Pan troglodytes] >gi|332834387|ref|XP_003312672.1| PREDICTED: hypothetical protein LOC450894 [Pan troglodytes] >gi|13633952|sp|Q9Y3D3.1|RT16_HUMAN RecName: …
18985	NP_057143	peptidyl-prolyl cis-trans isomerase-like 1 [Homo sapiens] >gi|62460430|ref|NP_001014869.1| peptidyl-prolyl cis-trans isomerase-like 1 [Bos taurus] >gi|350535290|ref|NP_001233365.1| peptidyl-prolyl cis-trans isomerase-like 1 [Pan troglodytes] >gi|73972724|ref|XP_532126.2| PREDICTED: uncharacterized protein LOC474891 isoform 1 [Canis lupus familiaris] >gi|149732157|ref|XP_001500057.1| PREDICTED: pe…
48653	NP_057141	coatomer subunit zeta-1 [Homo sapiens] >gi|9789913|ref|NP_062791.1| coatomer subunit zeta-1 [Mus musculus] >gi|157824117|ref|NP_001101587.1| coatomer subunit zeta-1 [Rattus norvegicus] >gi|197097816|ref|NP_001127620.1| coatomer subunit zeta-1 [Pongo abelii] >gi|73996125|ref|XP_848264.1| PREDICTED: coatomer subunit zeta-1 isoform 2 [Canis lupus familiaris] >gi|149714977|ref|XP_001504619.1| PREDICT…
10744	NP_057129	protein slowmo homolog 2 isoform 1 [Homo sapiens] >gi|26392626|sp|Q9Y3B1.2|SLMO2_HUMAN RecName: Full=Protein slowmo homolog 2 >gi|7023866|dbj|BAA92114.1| unnamed protein product [Homo sapiens] >gi|10241509|emb|CAC09373.1| chromosome 20 open reading frame 45 [Homo sapiens] >gi|14714980|gb|AAH10649.1| Slowmo homolog 2 (Drosophila) [Homo sapiens] >gi|15559233|gb|AAH13969.1| Slowmo homolog 2 (Drosoph…
13666	NP_057126	exosome complex component RRP40 isoform 1 [Homo sapiens] >gi|14285758|sp|Q9NQT5.3|EXOS3_HUMAN RecName: Full=Exosome complex component RRP40; AltName: Full=Exosome component 3; AltName: Full=Ribosomal RNA-processing protein 40; AltName: Full=p10 >gi|8927588|gb|AAF82133.1|AF281132_1 exosome component Rrp40 [Homo sapiens] >gi|12803247|gb|AAH02437.1| Exosome component 3 [Homo sapiens] >gi|14250820|gb…
53182	NP_057124	transmembrane emp24 domain-containing protein 5 isoform 1 precursor [Homo sapiens] >gi|12585534|sp|Q9Y3A6.1|TMED5_HUMAN RecName: Full=Transmembrane emp24 domain-containing protein 5; AltName: Full=p24 family protein gamma-2; Short=p24gamma2; AltName: Full=p28; Flags: Precursor >gi|4929669|gb|AAD34095.1|AF151858_1 CGI-100 protein [Homo sapiens] >gi|16741027|gb|AAH16365.1| Transmembrane emp24 prote…
24594	NP_057121	probable U3 small nucleolar RNA-associated protein 11 [Homo sapiens] >gi|29611911|sp|Q9Y3A2.2|UTP11_HUMAN RecName: Full=Probable U3 small nucleolar RNA-associated protein 11; Short=U3 snoRNA-associated protein 11; AltName: Full=UTP11-like protein >gi|13528759|gb|AAH05182.1| UTP11-like, U3 small nucleolar ribonucleoprotein, (yeast) [Homo sapiens] >gi|55665973|emb|CAH69932.1| UTP11-like, U3 small n…
8424	NP_057118	28S ribosomal protein S2, mitochondrial [Homo sapiens] >gi|24212389|sp|Q9Y399.1|RT02_HUMAN RecName: Full=28S ribosomal protein S2, mitochondrial; Short=MRP-S2; Short=S2mt >gi|4929651|gb|AAD34086.1|AF151849_1 CGI-91 protein [Homo sapiens] >gi|14124982|gb|AAH08017.1| Mitochondrial ribosomal protein S2 [Homo sapiens] >gi|15080676|dbj|BAB62529.1| mitochondrial ribosomal protein S2 [Homo sapiens] >gi|…
18056	NP_057116	palmitoyltransferase ZDHHC9 [Homo sapiens] >gi|56682974|ref|NP_001008223.1| palmitoyltransferase ZDHHC9 [Homo sapiens] >gi|296236382|ref|XP_002763297.1| PREDICTED: palmitoyltransferase ZDHHC9 [Callithrix jacchus] >gi|332226362|ref|XP_003262359.1| PREDICTED: palmitoyltransferase ZDHHC9 [Nomascus leucogenys] >gi|397496299|ref|XP_003818978.1| PREDICTED: palmitoyltransferase ZDHHC9 [Pan paniscus] >gi…
22644	NP_057098	abhydrolase domain-containing protein FAM108B1 isoform 1 precursor [Homo sapiens] >gi|297684586|ref|XP_002819911.1| PREDICTED: abhydrolase domain-containing protein FAM108B1 [Pongo abelii] >gi|332236528|ref|XP_003267452.1| PREDICTED: abhydrolase domain-containing protein FAM108B1-like [Nomascus leucogenys] >gi|332832164|ref|XP_520071.3| PREDICTED: abhydrolase domain-containing protein FAM108B1-li…
28837	NP_057097	complex I intermediate-associated protein 30, mitochondrial precursor [Homo sapiens] >gi|21542405|sp|Q9Y375.2|CIA30_HUMAN RecName: Full=Complex I intermediate-associated protein 30, mitochondrial; AltName: Full=NADH dehydrogenase [ubiquinone] 1 alpha subcomplex assembly factor 1; Flags: Precursor >gi|12653969|gb|AAH00780.1| NADH dehydrogenase (ubiquinone) 1 alpha subcomplex, assembly factor 1 [Ho…
23231	NP_057079	Krueppel-like factor 13 [Homo sapiens] >gi|17369913|sp|Q9Y2Y9.1|KLF13_HUMAN RecName: Full=Krueppel-like factor 13; AltName: Full=Basic transcription element-binding protein 3; Short=BTE-binding protein 3; AltName: Full=Novel Sp1-like zinc finger transcription factor 1; AltName: Full=RANTES factor of late activated T-lymphocytes 1; Short=RFLAT-1; AltName: Full=Transcription factor BTEB3; AltName: …
18593	NP_057068	ubiquitin carboxyl-terminal hydrolase isozyme L5 isoform 1 [Homo sapiens] >gi|108936023|sp|Q9Y5K5.3|UCHL5_HUMAN RecName: Full=Ubiquitin carboxyl-terminal hydrolase isozyme L5; Short=UCH-L5; AltName: Full=Ubiquitin C-terminal hydrolase UCH37; AltName: Full=Ubiquitin thioesterase L5 >gi|4877999|gb|AAD31528.1|AF147717_1 ubiquitin C-terminal hydrolase UCH37 [Homo sapiens] >gi|55859541|emb|CAI10831.1|…
52942	NP_057055	28S ribosomal protein S7, mitochondrial [Homo sapiens] >gi|296452884|sp|Q9Y2R9.2|RT07_HUMAN RecName: Full=28S ribosomal protein S7, mitochondrial; Short=MRP-S7; Short=S7mt; AltName: Full=bMRP-27a; Short=bMRP27a; Flags: Precursor >gi|119609667|gb|EAW89261.1| mitochondrial ribosomal protein S7, isoform CRA_a [Homo sapiens] >gi|119609668|gb|EAW89262.1| mitochondrial ribosomal protein S7, isoform CRA…
17235	NP_057053	28S ribosomal protein S17, mitochondrial [Homo sapiens] >gi|13633951|sp|Q9Y2R5.1|RT17_HUMAN RecName: Full=28S ribosomal protein S17, mitochondrial; Short=MRP-S17; Short=S17mt; Flags: Precursor >gi|4689118|gb|AAD27768.1|AF077035_1 HSPC011 [Homo sapiens] >gi|13620901|dbj|BAB41003.1| mitochondrial ribosomal protein S17 [Homo sapiens] >gi|32484292|gb|AAH54031.1| Mitochondrial ribosomal protein S17 [H…
60589	NP_057046	rRNA-processing protein FCF1 homolog [Homo sapiens] >gi|82697345|ref|NP_001032529.1| rRNA-processing protein FCF1 homolog [Bos taurus] >gi|197102650|ref|NP_001124593.1| rRNA-processing protein FCF1 homolog [Pongo abelii] >gi|387763149|ref|NP_001248471.1| rRNA-processing protein FCF1 homolog [Macaca mulatta] >gi|114653949|ref|XP_522906.2| PREDICTED: rRNA-processing protein FCF1 homolog isoform 2 […
59593	NP_057039	protein MEMO1 isoform 1 [Homo sapiens] >gi|349585097|ref|NP_001231806.1| mediator of cell motility 1 [Sus scrofa] >gi|114576869|ref|XP_001164110.1| PREDICTED: protein MEMO1 isoform 3 [Pan troglodytes] >gi|126303134|ref|XP_001371460.1| PREDICTED: protein MEMO1-like isoform 1 [Monodelphis domestica] >gi|7388490|sp|Q9Y316.1|MEMO1_HUMAN RecName: Full=Protein MEMO1; AltName: Full=C21orf19-like protein…
35953	NP_057034	39S ribosomal protein L2, mitochondrial [Homo sapiens] >gi|118573672|sp|Q5T653.2|RM02_HUMAN RecName: Full=39S ribosomal protein L2, mitochondrial; Short=L2mt; Short=MRP-L2; Flags: Precursor >gi|18044214|gb|AAH20212.1| Mitochondrial ribosomal protein L2 [Homo sapiens] >gi|52632398|gb|AAH13685.1| Mitochondrial ribosomal protein L2 [Homo sapiens] >gi|189067471|dbj|BAG37453.1| unnamed protein product…
21301	NP_057033	Golgi to ER traffic protein 4 homolog [Homo sapiens] >gi|74738593|sp|Q7L5D6.1|GET4_HUMAN RecName: Full=Golgi to ER traffic protein 4 homolog; AltName: Full=Conserved edge-expressed protein; AltName: Full=Transmembrane domain recognition complex 35 kDa subunit; Short=TRC35 >gi|32425304|gb|AAH03550.2| Chromosome 7 open reading frame 20 [Homo sapiens] >gi|51094447|gb|EAL23708.1| chromosome 7 open re…
39441	NP_057030	protein pelota homolog [Homo sapiens] >gi|322510057|sp|Q9BRX2.2|PELO_HUMAN RecName: Full=Protein pelota homolog
19668	NP_057023	tRNA (adenine(58)-N(1))-methyltransferase non-catalytic subunit TRM6 [Homo sapiens] >gi|74753354|sp|Q9UJA5.1|TRM6_HUMAN RecName: Full=tRNA (adenine(58)-N(1))-methyltransferase non-catalytic subunit TRM6; AltName: Full=tRNA(m1A58)-methyltransferase subunit TRM6; Short=tRNA(m1A58)MTase subunit TRM6 >gi|5834567|emb|CAB55274.1| CGI-09 protein [Homo sapiens] >gi|12654837|gb|AAH01262.1| TRNA methyltran…
20895	NP_057016	proteasome maturation protein [Homo sapiens] >gi|197102442|ref|NP_001125906.1| proteasome maturation protein [Pongo abelii] >gi|332242194|ref|XP_003270270.1| PREDICTED: proteasome maturation protein-like [Nomascus leucogenys] >gi|332242196|ref|XP_003270271.1| PREDICTED: proteasome maturation protein-like [Nomascus leucogenys] >gi|332242198|ref|XP_003270272.1| PREDICTED: proteasome maturation prot…
77331	NP_057006	sterol-4-alpha-carboxylate 3-dehydrogenase, decarboxylating [Homo sapiens] >gi|193211614|ref|NP_001123237.1| sterol-4-alpha-carboxylate 3-dehydrogenase, decarboxylating [Homo sapiens] >gi|8488997|sp|Q15738.2|NSDHL_HUMAN RecName: Full=Sterol-4-alpha-carboxylate 3-dehydrogenase, decarboxylating; AltName: Full=Protein H105e3 >gi|4457237|gb|AAC50558.2| H105e3 [Homo sapiens] >gi|12652969|gb|AAH00245.1…
36276	NP_056982	zinc finger and BTB domain-containing protein 7A [Homo sapiens] >gi|114674703|ref|XP_524058.2| PREDICTED: zinc finger and BTB domain-containing protein 7A [Pan troglodytes] >gi|46397100|sp|O95365.1|ZBT7A_HUMAN RecName: Full=Zinc finger and BTB domain-containing protein 7A; AltName: Full=Factor binding IST protein 1; Short=FBI-1; AltName: Full=Factor that binds to inducer of short transcripts prot…
56260	NP_056651	tryptophan--tRNA ligase, mitochondrial isoform 1 precursor [Homo sapiens] >gi|332809866|ref|XP_001143402.2| PREDICTED: tryptophanyl-tRNA synthetase, mitochondrial isoform 3 [Pan troglodytes] >gi|21362967|sp|Q9UGM6.1|SYWM_HUMAN RecName: Full=Tryptophan--tRNA ligase, mitochondrial; AltName: Full=(Mt)TrpRS; AltName: Full=Tryptophanyl-tRNA synthetase; Short=TrpRS; Flags: Precursor >gi|6572289|emb|CAB…
69852	NP_056536	gem-associated protein 4 [Homo sapiens] >gi|322510030|sp|P57678.2|GEMI4_HUMAN RecName: Full=Gem-associated protein 4; Short=Gemin-4; AltName: Full=Component of gems 4; AltName: Full=p97
31483	NP_056519	desumoylating isopeptidase 1 [Homo sapiens] >gi|388454436|ref|NP_001253874.1| PPPDE peptidase domain-containing protein 2 [Macaca mulatta] >gi|114686639|ref|XP_001169713.1| PREDICTED: PPPDE peptidase domain-containing protein 2-like isoform 3 [Pan troglodytes] >gi|297709006|ref|XP_002831239.1| PREDICTED: desumoylating isopeptidase 1 [Pongo abelii] >gi|332231355|ref|XP_003264862.1| PREDICTED: PPPD…
30640	NP_056517	methylmalonic aciduria and homocystinuria type D protein, mitochondrial [Homo sapiens] >gi|114581173|ref|XP_001135306.1| PREDICTED: methylmalonic aciduria and homocystinuria type D protein, mitochondrial-like isoform 3 [Pan troglodytes] >gi|68565296|sp|Q9H3L0.2|MMAD_HUMAN RecName: Full=Methylmalonic aciduria and homocystinuria type D protein, mitochondrial; Flags: Precursor >gi|6841544|gb|AAF2912…
15881	NP_056492	SH3 domain-containing YSC84-like protein 1 isoform 1 [Homo sapiens] >gi|397472654|ref|XP_003807853.1| PREDICTED: SH3 domain-containing YSC84-like protein 1 [Pan paniscus] >gi|74751912|sp|Q96HL8.1|SH3Y1_HUMAN RecName: Full=SH3 domain-containing YSC84-like protein 1 >gi|14249975|gb|AAH08374.1| SH3YL1 protein [Homo sapiens] >gi|62822409|gb|AAY14957.1| unknown [Homo sapiens] >gi|190689283|gb|ACE86416…
43527	NP_056473	nucleolar complex protein 2 homolog [Homo sapiens] >gi|13097693|gb|AAH03555.1| Nucleolar complex associated 2 homolog (S. cerevisiae) [Homo sapiens] >gi|119576708|gb|EAW56304.1| nucleolar complex associated 2 homolog (S. cerevisiae), isoform CRA_a [Homo sapiens]
23099	NP_056360	pentatricopeptide repeat-containing protein 1 [Homo sapiens] >gi|62287483|sp|O75127.2|PTCD1_HUMAN RecName: Full=Pentatricopeptide repeat-containing protein 1 >gi|51094628|gb|EAL23880.1| pentatricopeptide repeat domain 1 [Homo sapiens] >gi|73695334|gb|AAI03503.1| Pentatricopeptide repeat domain 1 [Homo sapiens] >gi|119597075|gb|EAW76669.1| pentatricopeptide repeat domain 1 [Homo sapiens] >gi|15825…
24500	NP_056345	Golgi reassembly-stacking protein 2 isoform 1 [Homo sapiens] >gi|51316097|sp|Q9H8Y8.3|GORS2_HUMAN RecName: Full=Golgi reassembly-stacking protein 2; Short=GRS2; AltName: Full=Golgi phosphoprotein 6; Short=GOLPH6; AltName: Full=Golgi reassembly-stacking protein of 55 kDa; Short=GRASP55; AltName: Full=p59 >gi|14043583|gb|AAH07770.1| Golgi reassembly stacking protein 2, 55kDa [Homo sapiens] >gi|6282…
29805	NP_056326	uncharacterized protein C20orf4 [Homo sapiens] >gi|24211603|sp|Q9Y312.2|CT004_HUMAN RecName: Full=Uncharacterized protein C20orf4 >gi|10279687|emb|CAC09921.1| chromosome 20 open reading frame 4 [Homo sapiens] >gi|12804653|gb|AAH01751.1| Chromosome 20 open reading frame 4 [Homo sapiens] >gi|17939506|gb|AAH19311.1| Chromosome 20 open reading frame 4 [Homo sapiens] >gi|119596547|gb|EAW76141.1| chrom…
762	NP_056274	atlastin-3 [Homo sapiens] >gi|74736374|sp|Q6DD88.1|ATLA3_HUMAN RecName: Full=Atlastin-3 >gi|50414440|gb|AAH77727.1| Atlastin GTPase 3 [Homo sapiens] >gi|119594569|gb|EAW74163.1| DKFZP564J0863 protein, isoform CRA_c [Homo sapiens]
43749	NP_056273	myotubularin-related protein 9 [Homo sapiens] >gi|114623493|ref|XP_001138621.1| PREDICTED: myotubularin-related protein 9 [Pan troglodytes] >gi|397467322|ref|XP_003805372.1| PREDICTED: myotubularin-related protein 9-like isoform 1 [Pan paniscus] >gi|33112393|sp|Q96QG7.1|MTMR9_HUMAN RecName: Full=Myotubularin-related protein 9 >gi|15211844|emb|CAC51114.1| myotubularin related protein 9 [Homo sapie…
41349	NP_056238	L-aminoadipate-semialdehyde dehydrogenase-phosphopantetheinyl transferase [Homo sapiens] >gi|332837717|ref|XP_508734.3| PREDICTED: l-aminoadipate-semialdehyde dehydrogenase-phosphopantetheinyl transferase [Pan troglodytes] >gi|397516368|ref|XP_003828402.1| PREDICTED: L-aminoadipate-semialdehyde dehydrogenase-phosphopantetheinyl transferase [Pan paniscus] >gi|81170356|sp|Q9NRN7.2|ADPPT_HUMAN RecNa…
19675	NP_056202	MOB-like protein phocein [Rattus norvegicus] >gi|40254521|ref|NP_079559.2| MOB-like protein phocein [Mus musculus] >gi|41349449|ref|NP_056202.2| MOB-like protein phocein isoform 1 [Homo sapiens] >gi|74024909|ref|NP_001027551.1| mps one binder kinase activator-like 3 [Sus scrofa] >gi|134085922|ref|NP_001076995.1| mps one binder kinase activator-like 3 [Bos taurus] >gi|383873039|ref|NP_001244667.1|…
46943	NP_056195	sorting and assembly machinery component 50 homolog [Homo sapiens] >gi|118572715|sp|Q9Y512.3|SAM50_HUMAN RecName: Full=Sorting and assembly machinery component 50 homolog; AltName: Full=Transformation-related gene 3 protein; Short=TRG-3 >gi|5596714|emb|CAB51401.1| sorting and assembly machinery component 50 homolog (S. cerevisiae) [Homo sapiens] >gi|37779172|gb|AAO85221.1| transformation-related …
22247	NP_056170	polycomb protein SUZ12 [Homo sapiens] >gi|116242808|sp|Q15022.3|SUZ12_HUMAN RecName: Full=Polycomb protein SUZ12; AltName: Full=Chromatin precipitated E2F target 9 protein; Short=ChET 9 protein; AltName: Full=Joined to JAZF1 protein; AltName: Full=Suppressor of zeste 12 protein homolog >gi|16041675|gb|AAH15704.1| Suppressor of zeste 12 homolog (Drosophila) [Homo sapiens] >gi|168278531|dbj|BAG1114…
32623	NP_056167	GDP-fucose protein O-fucosyltransferase 1 isoform 1 precursor [Homo sapiens] >gi|57113859|ref|NP_001008982.1| GDP-fucose protein O-fucosyltransferase 1 precursor [Pan troglodytes] >gi|23396787|sp|Q9H488.1|OFUT1_HUMAN RecName: Full=GDP-fucose protein O-fucosyltransferase 1; AltName: Full=Peptide-O-fucosyltransferase 1; Short=O-FucT-1; Flags: Precursor >gi|52000790|sp|Q6EV69.1|OFUT1_PANTR RecName: …
21163	NP_056156	condensin complex subunit 2 [Homo sapiens] >gi|116241306|sp|Q15003.3|CND2_HUMAN RecName: Full=Condensin complex subunit 2; AltName: Full=Barren homolog protein 1; AltName: Full=Chromosome-associated protein H; Short=hCAP-H; AltName: Full=Non-SMC condensin I complex subunit H; AltName: Full=XCAP-H homolog >gi|119591776|gb|EAW71370.1| barren homolog 1 (Drosophila) [Homo sapiens] >gi|168274344|dbj|B…
9317	NP_056127	uncharacterized protein KIAA1109 [Homo sapiens] >gi|317373370|sp|Q2LD37.2|K1109_HUMAN RecName: Full=Uncharacterized protein KIAA1109; AltName: Full=Fragile site-associated protein
64053	NP_056121	ubiquitin carboxyl-terminal hydrolase 24 [Homo sapiens] >gi|212276491|sp|Q9UPU5.3|UBP24_HUMAN RecName: Full=Ubiquitin carboxyl-terminal hydrolase 24; AltName: Full=Deubiquitinating enzyme 24; AltName: Full=Ubiquitin thioesterase 24; AltName: Full=Ubiquitin-specific-processing protease 24
81773	NP_056117	HAUS augmin-like complex subunit 5 [Homo sapiens] >gi|67460985|sp|O94927.2|HAUS5_HUMAN RecName: Full=HAUS augmin-like complex subunit 5 >gi|168267614|dbj|BAG09863.1| KIAA0841 protein [synthetic construct] >gi|182888395|gb|AAI60190.1| KIAA0841 [synthetic construct]
22226	NP_056025	protein SOGA2 [Homo sapiens]
10840	NP_056004	exocyst complex component 6B [Homo sapiens] >gi|197100939|ref|NP_001125054.1| exocyst complex component 6B [Pongo abelii] >gi|397473477|ref|XP_003808237.1| PREDICTED: exocyst complex component 6B [Pan paniscus] >gi|327478583|sp|Q9Y2D4.3|EXC6B_HUMAN RecName: Full=Exocyst complex component 6B; AltName: Full=Exocyst complex component Sec15B; AltName: Full=SEC15-like protein 2 >gi|55726819|emb|CAH901…
68164	NP_056002	protein sel-1 homolog 3 [Homo sapiens] >gi|172045726|sp|Q68CR1.2|SE1L3_HUMAN RecName: Full=Protein sel-1 homolog 3; AltName: Full=Suppressor of lin-12-like protein 3; Short=Sel-1L3
22463	NP_055994	RRP12-like protein isoform 1 [Homo sapiens] >gi|71153787|sp|Q5JTH9.2|RRP12_HUMAN RecName: Full=RRP12-like protein >gi|57209136|emb|CAI40777.1| ribosomal RNA processing 12 homolog (S. cerevisiae) [Homo sapiens]
516	NP_055990	neurobeachin-like protein 2 [Homo sapiens] >gi|189030821|sp|Q6ZNJ1.2|NBEL2_HUMAN RecName: Full=Neurobeachin-like protein 2 >gi|168273018|dbj|BAG10348.1| KIAA0540 protein [synthetic construct]
3961	NP_055984	ribosome biogenesis regulatory protein homolog [Homo sapiens] >gi|21431847|sp|Q15050.2|RRS1_HUMAN RecName: Full=Ribosome biogenesis regulatory protein homolog >gi|12804751|gb|AAH01811.1| RRS1 ribosome biogenesis regulator homolog (S. cerevisiae) [Homo sapiens] >gi|15278392|gb|AAH13043.1| RRS1 ribosome biogenesis regulator homolog (S. cerevisiae) [Homo sapiens] >gi|119607306|gb|EAW86900.1| RRS1 ri…
7387	NP_055961	septin-8 isoform b [Homo sapiens] >gi|119582720|gb|EAW62316.1| hCG24127, isoform CRA_b [Homo sapiens] >gi|168274467|dbj|BAG09653.1| septin-8 [synthetic construct] >gi|383411143|gb|AFH28785.1| septin-8 isoform b [Macaca mulatta]
23690	NP_055952	protein EFR3 homolog A [Homo sapiens] >gi|122065174|sp|Q14156.2|EFR3A_HUMAN RecName: Full=Protein EFR3 homolog A; AltName: Full=Protein EFR3-like >gi|156230961|gb|AAI52443.1| EFR3 homolog A (S. cerevisiae) [Homo sapiens] >gi|168278519|dbj|BAG11139.1| EFR3-like protein [synthetic construct] >gi|182887801|gb|AAI60042.1| EFR3 homolog A (S. cerevisiae) [synthetic construct]
13273	NP_055950	nuclear pore complex protein Nup205 [Homo sapiens] >gi|119604261|gb|EAW83855.1| nucleoporin 205kDa, isoform CRA_a [Homo sapiens] >gi|148921589|gb|AAI46785.1| Nucleoporin 205kDa [Homo sapiens] >gi|187950395|gb|AAI36625.1| Nucleoporin 205kDa [Homo sapiens]
9757	NP_055946	WD repeat-containing protein 43 [Homo sapiens] >gi|158518532|sp|Q15061.3|WDR43_HUMAN RecName: Full=WD repeat-containing protein 43 >gi|119620927|gb|EAX00522.1| hCG16536, isoform CRA_a [Homo sapiens] >gi|168274278|dbj|BAG09559.1| WD repeat protein 43 [synthetic construct] >gi|225000624|gb|AAI72316.1| WD repeat domain 43 [synthetic construct]
31104	NP_055939	GRAM domain-containing protein 4 [Homo sapiens] >gi|74748754|sp|Q6IC98.1|GRAM4_HUMAN RecName: Full=GRAM domain-containing protein 4; AltName: Full=Death-inducing protein >gi|47678471|emb|CAG30356.1| dJ439F8.1 [Homo sapiens] >gi|56202446|emb|CAI20966.1| death-inducing-protein [Homo sapiens] >gi|56203549|emb|CAI18820.1| death-inducing-protein [Homo sapiens] >gi|109451180|emb|CAK54451.1| dJ439F8.C22…
3688	NP_055928	zinc finger ZZ-type and EF-hand domain-containing protein 1 [Homo sapiens] >gi|229463052|sp|O43149.6|ZZEF1_HUMAN RecName: Full=Zinc finger ZZ-type and EF-hand domain-containing protein 1
40528	NP_055921	helicase ARIP4 [Homo sapiens] >gi|296439458|sp|Q9Y4B4.4|ARIP4_HUMAN RecName: Full=Helicase ARIP4; AltName: Full=Androgen receptor-interacting protein 4; AltName: Full=RAD54-like protein 2
9107	NP_055866	endoplasmic reticulum resident protein 44 precursor [Homo sapiens] >gi|332832471|ref|XP_003312248.1| PREDICTED: endoplasmic reticulum resident protein 44 [Pan troglodytes] >gi|395740740|ref|XP_002820091.2| PREDICTED: endoplasmic reticulum resident protein 44 [Pongo abelii] >gi|397499932|ref|XP_003820684.1| PREDICTED: endoplasmic reticulum resident protein 44 [Pan paniscus] >gi|31077035|sp|Q9BS26.…
29599	NP_055831	microtubule-associated serine/threonine-protein kinase 3 [Homo sapiens] >gi|82592942|sp|O60307.2|MAST3_HUMAN RecName: Full=Microtubule-associated serine/threonine-protein kinase 3 >gi|261857652|dbj|BAI45348.1| microtubule associated serine/threonine kinase 3 [synthetic construct]
56206	NP_055827	transmembrane protein 41B isoform 1 [Homo sapiens] >gi|74741383|sp|Q5BJD5.1|TM41B_HUMAN RecName: Full=Transmembrane protein 41B >gi|60551931|gb|AAH91524.1| Transmembrane protein 41B [Homo sapiens] >gi|119589000|gb|EAW68594.1| transmembrane protein 41B, isoform CRA_a [Homo sapiens] >gi|119589003|gb|EAW68597.1| transmembrane protein 41B, isoform CRA_a [Homo sapiens] >gi|168274308|dbj|BAG09574.1| tr…
19649	NP_055791	protein RRP5 homolog [Homo sapiens] >gi|145559523|sp|Q14690.3|RRP5_HUMAN RecName: Full=Protein RRP5 homolog; AltName: Full=NF-kappa-B-binding protein; Short=NFBP; AltName: Full=Programmed cell death protein 11 >gi|55662191|emb|CAH71487.1| programmed cell death 11 [Homo sapiens] >gi|55961127|emb|CAI16749.1| programmed cell death 11 [Homo sapiens] >gi|55961865|emb|CAI15102.1| programmed cell death …
16653	NP_055786	protein EFR3 homolog B [Homo sapiens] >gi|162416214|sp|Q9Y2G0.2|EFR3B_HUMAN RecName: Full=Protein EFR3 homolog B >gi|380810754|gb|AFE77252.1| protein EFR3 homolog B [Macaca mulatta] >gi|383416719|gb|AFH31573.1| protein EFR3 homolog B [Macaca mulatta]
21160	NP_055752	phosphatidylinositide phosphatase SAC2 isoform 1 [Homo sapiens] >gi|187611527|sp|Q9Y2H2.3|SAC2_HUMAN RecName: Full=Phosphatidylinositide phosphatase SAC2; AltName: Full=Inositol polyphosphate 5-phosphatase F; AltName: Full=Sac domain-containing inositol phosphatase 2; AltName: Full=Sac domain-containing phosphoinositide 5-phosphatase 2; Short=hSAC2 >gi|55660854|emb|CAH72974.1| inositol polyphosph…
75302	NP_055744	FAST kinase domain-containing protein 2 [Homo sapiens] >gi|209969830|ref|NP_001129665.1| FAST kinase domain-containing protein 2 [Homo sapiens] >gi|209969832|ref|NP_001129666.1| FAST kinase domain-containing protein 2 [Homo sapiens] >gi|74734717|sp|Q9NYY8.1|FAKD2_HUMAN RecName: Full=FAST kinase domain-containing protein 2 >gi|7578791|gb|AAF64145.1|AF223470_1 KIAA0971-I protein [Homo sapiens] >gi|…
37981	NP_055722	FERM and PDZ domain-containing protein 1 [Homo sapiens] >gi|74754275|sp|Q5SYB0.1|FRPD1_HUMAN RecName: Full=FERM and PDZ domain-containing protein 1; AltName: Full=FERM domain-containing protein 2 >gi|55960395|emb|CAI16156.1| FERM and PDZ domain containing 1 [Homo sapiens] >gi|55960923|emb|CAI12951.1| FERM and PDZ domain containing 1 [Homo sapiens] >gi|119578674|gb|EAW58270.1| FERM and PDZ domain …
47941	NP_055719	rab11 family-interacting protein 2 [Homo sapiens] >gi|67472131|sp|Q7L804.1|RFIP2_HUMAN RecName: Full=Rab11 family-interacting protein 2; Short=Rab11-FIP2; AltName: Full=NRip11 >gi|15822596|gb|AAK68635.1| nRip11 [Homo sapiens] >gi|50959976|gb|AAH75073.1| RAB11 family interacting protein 2 (class I) [Homo sapiens] >gi|50960708|gb|AAH75074.1| RAB11 family interacting protein 2 (class I) [Homo sapien…
66767	NP_055696	DNA cross-link repair 1A protein [Homo sapiens] >gi|311033461|sp|Q6PJP8.3|DCR1A_HUMAN RecName: Full=DNA cross-link repair 1A protein; AltName: Full=SNM1 homolog A; Short=hSNM1; Short=hSNM1A >gi|16753254|gb|AAH13124.1| DNA cross-link repair 1A (PSO2 homolog, S. cerevisiae) [Homo sapiens] >gi|55960759|emb|CAI12637.1| DNA cross-link repair 1A (PSO2 homolog, S. cerevisiae) [Homo sapiens] >gi|16827435…
45347	NP_055693	pumilio domain-containing protein KIAA0020 [Homo sapiens] >gi|81175177|sp|Q15397.3|K0020_HUMAN RecName: Full=Pumilio domain-containing protein KIAA0020; AltName: Full=HBV X-transactivated gene 5 protein; AltName: Full=HBV XAg-transactivated protein 5; AltName: Full=Minor histocompatibility antigen HA-8; Short=HLA-HA8 >gi|119579206|gb|EAW58802.1| KIAA0020 [Homo sapiens] >gi|158257770|dbj|BAF84858.…
121704	NP_055682	kelch repeat and BTB domain-containing protein 11 [Homo sapiens] >gi|14286002|sp|O94819.1|KBTBB_HUMAN RecName: Full=Kelch repeat and BTB domain-containing protein 11; AltName: Full=Chronic myelogenous leukemia-associated protein; AltName: Full=Kelch domain-containing protein 7B >gi|58891559|gb|AAW83120.1| chronic myelogenous leukemia-associated protein [Homo sapiens] >gi|119571872|gb|EAW51487.1| …
50819	NP_055640	nucleolar pre-ribosomal-associated protein 1 [Homo sapiens] >gi|269849757|sp|O60287.4|NPA1P_HUMAN RecName: Full=Nucleolar pre-ribosomal-associated protein 1; AltName: Full=Nucleolar protein 254 kDa; AltName: Full=URB1 ribosome biogenesis 1 homolog >gi|119630281|gb|EAX09876.1| hCG401196, isoform CRA_a [Homo sapiens] >gi|119630282|gb|EAX09877.1| hCG401196, isoform CRA_a [Homo sapiens]
20090	NP_055635	mitochondrial import receptor subunit TOM70 [Homo sapiens] >gi|14285643|sp|O94826.1|TOM70_HUMAN RecName: Full=Mitochondrial import receptor subunit TOM70; AltName: Full=Mitochondrial precursor proteins import receptor; AltName: Full=Translocase of outer membrane 70 kDa subunit >gi|13177706|gb|AAH03633.1| Translocase of outer mitochondrial membrane 70 homolog A (S. cerevisiae) [Homo sapiens] >gi|3…
17906	NP_055629	26S proteasome non-ATPase regulatory subunit 6 [Homo sapiens] >gi|297670935|ref|XP_002813608.1| PREDICTED: 26S proteasome non-ATPase regulatory subunit 6 [Pongo abelii] >gi|332817128|ref|XP_520898.3| PREDICTED: 26S proteasome non-ATPase regulatory subunit 6 [Pan troglodytes] >gi|397480780|ref|XP_003811648.1| PREDICTED: 26S proteasome non-ATPase regulatory subunit 6 [Pan paniscus] >gi|2494625|sp|Q…
68105	NP_055623	FERM, RhoGEF and pleckstrin domain-containing protein 2 [Homo sapiens] >gi|93204574|sp|O94887.3|FARP2_HUMAN RecName: Full=FERM, RhoGEF and pleckstrin domain-containing protein 2; AltName: Full=FERM domain including RhoGEF; Short=FIR; AltName: Full=Pleckstrin homology domain-containing family C member 3; Short=PH domain-containing family C member 3 >gi|119591669|gb|EAW71263.1| FERM, RhoGEF and ple…
65416	NP_055608	leucine carboxyl methyltransferase 2 [Homo sapiens] >gi|47605773|sp|O60294.3|LCMT2_HUMAN RecName: Full=Leucine carboxyl methyltransferase 2; AltName: Full=p21WAF1/CIP1 promoter-interacting protein; AltName: Full=tRNA wybutosine-synthesizing protein 4 homolog; Short=tRNA yW-synthesizing protein 4 homolog >gi|16198535|gb|AAH15949.1| Leucine carboxyl methyltransferase 2 [Homo sapiens] >gi|68248550|g…
26497	NP_055606	maternal embryonic leucine zipper kinase isoform 1 [Homo sapiens] >gi|50400857|sp|Q14680.3|MELK_HUMAN RecName: Full=Maternal embryonic leucine zipper kinase; Short=hMELK; AltName: Full=Protein kinase Eg3; Short=pEg3 kinase; AltName: Full=Protein kinase PK38; Short=hPK38; AltName: Full=Tyrosine-protein kinase MELK >gi|15559349|gb|AAH14039.1| Maternal embryonic leucine zipper kinase [Homo sapiens] …
91673	NP_055577	delta(24)-sterol reductase precursor [Homo sapiens] >gi|20141421|sp|Q15392.2|DHC24_HUMAN RecName: Full=Delta(24)-sterol reductase; AltName: Full=24-dehydrocholesterol reductase; AltName: Full=3-beta-hydroxysterol delta-24-reductase; AltName: Full=Diminuto/dwarf1 homolog; AltName: Full=Seladin-1; Flags: Precursor >gi|10442025|gb|AAG17288.1|AF261758_1 seladin-1 [Homo sapiens] >gi|13325124|gb|AAH043…
2725	NP_055568	ribosome biogenesis protein BMS1 homolog [Homo sapiens] >gi|27151474|sp|Q14692.1|BMS1_HUMAN RecName: Full=Ribosome biogenesis protein BMS1 homolog; AltName: Full=Ribosome assembly protein BMS1 homolog >gi|56202775|emb|CAI23617.1| BMS1 homolog, ribosome assembly protein (yeast) [Homo sapiens] >gi|119606977|gb|EAW86571.1| BMS1-like, ribosome assembly protein (yeast), isoform CRA_a [Homo sapiens] >g…
35009	NP_055545	malectin precursor [Homo sapiens] >gi|2495712|sp|Q14165.1|MLEC_HUMAN RecName: Full=Malectin; Flags: Precursor >gi|12653207|gb|AAH00371.1| Malectin [Homo sapiens] >gi|16740872|gb|AAH16297.1| Malectin [Homo sapiens] >gi|119618618|gb|EAW98212.1| KIAA0152, isoform CRA_a [Homo sapiens] >gi|168274412|dbj|BAG09626.1| KIAA0152 protein [synthetic construct]
41754	NP_055495	UPF0378 protein KIAA0100 precursor [Homo sapiens] >gi|114149325|sp|Q14667.3|K0100_HUMAN RecName: Full=UPF0378 protein KIAA0100; AltName: Full=Antigen MLAA-22; AltName: Full=Breast cancer-overexpressed gene 1 protein; Flags: Precursor >gi|71891741|dbj|BAA07891.3| KIAA0100 protein [Homo sapiens] >gi|168272906|dbj|BAG10292.1| KIAA0100 protein [synthetic construct]
70471	NP_055470	solute carrier family 25 member 44 [Homo sapiens] >gi|386780602|ref|NP_001247501.1| solute carrier family 25 member 44 [Macaca mulatta] >gi|332810727|ref|XP_003308551.1| PREDICTED: solute carrier family 25 member 44 [Pan troglodytes] >gi|397500851|ref|XP_003821118.1| PREDICTED: solute carrier family 25 member 44 [Pan paniscus] >gi|74751902|sp|Q96H78.1|S2544_HUMAN RecName: Full=Solute carrier fami…
53966	NP_055452	mitochondrial fission regulator 1 isoform 1 [Homo sapiens] >gi|73920234|sp|Q15390.2|MTFR1_HUMAN RecName: Full=Mitochondrial fission regulator 1; AltName: Full=Chondrocyte protein with a poly-proline region; Flags: Precursor >gi|27696630|gb|AAH43498.1| Mitochondrial fission regulator 1 [Homo sapiens] >gi|119607287|gb|EAW86881.1| mitochondrial fission regulator 1, isoform CRA_a [Homo sapiens] >gi|1…
17629	NP_055427	constitutive coactivator of PPAR-gamma-like protein 1 [Homo sapiens] >gi|332832364|ref|XP_520701.3| PREDICTED: constitutive coactivator of PPAR-gamma-like protein 1-like [Pan troglodytes] >gi|158523294|sp|Q9NZB2.2|F120A_HUMAN RecName: Full=Constitutive coactivator of PPAR-gamma-like protein 1; AltName: Full=Oxidative stress-associated Src activator; AltName: Full=Protein FAM120A >gi|66347698|emb|…
14050	NP_055412	deoxynucleotidyltransferase terminal-interacting protein 2 [Homo sapiens] >gi|166987398|sp|Q5QJE6.2|TDIF2_HUMAN RecName: Full=Deoxynucleotidyltransferase terminal-interacting protein 2; AltName: Full=Estrogen receptor-binding protein; AltName: Full=LPTS-interacting protein 2; Short=LPTS-RP2; AltName: Full=Terminal deoxynucleotidyltransferase-interacting factor 2; Short=TdIF2; Short=TdT-interactin…
118358	NP_055388	transmembrane protein 97 [Homo sapiens] >gi|74736009|sp|Q5BJF2.1|TMM97_HUMAN RecName: Full=Transmembrane protein 97; AltName: Full=Protein MAC30 >gi|60688621|gb|AAH91504.1| Transmembrane protein 97 [Homo sapiens] >gi|194388894|dbj|BAG61464.1| unnamed protein product [Homo sapiens]
68775	NP_055318	small subunit processome component 20 homolog [Homo sapiens] >gi|296452999|sp|O75691.3|UTP20_HUMAN RecName: Full=Small subunit processome component 20 homolog; AltName: Full=Down-regulated in metastasis protein; AltName: Full=Novel nucleolar protein 73; Short=NNP73; AltName: Full=Protein Key-1A6
9810	NP_055317	pre-mRNA-processing factor 19 [Homo sapiens] >gi|386780582|ref|NP_001248010.1| pre-mRNA-processing factor 19 [Macaca mulatta] >gi|114637809|ref|XP_001142421.1| PREDICTED: pre-mRNA-processing factor 19 isoform 5 [Pan troglodytes] >gi|332252278|ref|XP_003275283.1| PREDICTED: pre-mRNA-processing factor 19 [Nomascus leucogenys] >gi|397512061|ref|XP_003826373.1| PREDICTED: pre-mRNA-processing factor 1…
20726	NP_055316	ubiquitin-conjugating enzyme E2 S [Homo sapiens] >gi|23829978|sp|Q16763.2|UBE2S_HUMAN RecName: Full=Ubiquitin-conjugating enzyme E2 S; AltName: Full=E2-EPF; AltName: Full=Ubiquitin carrier protein S; AltName: Full=Ubiquitin-conjugating enzyme E2-24 kDa; AltName: Full=Ubiquitin-conjugating enzyme E2-EPF5; AltName: Full=Ubiquitin-protein ligase S >gi|13278978|gb|AAH04236.1| Ubiquitin-conjugating en…
14866	NP_055288	probable dimethyladenosine transferase [Homo sapiens] >gi|114600097|ref|XP_517743.2| PREDICTED: probable dimethyladenosine transferase isoform 3 [Pan troglodytes] >gi|397514383|ref|XP_003827467.1| PREDICTED: probable dimethyladenosine transferase [Pan paniscus] >gi|27151492|sp|Q9UNQ2.1|DIM1_HUMAN RecName: Full=Probable dimethyladenosine transferase; AltName: Full=DIM1 dimethyladenosine transferas…
34146	NP_055259	gamma-tubulin complex component 4 [Homo sapiens] >gi|14602697|gb|AAH09870.1| Tubulin, gamma complex associated protein 4 [Homo sapiens] >gi|15215403|gb|AAH12801.1| Tubulin, gamma complex associated protein 4 [Homo sapiens] >gi|123998721|gb|ABM87016.1| gamma tubulin ring complex protein (76p gene) [synthetic construct] >gi|157929132|gb|ABW03851.1| gamma tubulin ring complex protein (76p gene) [syn…
24690	NP_055249	NADPH-dependent diflavin oxidoreductase 1 isoform b [Homo sapiens] >gi|74735011|sp|Q9UHB4.1|NDOR1_HUMAN RecName: Full=NADPH-dependent diflavin oxidoreductase 1; AltName: Full=NADPH-dependent FMN and FAD-containing oxidoreductase; AltName: Full=Novel reductase 1 >gi|6694369|gb|AAF25205.1|AF199509_1 NADPH-dependent FMN and FAD containing oxidoreductase [Homo sapiens] >gi|62740139|gb|AAH93782.1| NAD…
16838	NP_055140	coronin-1C isoform 1 [Homo sapiens] >gi|12643898|sp|Q9ULV4.1|COR1C_HUMAN RecName: Full=Coronin-1C; AltName: Full=Coronin-3; AltName: Full=hCRNN4 >gi|5701731|dbj|BAA83077.1| hCRNN4 [Homo sapiens] >gi|12803081|gb|AAH02342.1| Coronin, actin binding protein, 1C [Homo sapiens] >gi|119618232|gb|EAW97826.1| coronin, actin binding protein, 1C, isoform CRA_a [Homo sapiens] >gi|119618233|gb|EAW97827.1| cor…
28129	NP_055121	tRNA-splicing ligase RtcB homolog [Homo sapiens] >gi|114686058|ref|XP_001152688.1| PREDICTED: tRNA-splicing ligase RtcB homolog isoform 2 [Pan troglodytes] >gi|297708686|ref|XP_002831088.1| PREDICTED: tRNA-splicing ligase RtcB homolog isoform 1 [Pongo abelii] >gi|332218056|ref|XP_003258175.1| PREDICTED: tRNA-splicing ligase RtcB homolog isoform 1 [Nomascus leucogenys] >gi|397501751|ref|XP_0038215…
34159	NP_055118	pescadillo homolog isoform 1 [Homo sapiens] >gi|21542165|sp|O00541.1|PESC_HUMAN RecName: Full=Pescadillo homolog >gi|2194203|gb|AAB61140.1| pescadillo [Homo sapiens] >gi|21619576|gb|AAH32489.1| Pescadillo homolog 1, containing BRCT domain (zebrafish) [Homo sapiens] >gi|119580308|gb|EAW59904.1| pescadillo homolog 1, containing BRCT domain (zebrafish), isoform CRA_a [Homo sapiens] >gi|168277928|dbj…
26549	NP_055112	protein ETHE1, mitochondrial [Homo sapiens] >gi|73919341|sp|O95571.2|ETHE1_HUMAN RecName: Full=Protein ETHE1, mitochondrial; AltName: Full=Ethylmalonic encephalopathy protein 1; AltName: Full=Hepatoma subtracted clone one protein; Flags: Precursor >gi|14198377|gb|AAH08250.1| Ethylmalonic encephalopathy 1 [Homo sapiens] >gi|25165940|dbj|BAA34595.2| HSCO [Homo sapiens] >gi|117644376|emb|CAL37682.1|…
58238	NP_055106	2-amino-3-ketobutyrate coenzyme A ligase, mitochondrial isoform 2 precursor [Homo sapiens] >gi|6685545|sp|O75600.1|KBL_HUMAN RecName: Full=2-amino-3-ketobutyrate coenzyme A ligase, mitochondrial; Short=AKB ligase; AltName: Full=Aminoacetone synthase; AltName: Full=Glycine acetyltransferase; Flags: Precursor >gi|3342906|gb|AAC27720.1| 2-amino-3-ketobutyrate-CoA ligase [Homo sapiens] >gi|4808241|em…
36453	NP_055100	exosome complex component RRP4 [Homo sapiens] >gi|114627214|ref|XP_001166030.1| PREDICTED: hypothetical protein LOC464801 isoform 4 [Pan troglodytes] >gi|332255330|ref|XP_003276785.1| PREDICTED: exosome complex exonuclease RRP4-like isoform 1 [Nomascus leucogenys] >gi|397503632|ref|XP_003822423.1| PREDICTED: exosome complex component RRP4 [Pan paniscus] >gi|13878748|sp|Q13868.2|EXOS2_HUMAN RecNam…
53818	NP_055070	protein canopy homolog 2 isoform 1 precursor [Homo sapiens] >gi|114644257|ref|XP_509144.2| PREDICTED: protein canopy homolog 2 isoform 4 [Pan troglodytes] >gi|332838948|ref|XP_003313634.1| PREDICTED: protein canopy homolog 2 isoform 1 [Pan troglodytes] >gi|332838951|ref|XP_003313635.1| PREDICTED: protein canopy homolog 2 isoform 2 [Pan troglodytes] >gi|397509092|ref|XP_003824970.1| PREDICTED: pro…
13925	NP_055063	E3 ubiquitin-protein ligase RBX1 [Homo sapiens] >gi|9790191|ref|NP_062686.1| E3 ubiquitin-protein ligase RBX1 [Mus musculus] >gi|77628004|ref|NP_001029307.1| RING-box protein 1 [Rattus norvegicus] >gi|114053025|ref|NP_001039706.1| E3 ubiquitin-protein ligase RBX1 [Bos taurus] >gi|312839900|ref|NP_001186179.1| RING-box protein 1 [Gallus gallus] >gi|114686557|ref|XP_515153.2| PREDICTED: hypothetica…
12863	NP_055045	signal recognition particle 68 kDa protein isoform 1 [Homo sapiens] >gi|37154869|sp|Q9UHB9.2|SRP68_HUMAN RecName: Full=Signal recognition particle 68 kDa protein; Short=SRP68 >gi|22760309|dbj|BAC11145.1| unnamed protein product [Homo sapiens] >gi|119609765|gb|EAW89359.1| signal recognition particle 68kDa, isoform CRA_b [Homo sapiens]
9594	NP_055037	NADH dehydrogenase [ubiquinone] 1 alpha subcomplex subunit 8 [Homo sapiens] >gi|115392061|ref|NP_001065268.1| NADH dehydrogenase [ubiquinone] 1 alpha subcomplex subunit 8 [Pan troglodytes] >gi|397526507|ref|XP_003833164.1| PREDICTED: NADH dehydrogenase [ubiquinone] 1 alpha subcomplex subunit 8 isoform 1 [Pan paniscus] >gi|8039804|sp|P51970.3|NDUA8_HUMAN RecName: Full=NADH dehydrogenase [ubiquinon…
4475	NP_055018	AP-2 complex subunit alpha-1 isoform 1 [Homo sapiens] >gi|262527580|sp|O95782.3|AP2A1_HUMAN RecName: Full=AP-2 complex subunit alpha-1; AltName: Full=100 kDa coated vesicle protein A; AltName: Full=Adapter-related protein complex 2 alpha-1 subunit; AltName: Full=Adaptor protein complex AP-2 subunit alpha-1; AltName: Full=Alpha-adaptin A; AltName: Full=Alpha1-adaptin; AltName: Full=Clathrin assemb…
7082	NP_054907	RNA polymerase II subunit A C-terminal domain phosphatase SSU72 [Homo sapiens] >gi|387849206|ref|NP_001248476.1| RNA polymerase II subunit A C-terminal domain phosphatase SSU72 [Macaca mulatta] >gi|114550590|ref|XP_001147261.1| PREDICTED: hypothetical protein LOC742879 isoform 2 [Pan troglodytes] >gi|296206493|ref|XP_002750231.1| PREDICTED: RNA polymerase II subunit A C-terminal domain phosphatas…
17384	NP_054903	protein cornichon homolog 4 [Homo sapiens] >gi|197101373|ref|NP_001125902.1| protein cornichon homolog 4 [Pongo abelii] >gi|12229837|sp|Q9P003.1|CNIH4_HUMAN RecName: Full=Protein cornichon homolog 4 >gi|62900351|sp|Q5R9M4.1|CNIH4_PONAB RecName: Full=Protein cornichon homolog 4 >gi|6841548|gb|AAF29127.1|AF161512_1 HSPC163 [Homo sapiens] >gi|12653595|gb|AAH00573.1| Cornichon homolog 4 (Drosophila) …
2184	NP_054900	galectin-related protein [Homo sapiens] >gi|197101297|ref|NP_001126745.1| galectin-related protein [Pongo abelii] >gi|395829747|ref|XP_003788007.1| PREDICTED: galectin-related protein-like [Otolemur garnettii] >gi|75041125|sp|Q5R5K6.1|LEGL_PONAB RecName: Full=Galectin-related protein; AltName: Full=Lectin galactoside-binding-like protein >gi|166223243|sp|Q3ZCW2.2|LEGL_HUMAN RecName: Full=Galectin…
47698	NP_054899	39S ribosomal protein L22, mitochondrial isoform a [Homo sapiens] >gi|332254993|ref|XP_003276620.1| PREDICTED: 39S ribosomal protein L22, mitochondrial-like isoform 1 [Nomascus leucogenys] >gi|74753031|sp|Q9NWU5.1|RM22_HUMAN RecName: Full=39S ribosomal protein L22, mitochondrial; Short=L22mt; Short=MRP-L22; AltName: Full=39S ribosomal protein L25, mitochondrial; Short=L25mt; Short=MRP-L25; Flags:…
19393	NP_054896	mitochondrial import inner membrane translocase subunit Tim21 precursor [Homo sapiens] >gi|73918912|sp|Q9BVV7.1|TIM21_HUMAN RecName: Full=Mitochondrial import inner membrane translocase subunit Tim21; AltName: Full=TIM21-like protein, mitochondrial; Flags: Precursor >gi|12654149|gb|AAH00892.1| C18orf55 protein [Homo sapiens] >gi|119586945|gb|EAW66541.1| chromosome 18 open reading frame 55, isofor…
47129	NP_054895	ubiquitin-conjugating enzyme E2 T [Homo sapiens] >gi|297662302|ref|XP_002809649.1| PREDICTED: ubiquitin-conjugating enzyme E2 T isoform 1 [Pongo abelii] >gi|395729197|ref|XP_003775509.1| PREDICTED: ubiquitin-conjugating enzyme E2 T isoform 2 [Pongo abelii] >gi|397504994|ref|XP_003823061.1| PREDICTED: ubiquitin-conjugating enzyme E2 T [Pan paniscus] >gi|73622065|sp|Q9NPD8.1|UBE2T_HUMAN RecName: Fu…
16869	NP_054861	ADP-sugar pyrophosphatase [Homo sapiens] >gi|20455192|sp|Q9UKK9.1|NUDT5_HUMAN RecName: Full=ADP-sugar pyrophosphatase; AltName: Full=8-oxo-dGDP phosphatase; AltName: Full=Nucleoside diphosphate-linked moiety X motif 5; Short=Nudix motif 5; AltName: Full=YSA1H >gi|6288769|gb|AAF06734.1|AF155832_1 adenosine 5'-diphosphosugar pyrophosphatase [Homo sapiens] >gi|6841452|gb|AAF29079.1|AF161464_1 HSPC11…
75050	NP_054797	39S ribosomal protein L13, mitochondrial [Homo sapiens] >gi|22257023|sp|Q9BYD1.1|RM13_HUMAN RecName: Full=39S ribosomal protein L13, mitochondrial; Short=L13mt; Short=MRP-L13 >gi|13559371|dbj|BAB40845.1| mitochondrial ribosomal protein L13 (L13mt) [Homo sapiens] >gi|14327932|gb|AAH09190.1| Mitochondrial ribosomal protein L13 [Homo sapiens] >gi|18204991|gb|AAH21744.1| Mitochondrial ribosomal prote…
30753	NP_054783	alpha N-terminal protein methyltransferase 1A [Homo sapiens] >gi|388453691|ref|NP_001253549.1| alpha N-terminal protein methyltransferase 1A [Macaca mulatta] >gi|332230215|ref|XP_003264282.1| PREDICTED: alpha N-terminal protein methyltransferase 1A-like [Nomascus leucogenys] >gi|332230217|ref|XP_003264283.1| PREDICTED: alpha N-terminal protein methyltransferase 1A-like [Nomascus leucogenys] >gi|7…
39515	NP_054779	malignant T-cell-amplified sequence 1 isoform 1 [Homo sapiens] >gi|114050759|ref|NP_001039468.1| malignant T-cell-amplified sequence 1 [Bos taurus] >gi|74008257|ref|XP_864674.1| PREDICTED: malignant T cell-amplified sequence 1 isoform 3 [Canis lupus familiaris] >gi|114690028|ref|XP_001137540.1| PREDICTED: malignant T cell-amplified sequence 1 isoform 3 [Pan troglodytes] >gi|296236316|ref|XP_00276…
40025	NP_054772	feline leukemia virus subgroup C receptor-related protein 1 [Homo sapiens] >gi|46396053|sp|Q9Y5Y0.1|FLVC1_HUMAN RecName: Full=Feline leukemia virus subgroup C receptor-related protein 1; Short=Feline leukemia virus subgroup C receptor; Short=hFLVCR >gi|5565872|gb|AAD45243.1|AF118637_1 feline leukemia virus subgroup C receptor FLVCR [Homo sapiens] >gi|94717641|gb|ABF47096.1| feline leukemia virus …
43362	NP_054753	histone chaperone ASF1A [Homo sapiens] >gi|113206164|ref|NP_001038155.1| histone chaperone ASF1 [Gallus gallus] >gi|261244954|ref|NP_001159660.1| histone chaperone ASF1A [Ovis aries] >gi|284004936|ref|NP_001164813.1| histone chaperone ASF1A [Oryctolagus cuniculus] >gi|302565510|ref|NP_001181415.1| histone chaperone ASF1A [Macaca mulatta] >gi|57031837|ref|XP_533479.1| PREDICTED: histone chaperone …
717	NP_054733	U5 small nuclear ribonucleoprotein 200 kDa helicase [Homo sapiens] >gi|114578884|ref|XP_001147672.1| PREDICTED: u5 small nuclear ribonucleoprotein 200 kDa helicase isoform 2 [Pan troglodytes] >gi|397468188|ref|XP_003805775.1| PREDICTED: U5 small nuclear ribonucleoprotein 200 kDa helicase [Pan paniscus] >gi|56405304|sp|O75643.2|U520_HUMAN RecName: Full=U5 small nuclear ribonucleoprotein 200 kDa he…
2581	NP_039234	chloride intracellular channel protein 4 [Homo sapiens] >gi|296207071|ref|XP_002750479.1| PREDICTED: chloride intracellular channel protein 4 isoform 1 [Callithrix jacchus] >gi|332808031|ref|XP_001168510.2| PREDICTED: chloride intracellular channel protein 4 isoform 1 [Pan troglodytes] >gi|332808033|ref|XP_003307936.1| PREDICTED: chloride intracellular channel protein 4 isoform 2 [Pan troglodytes…
46281	NP_038470	stomatin-like protein 2 [Homo sapiens] >gi|114624325|ref|XP_520553.2| PREDICTED: stomatin (EPB72)-like 2 isoform 4 [Pan troglodytes] >gi|297684117|ref|XP_002819699.1| PREDICTED: stomatin-like protein 2 isoform 1 [Pongo abelii] >gi|397519441|ref|XP_003829867.1| PREDICTED: stomatin-like protein 2 isoform 1 [Pan paniscus] >gi|60415944|sp|Q9UJZ1.1|STML2_HUMAN RecName: Full=Stomatin-like protein 2; Sh…
8449	NP_038464	nck-associated protein 1 isoform 1 [Homo sapiens] >gi|388452786|ref|NP_001253448.1| nck-associated protein 1 [Macaca mulatta] >gi|297668986|ref|XP_002812697.1| PREDICTED: nck-associated protein 1 isoform 2 [Pongo abelii] >gi|332209525|ref|XP_003253865.1| PREDICTED: nck-associated protein 1 isoform 1 [Nomascus leucogenys] >gi|332814914|ref|XP_003309404.1| PREDICTED: nck-associated protein 1 isofor…
52311	NP_038461	transportin-2 isoform 2 [Homo sapiens] >gi|209969836|ref|NP_001129667.1| transportin-2 isoform 2 [Homo sapiens] >gi|332853183|ref|XP_003316181.1| PREDICTED: transportin-2 isoform 1 [Pan troglodytes] >gi|332853187|ref|XP_512411.3| PREDICTED: transportin-2 isoform 3 [Pan troglodytes] >gi|397487568|ref|XP_003814864.1| PREDICTED: transportin-2 isoform 1 [Pan paniscus] >gi|397487570|ref|XP_003814865.1…
27039	NP_037520	prolactin regulatory element-binding protein [Homo sapiens] >gi|55977881|sp|Q9HCU5.2|PREB_HUMAN RecName: Full=Prolactin regulatory element-binding protein; AltName: Full=Mammalian guanine nucleotide exchange factor mSec12 >gi|6606522|gb|AAF19192.1|AF203687_1 SEC12 [Homo sapiens] >gi|8347256|gb|AAF74572.1|AF227166_1 prolactin regulatory binding-element protein [Homo sapiens] >gi|10434810|dbj|BAB14…
2122	NP_037507	activator of basal transcription 1 [Homo sapiens] >gi|114605838|ref|XP_001173335.1| PREDICTED: activator of basal transcription 1 [Pan troglodytes] >gi|397465355|ref|XP_003804463.1| PREDICTED: activator of basal transcription 1 [Pan paniscus] >gi|74753396|sp|Q9ULW3.1|ABT1_HUMAN RecName: Full=Activator of basal transcription 1; Short=hABT1; AltName: Full=Basal transcriptional activator >gi|6429663…
16135	NP_037497	ADP-ribosylation factor-binding protein GGA1 isoform 1 [Homo sapiens] >gi|14548066|sp|Q9UJY5.1|GGA1_HUMAN RecName: Full=ADP-ribosylation factor-binding protein GGA1; AltName: Full=Gamma-adaptin-related protein 1; AltName: Full=Golgi-localized, gamma ear-containing, ARF-binding protein 1 >gi|6179912|gb|AAF05707.1|AF190862_1 ADP-ribosylation factor binding protein GGA1 [Homo sapiens] >gi|7021539|gb…
22573	NP_037473	obg-like ATPase 1 isoform 1 [Homo sapiens] >gi|388490325|ref|NP_001253557.1| obg-like ATPase 1 [Macaca mulatta] >gi|291391759|ref|XP_002712341.1| PREDICTED: Obg-like ATPase 1 [Oryctolagus cuniculus] >gi|354467102|ref|XP_003496010.1| PREDICTED: obg-like ATPase 1-like [Cricetulus griseus] >gi|395837256|ref|XP_003791556.1| PREDICTED: obg-like ATPase 1 [Otolemur garnettii] >gi|25453240|sp|Q9NTK5.2|OL…
57969	NP_037469	mitochondrial import inner membrane translocase subunit Tim22 [Homo sapiens] >gi|24638462|sp|Q9Y584.2|TIM22_HUMAN RecName: Full=Mitochondrial import inner membrane translocase subunit Tim22; AltName: Full=Testis-expressed sequence 4 >gi|7021146|dbj|BAA91392.1| unnamed protein product [Homo sapiens] >gi|12803047|gb|AAH02324.1| Translocase of inner mitochondrial membrane 22 homolog (yeast) [Homo sa…
15964	NP_037468	protein transport protein Sec61 subunit alpha isoform 1 [Homo sapiens] >gi|8394252|ref|NP_058602.1| protein transport protein Sec61 subunit alpha isoform 1 [Mus musculus] >gi|40538882|ref|NP_954865.1| protein transport protein Sec61 subunit alpha isoform 1 [Rattus norvegicus] >gi|197099484|ref|NP_001126739.1| protein transport protein Sec61 subunit alpha isoform 1 [Pongo abelii] >gi|346986253|ref…
16165	NP_037450	protein PRRC2B [Homo sapiens] >gi|308153415|sp|Q5JSZ5.2|PRC2B_HUMAN RecName: Full=Protein PRRC2B; AltName: Full=HLA-B-associated transcript 2-like 1; AltName: Full=Proline-rich coiled-coil protein 2B
18910	NP_037423	cleavage and polyadenylation specificity factor subunit 1 [Homo sapiens] >gi|23503048|sp|Q10570.2|CPSF1_HUMAN RecName: Full=Cleavage and polyadenylation specificity factor subunit 1; AltName: Full=Cleavage and polyadenylation specificity factor 160 kDa subunit; Short=CPSF 160 kDa subunit >gi|16878041|gb|AAH17232.1| Cleavage and polyadenylation specific factor 1, 160kDa [Homo sapiens] >gi|11960251…
75272	NP_037418	putative RNA-binding protein 15B [Homo sapiens] >gi|114587106|ref|XP_516489.2| PREDICTED: putative RNA-binding protein 15B [Pan troglodytes] >gi|229463030|sp|Q8NDT2.3|RB15B_HUMAN RecName: Full=Putative RNA-binding protein 15B; AltName: Full=One-twenty two protein 3; Short=HuOTT3; AltName: Full=RNA-binding motif protein 15B >gi|119585543|gb|EAW65139.1| RNA binding motif protein 15B [Homo sapiens]
36359	NP_037414	E3 ubiquitin-protein ligase UHRF1 isoform 2 [Homo sapiens] >gi|119589594|gb|EAW69188.1| ubiquitin-like, containing PHD and RING finger domains, 1, isoform CRA_b [Homo sapiens]
53681	NP_037409	rac GTPase-activating protein 1 [Homo sapiens] >gi|186910300|ref|NP_001119575.1| rac GTPase-activating protein 1 [Homo sapiens] >gi|186910302|ref|NP_001119576.1| rac GTPase-activating protein 1 [Homo sapiens] >gi|74762727|sp|Q9H0H5.1|RGAP1_HUMAN RecName: Full=Rac GTPase-activating protein 1; AltName: Full=Male germ cell RacGap; Short=MgcRacGAP; AltName: Full=Protein CYK4 homolg; Short=CYK4; Short…
38026	NP_037408	sedoheptulokinase [Homo sapiens] >gi|18088236|gb|AAH20543.1| Sedoheptulokinase [Homo sapiens] >gi|50949452|emb|CAH10646.1| hypothetical protein [Homo sapiens] >gi|119610907|gb|EAW90501.1| hCG2033443, isoform CRA_b [Homo sapiens] >gi|123981486|gb|ABM82572.1| carbohydrate kinase-like [synthetic construct] >gi|123996319|gb|ABM85761.1| carbohydrate kinase-like [synthetic construct] >gi|189065498|dbj|…
15971	NP_037397	protein fat-free homolog [Homo sapiens] >gi|71153003|sp|Q9UID3.2|FFR_HUMAN RecName: Full=Protein fat-free homolog; AltName: Full=Another new gene 2 protein >gi|7914979|gb|AAF21627.2|AF024631_1 ANG2 [Homo sapiens] >gi|13938164|gb|AAH07198.1| Chromosome 11 open reading frame2 [Homo sapiens] >gi|14714783|gb|AAH10540.1| Chromosome 11 open reading frame2 [Homo sapiens] >gi|16924301|gb|AAH17438.1| Chro…
17791	NP_037376	alpha-1,3-mannosyl-glycoprotein 4-beta-N-acetylglucosaminyltransferase C [Homo sapiens] >gi|114646106|ref|XP_001165202.1| PREDICTED: alpha-1,3-mannosyl-glycoprotein 4-beta-N-acetylglucosaminyltransferase C isoform 1 [Pan troglodytes] >gi|114646112|ref|XP_001165377.1| PREDICTED: alpha-1,3-mannosyl-glycoprotein 4-beta-N-acetylglucosaminyltransferase C isoform 5 [Pan troglodytes] >gi|114646114|ref|X…
149479	NP_036606	uridine-cytidine kinase 2 [Homo sapiens] >gi|388454844|ref|NP_001252889.1| uridine-cytidine kinase 2 [Macaca mulatta] >gi|114561117|ref|XP_001174667.1| PREDICTED: hypothetical protein LOC748077 [Pan troglodytes] >gi|296229926|ref|XP_002760482.1| PREDICTED: uridine-cytidine kinase 2 [Callithrix jacchus] >gi|20455356|sp|Q9BZX2.1|UCK2_HUMAN RecName: Full=Uridine-cytidine kinase 2; Short=UCK 2; AltNa…
20639	NP_036602	transportin-3 isoform 1 [Homo sapiens] >gi|388453175|ref|NP_001252977.1| transportin-3 [Macaca mulatta] >gi|332868923|ref|XP_001154805.2| PREDICTED: transportin-3 isoform 1 [Pan troglodytes] >gi|397484773|ref|XP_003813543.1| PREDICTED: transportin-3 isoform 1 [Pan paniscus] >gi|166215035|sp|Q9Y5L0.3|TNPO3_HUMAN RecName: Full=Transportin-3; AltName: Full=Importin-12; Short=Imp12; AltName: Full=Tra…
20819	NP_036558	splicing factor 3B subunit 3 [Homo sapiens] >gi|118150814|ref|NP_001071319.1| splicing factor 3B subunit 3 [Bos taurus] >gi|296231541|ref|XP_002761182.1| PREDICTED: splicing factor 3B subunit 3 isoform 2 [Callithrix jacchus] >gi|332846357|ref|XP_511081.3| PREDICTED: splicing factor 3B subunit 3 [Pan troglodytes] >gi|397518709|ref|XP_003829523.1| PREDICTED: splicing factor 3B subunit 3 [Pan panisc…
22053	NP_036544	histone H2A.V isoform 1 [Homo sapiens] >gi|24111226|ref|NP_705930.1| histone H2A.V [Danio rerio] >gi|62859155|ref|NP_001016178.1| histone H2A.V [Xenopus (Silurana) tropicalis] >gi|84000371|ref|NP_001033286.1| histone H2A.V [Bos taurus] >gi|147903565|ref|NP_001087351.1| MGC85536 protein [Xenopus laevis] >gi|148235614|ref|NP_001086112.1| histone H2A.V [Xenopus laevis] >gi|157822499|ref|NP_001099489…
27867	NP_036526	prefoldin subunit 2 [Homo sapiens] >gi|386782017|ref|NP_001247450.1| prefoldin subunit 2 [Macaca mulatta] >gi|55588600|ref|XP_513934.1| PREDICTED: prefoldin subunit 2 [Pan troglodytes] >gi|297662945|ref|XP_002809945.1| PREDICTED: prefoldin subunit 2 [Pongo abelii] >gi|332219280|ref|XP_003258784.1| PREDICTED: prefoldin subunit 2-like [Nomascus leucogenys] >gi|395825203|ref|XP_003785830.1| PREDICTE…
45598	NP_036525	phosphoribosylformylglycinamidine synthase [Homo sapiens] >gi|317373541|sp|O15067.4|PUR4_HUMAN RecName: Full=Phosphoribosylformylglycinamidine synthase; Short=FGAM synthase; Short=FGAMS; AltName: Full=Formylglycinamide ribotide amidotransferase; Short=FGARAT; AltName: Full=Formylglycinamide ribotide synthetase
67964	NP_036471	tetraspanin-15 [Homo sapiens] >gi|114630851|ref|XP_001169513.1| PREDICTED: tetraspanin-15 isoform 2 [Pan troglodytes] >gi|397489952|ref|XP_003815975.1| PREDICTED: tetraspanin-15 [Pan paniscus] >gi|11135165|sp|O95858.1|TSN15_HUMAN RecName: Full=Tetraspanin-15; Short=Tspan-15; AltName: Full=Tetraspan NET-7; AltName: Full=Transmembrane 4 superfamily member 15 >gi|4325182|gb|AAD17295.1| tetraspan NET…
10615	NP_036457	microtubule-associated protein RP/EB family member 1 [Homo sapiens] >gi|397487387|ref|XP_003814782.1| PREDICTED: microtubule-associated protein RP/EB family member 1 isoform 1 [Pan paniscus] >gi|20138589|sp|Q15691.3|MARE1_HUMAN RecName: Full=Microtubule-associated protein RP/EB family member 1; AltName: Full=APC-binding protein EB1; AltName: Full=End-binding protein 1; Short=EB1 >gi|206581691|pdb…
49861	NP_036450	LETM1 and EF-hand domain-containing protein 1, mitochondrial precursor [Homo sapiens] >gi|62510844|sp|O95202.1|LETM1_HUMAN RecName: Full=LETM1 and EF-hand domain-containing protein 1, mitochondrial; AltName: Full=Leucine zipper-EF-hand-containing transmembrane protein 1; Flags: Precursor >gi|4235226|gb|AAD13138.1| leucine zipper-EF-hand containing transmembrane protein 1 [Homo sapiens] >gi|156802…
43559	NP_036423	separin [Homo sapiens] >gi|308153600|sp|Q14674.3|ESPL1_HUMAN RecName: Full=Separin; AltName: Full=Caspase-like protein ESPL1; AltName: Full=Extra spindle poles-like 1 protein; AltName: Full=Separase >gi|225000016|gb|AAI72238.1| Extra spindle pole bodies homolog 1 (S. cerevisiae) [synthetic construct] >gi|225000554|gb|AAI72570.1| Extra spindle pole bodies homolog 1 (S. cerevisiae) [synthetic const…
69489	NP_036411	zinc finger protein 346 [Homo sapiens] >gi|74735051|sp|Q9UL40.1|ZN346_HUMAN RecName: Full=Zinc finger protein 346; AltName: Full=Just another zinc finger protein >gi|5813803|gb|AAD52018.1|AF083340_1 double-stranded RNA-binding zinc finger protein JAZ [Homo sapiens] >gi|14043595|gb|AAH07775.1| Zinc finger protein 346 [Homo sapiens] >gi|119605446|gb|EAW85040.1| zinc finger protein 346, isoform CRA_…
43878	NP_036399	hsp70-binding protein 1 [Homo sapiens] >gi|194294548|ref|NP_001123578.1| hsp70-binding protein 1 [Homo sapiens] >gi|3928869|gb|AAC79703.1| Hsp70 binding protein HspBP1 [Homo sapiens] >gi|11559220|dbj|BAB18742.1| heat shock protein binding protein [Homo sapiens] >gi|12803139|gb|AAH02373.1| HSPA (heat shock 70kDa) binding protein, cytoplasmic cochaperone 1 [Homo sapiens] >gi|48146353|emb|CAG33399.1…
4618	NP_036380	selenide, water dikinase 2 [Homo sapiens] >gi|172044671|sp|Q99611.3|SPS2_HUMAN RecName: Full=Selenide, water dikinase 2; AltName: Full=Selenium donor protein 2; AltName: Full=Selenophosphate synthase 2 >gi|14717790|gb|AAC50958.2| selenophosphate synthetase 2 [Homo sapiens] >gi|34783113|gb|AAH02381.3| Selenophosphate synthetase 2 [Homo sapiens] >gi|34785063|gb|AAH16643.1| Selenophosphate synthetas…
21795	NP_036375	UDP-N-acetylglucosamine transporter [Homo sapiens] >gi|9087207|sp|Q9Y2D2.1|S35A3_HUMAN RecName: Full=UDP-N-acetylglucosamine transporter; AltName: Full=Golgi UDP-GlcNAc transporter; AltName: Full=Solute carrier family 35 member A3 >gi|4903004|dbj|BAA77841.1| UDP-N-acetylglucosamine transporter [Homo sapiens] >gi|119593384|gb|EAW72978.1| solute carrier family 35 (UDP-N-acetylglucosamine (UDP-GlcNA…
33658	NP_036374	dickkopf-related protein 1 precursor [Homo sapiens] >gi|13124053|sp|O94907.1|DKK1_HUMAN RecName: Full=Dickkopf-related protein 1; Short=Dickkopf-1; Short=Dkk-1; Short=hDkk-1; AltName: Full=SK; Flags: Precursor >gi|6049604|gb|AAF02674.1|AF177394_1 dickkopf-1 [Homo sapiens] >gi|3925830|dbj|BAA34651.1| Dickkopf-1 (hdkk-1) [Homo sapiens] >gi|4455125|gb|AAD21087.1| Sk/Dkk-1 protein precursor [Homo sap…
19303	NP_036373	NAD-dependent protein deacylase sirtuin-5, mitochondrial isoform 1 [Homo sapiens] >gi|38258652|sp|Q9NXA8.2|SIR5_HUMAN RecName: Full=NAD-dependent protein deacylase sirtuin-5, mitochondrial; AltName: Full=Regulatory protein SIR2 homolog 5; AltName: Full=SIR2-like protein 5; Flags: Precursor >gi|5225326|gb|AAD40853.1|AF083110_1 sirtuin type 5 [Homo sapiens] >gi|12652751|gb|AAH00126.1| Sirtuin (sile…
19028	NP_036355	unconventional myosin-Ib isoform 2 [Homo sapiens] >gi|332209623|ref|XP_003253914.1| PREDICTED: myosin-Ib isoform 1 [Nomascus leucogenys] >gi|332814997|ref|XP_515995.3| PREDICTED: myosin-Ib isoform 2 [Pan troglodytes] >gi|397509868|ref|XP_003825333.1| PREDICTED: unconventional myosin-Ib isoform 1 [Pan paniscus] >gi|119631247|gb|EAX10842.1| myosin IB, isoform CRA_d [Homo sapiens]
13336	NP_036265	coatomer subunit gamma-2 [Homo sapiens] >gi|332869077|ref|XP_519383.3| PREDICTED: coatomer subunit gamma-2 [Pan troglodytes] >gi|13124090|sp|Q9UBF2.1|COPG2_HUMAN RecName: Full=Coatomer subunit gamma-2; AltName: Full=Gamma-2-coat protein; Short=Gamma-2-COP >gi|6492310|gb|AAF14271.1|AF157833_1 nonclathrin coat protein gamma2-COP [Homo sapiens] >gi|6625948|gb|AAF19433.1|AF207598_1 coat protein gamma…
40936	NP_036252	CD2-associated protein [Homo sapiens] >gi|30172980|sp|Q9Y5K6.1|CD2AP_HUMAN RecName: Full=CD2-associated protein; AltName: Full=Adapter protein CMS; AltName: Full=Cas ligand with multiple SH3 domains >gi|4960047|gb|AAD34595.1|AF146277_1 adapter protein CMS [Homo sapiens] >gi|8886528|gb|AAF80495.1|AF164377_1 CD2AP homolog [Homo sapiens] >gi|47480750|gb|AAH69444.1| CD2-associated protein [Homo sapie…
22387	NP_036250	nocturnin [Homo sapiens] >gi|212276446|sp|Q9UK39.2|NOCT_HUMAN RecName: Full=Nocturnin; AltName: Full=CCR4 protein homolog >gi|109731055|gb|AAI13495.1| CCR4 carbon catabolite repression 4-like (S. cerevisiae) [Homo sapiens] >gi|109731718|gb|AAI13501.1| CCR4 carbon catabolite repression 4-like (S. cerevisiae) [Homo sapiens] >gi|119625534|gb|EAX05129.1| CCR4 carbon catabolite repression 4-like (S. c…
13814	NP_036243	activator of 90 kDa heat shock protein ATPase homolog 1 [Homo sapiens] >gi|13124003|sp|O95433.1|AHSA1_HUMAN RecName: Full=Activator of 90 kDa heat shock protein ATPase homolog 1; Short=AHA1; AltName: Full=p38 >gi|8895085|gb|AAF80755.1|AF164791_1 putative 38.3kDa protein [Homo sapiens] >gi|4186184|gb|AAD09623.1| unknown [Homo sapiens] >gi|5262359|emb|CAB45684.1| C14orf3 protein [Homo sapiens] >gi|…
45097	NP_036227	AP-3 complex subunit mu-1 [Homo sapiens] >gi|46370095|ref|NP_996895.1| AP-3 complex subunit mu-1 [Homo sapiens] >gi|197099242|ref|NP_001127013.1| AP-3 complex subunit mu-1 [Pongo abelii] >gi|114631301|ref|XP_001147723.1| PREDICTED: AP-3 complex subunit mu-1 isoform 4 [Pan troglodytes] >gi|114631305|ref|XP_001147572.1| PREDICTED: AP-3 complex subunit mu-1 isoform 2 [Pan troglodytes] >gi|114631307|…
88690	NP_036212	pseudouridine-5'-monophosphatase isoform b [Homo sapiens] >gi|269849688|sp|Q08623.3|HDHD1_HUMAN RecName: Full=Pseudouridine-5'-monophosphatase; Short=5'-PsiMPase; AltName: Full=Haloacid dehalogenase-like hydrolase domain-containing protein 1; AltName: Full=Haloacid dehalogenase-like hydrolase domain-containing protein 1A; AltName: Full=Protein GS1
14167	NP_036211	diacylglycerol O-acyltransferase 1 [Homo sapiens] >gi|397497353|ref|XP_003819477.1| PREDICTED: diacylglycerol O-acyltransferase 1 [Pan paniscus] >gi|33302597|sp|O75907.2|DGAT1_HUMAN RecName: Full=Diacylglycerol O-acyltransferase 1; AltName: Full=ACAT-related gene product 1; AltName: Full=Diglyceride acyltransferase >gi|16041763|gb|AAH15762.1| Diacylglycerol O-acyltransferase homolog 1 (mouse) [Ho…
17573	NP_036205	T-complex protein 1 subunit epsilon [Homo sapiens] >gi|384475945|ref|NP_001245118.1| T-complex protein 1 subunit epsilon [Macaca mulatta] >gi|114598964|ref|XP_517629.2| PREDICTED: t-complex protein 1 subunit epsilon isoform 5 [Pan troglodytes] >gi|397502742|ref|XP_003822004.1| PREDICTED: T-complex protein 1 subunit epsilon isoform 1 [Pan paniscus] >gi|1351211|sp|P48643.1|TCPE_HUMAN RecName: Full=…
9565	NP_031396	replication factor C subunit 5 isoform 1 [Homo sapiens] >gi|728777|sp|P40937.1|RFC5_HUMAN RecName: Full=Replication factor C subunit 5; AltName: Full=Activator 1 36 kDa subunit; Short=A1 36 kDa subunit; AltName: Full=Activator 1 subunit 5; AltName: Full=Replication factor C 36 kDa subunit; Short=RF-C 36 kDa subunit; Short=RFC36 >gi|1498257|gb|AAB09784.1| replication factor C, 36-kDa subunit [Homo…
39643	NP_031390	transmembrane emp24 domain-containing protein 3 precursor [Homo sapiens] >gi|26006831|sp|Q9Y3Q3.1|TMED3_HUMAN RecName: Full=Transmembrane emp24 domain-containing protein 3; AltName: Full=Membrane protein p24B; AltName: Full=p24 family protein gamma-4; Short=p24gamma4; AltName: Full=p26; Flags: Precursor >gi|4583677|emb|CAB40416.1| p24B protein [Homo sapiens] >gi|5689837|emb|CAB52017.1| p24B prote…
15612	NP_031385	protein CASC3 [Homo sapiens] >gi|18266743|sp|O15234.2|CASC3_HUMAN RecName: Full=Protein CASC3; AltName: Full=Cancer susceptibility candidate gene 3 protein; AltName: Full=Metastatic lymph node gene 51 protein; Short=MLN 51; AltName: Full=Protein barentsz; Short=Btz >gi|12657339|emb|CAC27699.1| MLN51 [Homo sapiens] >gi|27881614|gb|AAH44656.1| Cancer susceptibility candidate 3 [Homo sapiens] >gi|29…
14700	NP_031383	conserved oligomeric Golgi complex subunit 2 isoform 1 [Homo sapiens] >gi|2498512|sp|Q14746.1|COG2_HUMAN RecName: Full=Conserved oligomeric Golgi complex subunit 2; Short=COG complex subunit 2; AltName: Full=Component of oligomeric Golgi complex 2; AltName: Full=Low density lipoprotein receptor defect C-complementing protein >gi|575654|emb|CAA84427.1| Cog2 protein [Homo sapiens] >gi|15928996|gb|A…
12997	NP_015556	kinesin-like protein KIF22 isoform 1 [Homo sapiens] >gi|19863381|sp|Q14807.5|KIF22_HUMAN RecName: Full=Kinesin-like protein KIF22; AltName: Full=Kinesin-like DNA-binding protein; AltName: Full=Kinesin-like protein 4 >gi|4519443|dbj|BAA33019.2| kinesin-like DNA binding protein [Homo sapiens] >gi|13279308|gb|AAH04352.1| Kinesin family member 22 [Homo sapiens] >gi|20380447|gb|AAH28155.1| Kinesin fam…
4678	NP_009194	coatomer subunit epsilon isoform a [Homo sapiens] >gi|332854186|ref|XP_001137259.2| PREDICTED: coatomer subunit epsilon isoform 7 [Pan troglodytes] >gi|6647482|sp|O14579.3|COPE_HUMAN RecName: Full=Coatomer subunit epsilon; AltName: Full=Epsilon-coat protein; Short=Epsilon-COP >gi|5870426|emb|CAB55628.1| epsilon-COP protein [Homo sapiens] >gi|12053351|emb|CAB66862.1| hypothetical protein [Homo sap…
20809	NP_009191	acyl-protein thioesterase 2 [Homo sapiens] >gi|354721161|ref|NP_001238957.1| acyl-protein thioesterase 2 [Pan troglodytes] >gi|388490416|ref|NP_001253628.1| acyl-protein thioesterase 2 [Macaca mulatta] >gi|194207906|ref|XP_001501400.2| PREDICTED: acyl-protein thioesterase 2-like [Equus caballus] >gi|291399280|ref|XP_002716028.1| PREDICTED: lysophospholipase II [Oryctolagus cuniculus] >gi|29620702…
40690	NP_009173	ATP-dependent RNA helicase DDX19B isoform 1 [Homo sapiens] >gi|114663448|ref|XP_001170270.1| PREDICTED: ATP-dependent RNA helicase DDX19B isoform 20 [Pan troglodytes] >gi|397479610|ref|XP_003811104.1| PREDICTED: ATP-dependent RNA helicase DDX19B isoform 1 [Pan paniscus] >gi|10719979|sp|Q9UMR2.1|DD19B_HUMAN RecName: Full=ATP-dependent RNA helicase DDX19B; AltName: Full=DEAD box RNA helicase DEAD5;…
22775	NP_009166	exportin-T [Homo sapiens] >gi|114643984|ref|XP_509193.2| PREDICTED: exportin-T [Pan troglodytes] >gi|397508850|ref|XP_003824853.1| PREDICTED: exportin-T [Pan paniscus] >gi|108862045|sp|O43592.2|XPOT_HUMAN RecName: Full=Exportin-T; AltName: Full=Exportin(tRNA); AltName: Full=tRNA exportin >gi|2924335|emb|CAA76202.1| Exportin(tRNA) [Homo sapiens]
18704	NP_009151	carbonic anhydrase 5B, mitochondrial precursor [Homo sapiens] >gi|114687874|ref|XP_001139130.1| PREDICTED: carbonic anhydrase 5B, mitochondrial [Pan troglodytes] >gi|8928041|sp|Q9Y2D0.1|CAH5B_HUMAN RecName: Full=Carbonic anhydrase 5B, mitochondrial; AltName: Full=Carbonate dehydratase VB; AltName: Full=Carbonic anhydrase VB; Short=CA-VB; Flags: Precursor >gi|4587223|dbj|BAA76671.1| carbonic anhyd…
328	NP_009141	polypeptide N-acetylgalactosaminyltransferase 6 [Homo sapiens] >gi|51316028|sp|Q8NCL4.2|GALT6_HUMAN RecName: Full=Polypeptide N-acetylgalactosaminyltransferase 6; AltName: Full=Polypeptide GalNAc transferase 6; Short=GalNAc-T6; Short=pp-GaNTase 6; AltName: Full=Protein-UDP acetylgalactosaminyltransferase 6; AltName: Full=UDP-GalNAc:polypeptide N-acetylgalactosaminyltransferase 6 >gi|37572269|gb|A…
19012	NP_009133	A-kinase anchor protein 10, mitochondrial precursor [Homo sapiens] >gi|71153490|sp|O43572.2|AKA10_HUMAN RecName: Full=A-kinase anchor protein 10, mitochondrial; Short=AKAP-10; AltName: Full=Dual specificity A kinase-anchoring protein 2; Short=D-AKAP-2; AltName: Full=Protein kinase A-anchoring protein 10; Short=PRKA10; Flags: Precursor >gi|16877612|gb|AAH17055.1| A kinase (PRKA) anchor protein 10 …
82093	NP_009107	probable ergosterol biosynthetic protein 28 [Homo sapiens] >gi|207080246|ref|NP_001128964.1| probable ergosterol biosynthetic protein 28 [Pongo abelii] >gi|302564604|ref|NP_001181064.1| probable ergosterol biosynthetic protein 28 [Macaca mulatta] >gi|114654038|ref|XP_510078.2| PREDICTED: probable ergosterol biosynthetic protein 28-like isoform 2 [Pan troglodytes] >gi|332842660|ref|XP_003314471.1|…
17921	NP_009042	transcription factor Dp-1 [Homo sapiens] >gi|353731041|ref|NP_001238849.1| transcription factor Dp-1 [Pan troglodytes] >gi|397524345|ref|XP_003832157.1| PREDICTED: transcription factor Dp-1 [Pan paniscus] >gi|3122926|sp|Q14186.1|TFDP1_HUMAN RecName: Full=Transcription factor Dp-1; AltName: Full=DRTF1-polypeptide 1; Short=DRTF1; AltName: Full=E2F dimerization partner 1 >gi|414317|gb|AAA58440.1| E2…
8103	NP_009038	translocon-associated protein subunit gamma [Homo sapiens] >gi|388453015|ref|NP_001253473.1| translocon-associated protein subunit gamma [Macaca mulatta] >gi|55621362|ref|XP_516834.1| PREDICTED: translocon-associated protein subunit gamma [Pan troglodytes] >gi|332214524|ref|XP_003256386.1| PREDICTED: translocon-associated protein subunit gamma-like [Nomascus leucogenys] >gi|397521233|ref|XP_00383…
47090	NP_008993	periodic tryptophan protein 1 homolog [Homo sapiens] >gi|114646740|ref|XP_509341.2| PREDICTED: periodic tryptophan protein 1 homolog isoform 2 [Pan troglodytes] >gi|332241718|ref|XP_003270027.1| PREDICTED: periodic tryptophan protein 1 homolog isoform 1 [Nomascus leucogenys] >gi|2494897|sp|Q13610.1|PWP1_HUMAN RecName: Full=Periodic tryptophan protein 1 homolog; AltName: Full=Keratinocyte protein …
19900	NP_008986	DNA-directed RNA polymerase III subunit RPC1 [Homo sapiens] >gi|206729892|sp|O14802.2|RPC1_HUMAN RecName: Full=DNA-directed RNA polymerase III subunit RPC1; Short=RNA polymerase III subunit C1; AltName: Full=DNA-directed RNA polymerase III largest subunit; AltName: Full=DNA-directed RNA polymerase III subunit A; AltName: Full=RNA polymerase III 155 kDa subunit; Short=RPC155; AltName: Full=RNA pol…
77027	NP_008953	cytochrome b561 domain-containing protein 2 [Homo sapiens] >gi|332216060|ref|XP_003257160.1| PREDICTED: cytochrome b561 domain-containing protein 2-like [Nomascus leucogenys] >gi|67462186|sp|O14569.1|C56D2_HUMAN RecName: Full=Cytochrome b561 domain-containing protein 2; AltName: Full=Putative tumor suppressor protein 101F6 >gi|2340094|gb|AAB67309.1| match to AA456453 (NID:g2179029) [Homo sapiens]…
2598	NP_008950	ubiquitin-conjugating enzyme E2 C isoform 1 [Homo sapiens] >gi|114682250|ref|XP_514682.2| PREDICTED: ubiquitin-conjugating enzyme E2 C-like isoform 8 [Pan troglodytes] >gi|297707212|ref|XP_002830408.1| PREDICTED: ubiquitin-conjugating enzyme E2 C isoform 1 [Pongo abelii] >gi|332814575|ref|XP_001138101.2| PREDICTED: ubiquitin-conjugating enzyme E2 C-like isoform 2 [Pan troglodytes] >gi|397511327|r…
5501	NP_008937	cleavage and polyadenylation specificity factor subunit 5 [Homo sapiens] >gi|78369318|ref|NP_001030408.1| cleavage and polyadenylation specificity factor subunit 5 [Bos taurus] >gi|197101936|ref|NP_001125721.1| cleavage and polyadenylation specificity factor subunit 5 [Pongo abelii] >gi|114662616|ref|XP_510978.2| PREDICTED: cleavage and polyadenylation specificity factor subunit 5 [Pan troglodyte…
53983	NP_008927	thiamine transporter 1 [Homo sapiens] >gi|114565266|ref|XP_524958.2| PREDICTED: thiamine transporter 1 isoform 2 [Pan troglodytes] >gi|397508458|ref|XP_003824671.1| PREDICTED: thiamine transporter 1 [Pan paniscus] >gi|12643426|sp|O60779.2|S19A2_HUMAN RecName: Full=Thiamine transporter 1; Short=ThTr-1; Short=ThTr1; AltName: Full=Solute carrier family 19 member 2; AltName: Full=Thiamine carrier 1; …
33983	NP_008915	claudin-10 isoform b precursor [Homo sapiens] >gi|55639941|ref|XP_509702.1| PREDICTED: claudin-10 isoform 2 [Pan troglodytes] >gi|397524162|ref|XP_003832075.1| PREDICTED: claudin-10 isoform 1 [Pan paniscus] >gi|6685311|sp|P78369.2|CLD10_HUMAN RecName: Full=Claudin-10; AltName: Full=OSP-like protein >gi|3236224|gb|AAC79506.1| claudin-10 [Homo sapiens] >gi|15012045|gb|AAH10920.1| Claudin 10 [Homo s…
27533	NP_008912	nuclear receptor subfamily 4 group A member 3 isoform a [Homo sapiens] >gi|90110039|sp|Q92570.3|NR4A3_HUMAN RecName: Full=Nuclear receptor subfamily 4 group A member 3; AltName: Full=Mitogen-induced nuclear orphan receptor; AltName: Full=Neuron-derived orphan receptor 1; AltName: Full=Nuclear hormone receptor NOR-1 >gi|60814310|gb|AAX36295.1| nuclear receptor subfamily 4 group A member 3 [synthet…
1731	NP_008867	small ubiquitin-related modifier 3 precursor [Homo sapiens] >gi|55657612|ref|XP_514940.1| PREDICTED: small ubiquitin-related modifier 3 isoform 2 [Pan troglodytes] >gi|114573693|ref|XP_001142787.1| PREDICTED: small ubiquitin-related modifier 3-like [Pan troglodytes] >gi|397488628|ref|XP_003815356.1| PREDICTED: small ubiquitin-related modifier 3-like isoform 1 [Pan paniscus] >gi|397488630|ref|XP_0…
59980	NP_008854	stromal cell-derived factor 2 precursor [Homo sapiens] >gi|397483069|ref|XP_003812728.1| PREDICTED: stromal cell-derived factor 2 [Pan paniscus] >gi|116242785|sp|Q99470.2|SDF2_HUMAN RecName: Full=Stromal cell-derived factor 2; Short=SDF-2; Flags: Precursor >gi|12653457|gb|AAH00500.1| Stromal cell-derived factor 2 [Homo sapiens] >gi|12655109|gb|AAH01406.1| Stromal cell-derived factor 2 [Homo sapie…
40130	NP_006850	lipoyl synthase, mitochondrial isoform 1 precursor [Homo sapiens] >gi|206729917|sp|O43766.3|LIAS_HUMAN RecName: Full=Lipoyl synthase, mitochondrial; AltName: Full=Lipoate synthase; Short=LS; Short=Lip-syn; AltName: Full=Lipoic acid synthase; Flags: Precursor >gi|119613338|gb|EAW92932.1| lipoic acid synthetase, isoform CRA_a [Homo sapiens] >gi|119613340|gb|EAW92934.1| lipoic acid synthetase, isofo…
9211	NP_006845	ER lumen protein retaining receptor 2 isoform 1 [Homo sapiens] >gi|386869527|ref|NP_001247694.1| ER lumen protein retaining receptor 2 [Macaca mulatta] >gi|296192552|ref|XP_002744114.1| PREDICTED: ER lumen protein retaining receptor 2 [Callithrix jacchus] >gi|297679853|ref|XP_002817732.1| PREDICTED: ER lumen protein retaining receptor 2 [Pongo abelii] >gi|395738112|ref|XP_003777034.1| PREDICTED: …
24112	NP_006835	acetolactate synthase-like protein [Homo sapiens] >gi|166233818|sp|A1L0T0.2|ILVBL_HUMAN RecName: Full=Acetolactate synthase-like protein; AltName: Full=IlvB-like protein >gi|2725625|gb|AAB94632.1| acetolactate synthase [Homo sapiens] >gi|15079842|gb|AAH11722.1| IlvB (bacterial acetolactate synthase)-like [Homo sapiens] >gi|119604870|gb|EAW84464.1| ilvB (bacterial acetolactate synthase)-like [Homo…
68727	NP_006832	sodium-coupled neutral amino acid transporter 3 [Homo sapiens] >gi|52783419|sp|Q99624.1|S38A3_HUMAN RecName: Full=Sodium-coupled neutral amino acid transporter 3; AltName: Full=N-system amino acid transporter 1; AltName: Full=Na(+)-coupled neutral amino acid transporter 3; AltName: Full=Solute carrier family 38 member 3; AltName: Full=System N amino acid transporter 1 >gi|10242111|gb|AAG15313.1|A…
48446	NP_006828	COP9 signalosome complex subunit 5 [Homo sapiens] >gi|386781330|ref|NP_001247609.1| COP9 signalosome complex subunit 5 [Macaca mulatta] >gi|114620393|ref|XP_001162723.1| PREDICTED: COP9 signalosome complex subunit 5 isoform 7 [Pan troglodytes] >gi|291388082|ref|XP_002710500.1| PREDICTED: COP9 signalosome subunit 5 [Oryctolagus cuniculus] >gi|296226632|ref|XP_002759014.1| PREDICTED: COP9 signaloso…
36711	NP_006824	COP9 signalosome complex subunit 6 [Homo sapiens] >gi|114614942|ref|XP_001146264.1| PREDICTED: COP9 signalosome complex subunit 6 isoform 1 [Pan troglodytes] >gi|397489556|ref|XP_003815791.1| PREDICTED: COP9 signalosome complex subunit 6 [Pan paniscus] >gi|55976470|sp|Q7L5N1.1|CSN6_HUMAN RecName: Full=COP9 signalosome complex subunit 6; Short=SGN6; Short=Signalosome subunit 6; AltName: Full=JAB1-…
8733	NP_006819	activating signal cointegrator 1 complex subunit 3 isoform a [Homo sapiens] >gi|158518649|sp|Q8N3C0.3|ASCC3_HUMAN RecName: Full=Activating signal cointegrator 1 complex subunit 3; AltName: Full=ASC-1 complex subunit p200; Short=ASC1p200; AltName: Full=Helicase, ATP binding 1; AltName: Full=Trip4 complex subunit p200
25265	NP_006815	probable rRNA-processing protein EBP2 isoform 2 [Homo sapiens] >gi|397483425|ref|XP_003812903.1| PREDICTED: probable rRNA-processing protein EBP2 isoform 1 [Pan paniscus] >gi|116241344|sp|Q99848.2|EBP2_HUMAN RecName: Full=Probable rRNA-processing protein EBP2; AltName: Full=EBNA1-binding protein 2; AltName: Full=Nucleolar protein p40 >gi|14327917|gb|AAH09175.1| EBNA1 binding protein 2 [Homo sapie…
22710	NP_006810	stress-induced-phosphoprotein 1 [Homo sapiens] >gi|114638257|ref|XP_508521.2| PREDICTED: stress-induced-phosphoprotein 1 isoform 2 [Pan troglodytes] >gi|400042|sp|P31948.1|STIP1_HUMAN RecName: Full=Stress-induced-phosphoprotein 1; Short=STI1; AltName: Full=Hsc70/Hsp90-organizing protein; Short=Hop; AltName: Full=Renal carcinoma antigen NY-REN-11; AltName: Full=Transformation-sensitive protein IEF…
7058	NP_006806	transmembrane emp24 domain-containing protein 2 precursor [Homo sapiens] >gi|301754657|ref|XP_002913147.1| PREDICTED: transmembrane emp24 domain-containing protein 2-like isoform 2 [Ailuropoda melanoleuca] >gi|332840751|ref|XP_003314055.1| PREDICTED: transmembrane emp24 domain-containing protein 2 isoform 2 [Pan troglodytes] >gi|332840753|ref|XP_001152449.2| PREDICTED: transmembrane emp24 domain-…
49343	NP_006801	protein disulfide-isomerase A5 precursor [Homo sapiens] >gi|2501208|sp|Q14554.1|PDIA5_HUMAN RecName: Full=Protein disulfide-isomerase A5; AltName: Full=Protein disulfide isomerase-related protein; Flags: Precursor >gi|1072307|dbj|BAA08451.1| protein disulfide isomerase-related protein (PDIR) [Homo sapiens] >gi|119599858|gb|EAW79452.1| protein disulfide isomerase family A, member 5, isoform CRA_a …
10791	NP_006800	mitochondrial import receptor subunit TOM34 [Homo sapiens] >gi|350534608|ref|NP_001233328.1| mitochondrial import receptor subunit TOM34 [Pan troglodytes] >gi|397511249|ref|XP_003825990.1| PREDICTED: mitochondrial import receptor subunit TOM34 [Pan paniscus] >gi|24212065|sp|Q15785.2|TOM34_HUMAN RecName: Full=Mitochondrial import receptor subunit TOM34; Short=hTom34; AltName: Full=Translocase of o…
10298	NP_006796	heterogeneous nuclear ribonucleoprotein A0 [Homo sapiens] >gi|297676052|ref|XP_002815964.1| PREDICTED: heterogeneous nuclear ribonucleoprotein A0 [Pongo abelii] >gi|8134660|sp|Q13151.1|ROA0_HUMAN RecName: Full=Heterogeneous nuclear ribonucleoprotein A0; Short=hnRNP A0 >gi|773644|gb|AAA65094.1| heterogeneous ribonucleoprotein A0 [Homo sapiens] >gi|12654371|gb|AAH01008.1| Heterogeneous nuclear ribo…
36844	NP_006784	thioredoxin-dependent peroxide reductase, mitochondrial isoform a precursor [Homo sapiens] >gi|114633015|ref|XP_001154193.1| PREDICTED: thioredoxin-dependent peroxide reductase, mitochondrial isoform 3 [Pan troglodytes] >gi|397510627|ref|XP_003825694.1| PREDICTED: thioredoxin-dependent peroxide reductase, mitochondrial [Pan paniscus] >gi|2507171|sp|P30048.3|PRDX3_HUMAN RecName: Full=Thioredoxin-d…
63607	NP_006782	mortality factor 4-like protein 1 isoform 1 [Homo sapiens] >gi|13277348|ref|NP_077751.1| mortality factor 4-like protein 1 isoform b [Mus musculus] >gi|359279931|ref|NP_001240678.1| mortality factor 4-like protein 1 [Oryctolagus cuniculus] >gi|388454496|ref|NP_001253112.1| mortality factor 4-like protein 1 [Macaca mulatta] >gi|114658397|ref|XP_001152351.1| PREDICTED: hypothetical protein LOC74030…
13577	NP_006775	WD repeat-containing protein 3 [Homo sapiens] >gi|12230773|sp|Q9UNX4.1|WDR3_HUMAN RecName: Full=WD repeat-containing protein 3 >gi|5639663|gb|AAD45865.1|AF083217_1 WD repeat protein WDR3 [Homo sapiens] >gi|56203383|emb|CAI22739.1| WD repeat domain 3 [Homo sapiens] >gi|119577089|gb|EAW56685.1| WD repeat domain 3, isoform CRA_b [Homo sapiens] >gi|119577090|gb|EAW56686.1| WD repeat domain 3, isoform…
11803	NP_006774	gap junction beta-6 protein [Homo sapiens] >gi|158966714|ref|NP_001103690.1| gap junction beta-6 protein [Homo sapiens] >gi|158966717|ref|NP_001103691.1| gap junction beta-6 protein [Homo sapiens] >gi|159032020|ref|NP_001103689.1| gap junction beta-6 protein [Homo sapiens] >gi|332840977|ref|XP_003314110.1| PREDICTED: gap junction beta-6 protein-like [Pan troglodytes] >gi|332840979|ref|XP_00331411…
22582	NP_006773	zinc finger protein-like 1 [Homo sapiens] >gi|50403701|sp|O95159.2|ZFPL1_HUMAN RecName: Full=Zinc finger protein-like 1; AltName: Full=Zinc finger protein MCG4 >gi|6649925|gb|AAF21634.1|AF030291_1 zinc-finger protein-like 1 [Homo sapiens] >gi|15214792|gb|AAH12530.1| Zinc finger protein-like 1 [Homo sapiens] >gi|15215439|gb|AAH12814.1| Zinc finger protein-like 1 [Homo sapiens] >gi|119594750|gb|EAW…
40186	NP_006768	transcriptional regulator Kaiso [Homo sapiens] >gi|296179376|ref|NP_001171671.1| transcriptional regulator Kaiso [Homo sapiens] >gi|84029319|sp|Q86T24.2|KAISO_HUMAN RecName: Full=Transcriptional regulator Kaiso; AltName: Full=Zinc finger and BTB domain-containing protein 33 >gi|2085786|gb|AAB54087.1| similar to zinc finger 5 protein from Gallus gallus, U51640 (PID:g1399185) [Homo sapiens] >gi|119…
29467	NP_006752	14-3-3 protein epsilon [Homo sapiens] >gi|27806197|ref|NP_776916.1| 14-3-3 protein epsilon [Bos taurus] >gi|55741616|ref|NP_001006219.1| 14-3-3 protein epsilon [Gallus gallus] >gi|226874906|ref|NP_033562.3| 14-3-3 protein epsilon [Mus musculus] >gi|350539099|ref|NP_001233297.1| 14-3-3 protein epsilon [Pan troglodytes] >gi|73967156|ref|XP_854358.1| PREDICTED: 14-3-3 protein epsilon isoform 2 [Cani…
48737	NP_006736	methylsterol monooxygenase 1 isoform 1 [Homo sapiens] >gi|197101463|ref|NP_001126831.1| methylsterol monooxygenase 1 [Pongo abelii] >gi|332820587|ref|XP_003310610.1| PREDICTED: c-4 methylsterol oxidase isoform 2 [Pan troglodytes] >gi|397466611|ref|XP_003805045.1| PREDICTED: methylsterol monooxygenase 1-like isoform 1 [Pan paniscus] >gi|2498340|sp|Q15800.1|MSMO1_HUMAN RecName: Full=Methylsterol mo…
3747	NP_006730	DNA replication licensing factor MCM5 [Homo sapiens] >gi|19858646|sp|P33992.5|MCM5_HUMAN RecName: Full=DNA replication licensing factor MCM5; AltName: Full=CDC46 homolog; AltName: Full=P1-CDC46 >gi|5824002|emb|CAA52802.2| P1 Cdc46 [Homo sapiens] >gi|12652781|gb|AAH00142.1| Minichromosome maintenance complex component 5 [Homo sapiens] >gi|27802681|gb|AAO21127.1| MCM5 minichromosome maintenance def…
11712	NP_006724	centromere protein I [Homo sapiens] >gi|77416860|sp|Q92674.2|CENPI_HUMAN RecName: Full=Centromere protein I; Short=CENP-I; AltName: Full=FSH primary response protein 1; AltName: Full=Follicle-stimulating hormone primary response protein; AltName: Full=Interphase centromere complex protein 19; AltName: Full=Leucine-rich primary response protein 1 >gi|6940842|emb|CAB72340.1| centromere protein I [H…
53608	NP_006692	thioredoxin-like protein 4A [Homo sapiens] >gi|13384656|ref|NP_079575.1| thioredoxin-like protein 4A isoform a [Mus musculus] >gi|386780898|ref|NP_001247795.1| thioredoxin-like protein 4A [Macaca mulatta] >gi|296222921|ref|XP_002757397.1| PREDICTED: thioredoxin-like protein 4A-like [Callithrix jacchus] >gi|332262376|ref|XP_003280237.1| PREDICTED: thioredoxin-like protein 4A-like [Nomascus leucoge…
5959	NP_006671	NADP-dependent malic enzyme, mitochondrial [Homo sapiens] >gi|62420882|ref|NP_001014811.1| NADP-dependent malic enzyme, mitochondrial [Homo sapiens] >gi|239049447|ref|NP_001155058.1| NADP-dependent malic enzyme, mitochondrial [Homo sapiens] >gi|215274021|sp|Q16798.2|MAON_HUMAN RecName: Full=NADP-dependent malic enzyme, mitochondrial; Short=NADP-ME; AltName: Full=Malic enzyme 3; Flags: Precursor >…
19443	NP_006657	ruvB-like 2 [Homo sapiens] >gi|388454589|ref|NP_001253889.1| ruvB-like 2 [Macaca mulatta] >gi|114678319|ref|XP_001172052.1| PREDICTED: ruvB-like 2 isoform 4 [Pan troglodytes] >gi|397486449|ref|XP_003814340.1| PREDICTED: ruvB-like 2 [Pan paniscus] >gi|28201890|sp|Q9Y230.3|RUVB2_HUMAN RecName: Full=RuvB-like 2; AltName: Full=48 kDa TATA box-binding protein-interacting protein; Short=48 kDa TBP-inte…
43022	NP_006640	U3 small nucleolar RNA-associated protein 14 homolog A isoform 1 [Homo sapiens] >gi|68566226|sp|Q9BVJ6.1|UT14A_HUMAN RecName: Full=U3 small nucleolar RNA-associated protein 14 homolog A; AltName: Full=Antigen NY-CO-16; AltName: Full=Serologically defined colon cancer antigen 16 >gi|12654625|gb|AAH01149.1| UTP14, U3 small nucleolar ribonucleoprotein, homolog A (yeast) [Homo sapiens] >gi|15929064|g…
24735	NP_006636	PCTP-like protein [Homo sapiens] >gi|25090873|sp|Q9Y365.2|PCTL_HUMAN RecName: Full=PCTP-like protein; Short=PCTP-L; AltName: Full=Antigen NY-CO-28; AltName: Full=START domain-containing protein 10; Short=StARD10; AltName: Full=Serologically defined colon cancer antigen 28; AltName: Full=StAR-related lipid transfer protein 10 >gi|31455229|gb|AAH07919.1| STARD10 protein [Homo sapiens] >gi|33878435|…
58918	NP_006627	bifunctional methylenetetrahydrofolate dehydrogenase/cyclohydrolase, mitochondrial precursor [Homo sapiens] >gi|115311607|sp|P13995.2|MTDC_HUMAN RecName: Full=Bifunctional methylenetetrahydrofolate dehydrogenase/cyclohydrolase, mitochondrial; Includes: RecName: Full=NAD-dependent methylenetetrahydrofolate dehydrogenase; Includes: RecName: Full=Methenyltetrahydrofolate cyclohydrolase; Flags: Precu…
4951	NP_006619	cAMP-regulated phosphoprotein 19 [Homo sapiens] >gi|47523434|ref|NP_999340.1| cAMP-regulated phosphoprotein 19 [Sus scrofa] >gi|55642129|ref|XP_510415.1| PREDICTED: cAMP-regulated phosphoprotein 19-like isoform 4 [Pan troglodytes] >gi|74000723|ref|XP_544681.2| PREDICTED: cAMP-regulated phosphoprotein 19 [Canis lupus familiaris] >gi|296214047|ref|XP_002753498.1| PREDICTED: cAMP-regulated phosphopr…
10436	NP_006592	prostaglandin E synthase 3 [Homo sapiens] >gi|87196507|ref|NP_001007807.2| prostaglandin E synthase 3 [Bos taurus] >gi|197102278|ref|NP_001127087.1| prostaglandin E synthase 3 [Pongo abelii] >gi|350534660|ref|NP_001233331.1| prostaglandin E synthase 3 [Pan troglodytes] >gi|387763009|ref|NP_001248443.1| prostaglandin E synthase 3 [Macaca mulatta] >gi|291387712|ref|XP_002710382.1| PREDICTED: prosta…
43653	NP_006591	nuclear migration protein nudC [Homo sapiens] >gi|62287138|sp|Q9Y266.1|NUDC_HUMAN RecName: Full=Nuclear migration protein nudC; AltName: Full=Nuclear distribution protein C homolog >gi|4836670|gb|AAD30517.1|AF130736_1 nuclear distribution protein C homolog [Homo sapiens] >gi|5107004|gb|AAD39921.1|AF125465_1 nuclear distribution protein [Homo sapiens] >gi|33150548|gb|AAP97152.1|AF086922_1 SIG-92 […
24225	NP_006576	T-complex protein 1 subunit theta [Homo sapiens] >gi|197102864|ref|NP_001125685.1| T-complex protein 1 subunit theta [Pongo abelii] >gi|9988062|sp|P50990.4|TCPQ_HUMAN RecName: Full=T-complex protein 1 subunit theta; Short=TCP-1-theta; AltName: Full=CCT-theta; AltName: Full=Renal carcinoma antigen NY-REN-15 >gi|66773868|sp|Q5RAP1.3|TCPQ_PONAB RecName: Full=T-complex protein 1 subunit theta; Short=…
68579	NP_006572	alpha-(1,3)-fucosyltransferase [Pan troglodytes] >gi|139394626|ref|NP_006572.2| alpha-(1,3)-fucosyltransferase [Homo sapiens] >gi|302563897|ref|NP_001180994.1| alpha-(1,3)-fucosyltransferase [Macaca mulatta] >gi|296198813|ref|XP_002746880.1| PREDICTED: alpha-(1,3)-fucosyltransferase-like [Callithrix jacchus] >gi|297678710|ref|XP_002817208.1| PREDICTED: alpha-(1,3)-fucosyltransferase-like [Pongo a…
72553	NP_006570	3-beta-hydroxysteroid-Delta(8),Delta(7)-isomerase [Homo sapiens] >gi|17374795|sp|Q15125.3|EBP_HUMAN RecName: Full=3-beta-hydroxysteroid-Delta(8),Delta(7)-isomerase; AltName: Full=Cholestenol Delta-isomerase; AltName: Full=Delta(8)-Delta(7) sterol isomerase; Short=D8-D7 sterol isomerase; AltName: Full=Emopamil-binding protein >gi|780263|emb|CAA86068.1| phenylalkylamine binding protein [Homo sapien…
8135	NP_006532	glutaredoxin-3 [Homo sapiens] >gi|315467838|ref|NP_001186797.1| glutaredoxin-3 [Homo sapiens] >gi|37087933|sp|O76003.2|GLRX3_HUMAN RecName: Full=Glutaredoxin-3; AltName: Full=PKC-interacting cousin of thioredoxin; Short=PICOT; AltName: Full=PKC-theta-interacting protein; Short=PKCq-interacting protein; AltName: Full=Thioredoxin-like protein 2 >gi|6840953|gb|AAF28844.1|AF118652_1 PKCq-interacting …
4611	NP_006523	RNA polymerase II elongation factor ELL [Homo sapiens] >gi|1706635|sp|P55199.1|ELL_HUMAN RecName: Full=RNA polymerase II elongation factor ELL; AltName: Full=Eleven-nineteen lysine-rich leukemia protein >gi|601793|gb|AAA57120.1| ELL [Homo sapiens] >gi|29165820|gb|AAH49195.1| Elongation factor RNA polymerase II [Homo sapiens] >gi|119605114|gb|EAW84708.1| elongation factor RNA polymerase II, isofor…
66093	NP_006473	dual specificity tyrosine-phosphorylation-regulated kinase 2 isoform 2 [Homo sapiens] >gi|148887370|sp|Q92630.3|DYRK2_HUMAN RecName: Full=Dual specificity tyrosine-phosphorylation-regulated kinase 2 >gi|13623533|gb|AAH06375.1| DYRK2 protein [Homo sapiens] >gi|119617582|gb|EAW97176.1| dual-specificity tyrosine-(Y)-phosphorylation regulated kinase 2, isoform CRA_a [Homo sapiens] >gi|189054136|dbj|B…
96199	NP_006458	DNA-directed RNA polymerase III subunit RPC7 [Homo sapiens] >gi|218511818|sp|O15318.2|RPC7_HUMAN RecName: Full=DNA-directed RNA polymerase III subunit RPC7; Short=RNA polymerase III subunit C7; AltName: Full=DNA-directed RNA polymerase III subunit G; AltName: Full=RNA polymerase III 32 kDa subunit; Short=RPC32 >gi|119616386|gb|EAW95980.1| polymerase (RNA) III (DNA directed) polypeptide G (32kD), …
57453	NP_006456	AT-rich interactive domain-containing protein 3B [Homo sapiens] >gi|4185569|gb|AAD09133.1| bright and dead ringer gene product homologous protein Bdp [Homo sapiens] >gi|119619733|gb|EAW99327.1| AT rich interactive domain 3B (BRIGHT- like), isoform CRA_a [Homo sapiens]
2048	NP_006450	erlin-1 [Homo sapiens] >gi|154800489|ref|NP_001094096.1| erlin-1 [Homo sapiens] >gi|332834848|ref|XP_001167929.2| PREDICTED: erlin-1 isoform 3 [Pan troglodytes] >gi|397510247|ref|XP_003825512.1| PREDICTED: erlin-1 [Pan paniscus] >gi|119570231|gb|EAW49846.1| SPFH domain family, member 1, isoform CRA_a [Homo sapiens] >gi|119570232|gb|EAW49847.1| SPFH domain family, member 1, isoform CRA_a [Homo sap…
91327	NP_006447	alpha-N-acetylgalactosaminide alpha-2,6-sialyltransferase 2 precursor [Homo sapiens] >gi|21759448|sp|Q9UJ37.1|SIA7B_HUMAN RecName: Full=Alpha-N-acetylgalactosaminide alpha-2,6-sialyltransferase 2; AltName: Full=GalNAc alpha-2,6-sialyltransferase II; AltName: Full=ST6GalNAc II; Short=ST6GalNAcII; AltName: Full=SThM; AltName: Full=Sialyltransferase 7B; Short=SIAT7-B >gi|6453384|emb|CAB61434.1| alph…
829	NP_006444	transducin beta-like protein 3 [Homo sapiens] >gi|223634675|sp|Q12788.2|TBL3_HUMAN RecName: Full=Transducin beta-like protein 3; AltName: Full=WD repeat-containing protein SAZD >gi|15559295|gb|AAH14007.1| TBL3 protein [Homo sapiens] >gi|16307379|gb|AAH10231.1| Transducin (beta)-like 3 [Homo sapiens] >gi|119605995|gb|EAW85589.1| transducin (beta)-like 3, isoform CRA_e [Homo sapiens]
4607	NP_006436	pre-mRNA-processing-splicing factor 8 [Homo sapiens] >gi|157785593|ref|NP_001099108.1| pre-mRNA-processing-splicing factor 8 [Bos taurus] >gi|73967172|ref|XP_854384.1| PREDICTED: pre-mRNA-processing-splicing factor 8 isoform 2 [Canis lupus familiaris] >gi|149724778|ref|XP_001504382.1| PREDICTED: pre-mRNA-processing-splicing factor 8 [Equus caballus] >gi|291405385|ref|XP_002718931.1| PREDICTED: U5…
22547	NP_006435	structural maintenance of chromosomes protein 2 [Homo sapiens] >gi|110347420|ref|NP_001036015.1| structural maintenance of chromosomes protein 2 [Homo sapiens] >gi|110347425|ref|NP_001036016.1| structural maintenance of chromosomes protein 2 [Homo sapiens] >gi|388240808|ref|NP_001252531.1| structural maintenance of chromosomes protein 2 [Homo sapiens] >gi|215273886|sp|O95347.2|SMC2_HUMAN RecName:…
335	NP_006422	T-complex protein 1 subunit beta isoform 1 [Homo sapiens] >gi|350539153|ref|NP_001233555.1| T-complex protein 1 subunit beta [Pan troglodytes] >gi|386782191|ref|NP_001248240.1| T-complex protein 1 subunit beta [Macaca mulatta] >gi|297692427|ref|XP_002823555.1| PREDICTED: T-complex protein 1 subunit beta isoform 1 [Pongo abelii] >gi|6094436|sp|P78371.4|TCPB_HUMAN RecName: Full=T-complex protein 1 …
6080	NP_006406	serine palmitoyltransferase 1 isoform a [Homo sapiens] >gi|6685579|sp|O15269.1|SPTC1_HUMAN RecName: Full=Serine palmitoyltransferase 1; AltName: Full=Long chain base biosynthesis protein 1; Short=LCB 1; AltName: Full=Serine-palmitoyl-CoA transferase 1; Short=SPT 1; Short=SPT1 >gi|2564247|emb|CAA69941.1| serine palmitoyltransferase, subunit I [Homo sapiens] >gi|13540158|gb|AAK29328.1| serine palmi…
2397	NP_006401	oxidoreductase HTATIP2 isoform b [Homo sapiens] >gi|148728168|ref|NP_001091991.1| oxidoreductase HTATIP2 isoform b [Homo sapiens] >gi|148728172|ref|NP_001091992.1| oxidoreductase HTATIP2 isoform b [Homo sapiens] >gi|317373366|sp|Q9BUP3.2|HTAI2_HUMAN RecName: Full=Oxidoreductase HTATIP2; AltName: Full=30 kDa HIV-1 TAT-interacting protein; AltName: Full=HIV-1 TAT-interactive protein 2 >gi|61680926|…
315	NP_006400	actin-related protein 2/3 complex subunit 1A isoform 1 [Homo sapiens] >gi|149755342|ref|XP_001494632.1| PREDICTED: actin-related protein 2/3 complex subunit 1A [Equus caballus] >gi|291411305|ref|XP_002721914.1| PREDICTED: actin related protein 2/3 complex subunit 1A [Oryctolagus cuniculus] >gi|301777658|ref|XP_002924241.1| PREDICTED: actin-related protein 2/3 complex subunit 1A-like [Ailuropoda m…
28511	NP_006396	transmembrane 9 superfamily member 1 isoform a precursor [Homo sapiens] >gi|62299047|sp|O15321.2|TM9S1_HUMAN RecName: Full=Transmembrane 9 superfamily member 1; AltName: Full=MP70 protein family member; Short=hMP70; Flags: Precursor >gi|14790021|gb|AAH10856.1| Transmembrane 9 superfamily member 1 [Homo sapiens] >gi|28070996|emb|CAD61879.1| unnamed protein product [Homo sapiens] >gi|119586477|gb|E…
60527	NP_006388	ribonuclease H2 subunit A [Homo sapiens] >gi|20981704|sp|O75792.2|RNH2A_HUMAN RecName: Full=Ribonuclease H2 subunit A; Short=RNase H2 subunit A; AltName: Full=Aicardi-Goutieres syndrome 4 protein; Short=AGS4; AltName: Full=RNase H(35); AltName: Full=Ribonuclease HI large subunit; Short=RNase HI large subunit; AltName: Full=Ribonuclease HI subunit A >gi|15079910|gb|AAH11748.1| Ribonuclease H2, sub…
9808	NP_006347	ATP synthase subunit d, mitochondrial isoform a [Homo sapiens] >gi|114670390|ref|XP_001138674.1| PREDICTED: ATP synthase subunit d, mitochondrial isoform 2 [Pan troglodytes] >gi|6831494|sp|O75947.3|ATP5H_HUMAN RecName: Full=ATP synthase subunit d, mitochondrial; Short=ATPase subunit d >gi|3641298|gb|AAC36338.1| F1FO-type ATPase subunit d [Homo sapiens] >gi|4454676|gb|AAD20956.1| F1F0-type ATP syn…
35859	NP_006322	ribosomal RNA small subunit methyltransferase NEP1 [Homo sapiens] >gi|20532172|sp|Q92979.4|NEP1_HUMAN RecName: Full=Ribosomal RNA small subunit methyltransferase NEP1; AltName: Full=18S rRNA (pseudouridine-N1-)-methyltransferase NEP1; AltName: Full=18S rRNA Psi1248 methyltransferase; AltName: Full=Nucleolar protein EMG1 homolog; AltName: Full=Protein C2f; AltName: Full=Ribosome biogenesis protein…
42295	NP_006318	mitochondrial import inner membrane translocase subunit Tim23 [Homo sapiens] >gi|300244506|ref|NP_001177902.1| mitochondrial import inner membrane translocase subunit Tim23 [Macaca mulatta] >gi|114630395|ref|XP_001160552.1| PREDICTED: mitochondrial import inner membrane translocase subunit Tim23 isoform 5 [Pan troglodytes] >gi|296220114|ref|XP_002756164.1| PREDICTED: mitochondrial import inner me…
8646	NP_006301	puromycin-sensitive aminopeptidase [Homo sapiens] >gi|332846925|ref|XP_001173517.2| PREDICTED: puromycin-sensitive aminopeptidase isoform 1 [Pan troglodytes] >gi|51704228|sp|P55786.2|PSA_HUMAN RecName: Full=Puromycin-sensitive aminopeptidase; Short=PSA; AltName: Full=Cytosol alanyl aminopeptidase; Short=AAP-S
35321	NP_006275	transcription initiation factor TFIID subunit 10 [Homo sapiens] >gi|3024688|sp|Q12962.1|TAF10_HUMAN RecName: Full=Transcription initiation factor TFIID subunit 10; AltName: Full=STAF28; AltName: Full=Transcription initiation factor TFIID 30 kDa subunit; Short=TAF(II)30; Short=TAFII-30; Short=TAFII30 >gi|20162527|gb|AAM14627.1|AF498312_1 TAF10 RNA polymerase II, TATA box binding protein (TBP)-asso…
26276	NP_006232	protein phosphatase inhibitor 2 [Homo sapiens] >gi|729856|sp|P41236.2|IPP2_HUMAN RecName: Full=Protein phosphatase inhibitor 2; Short=IPP-2 >gi|474388|emb|CAA55475.1| inhibitor 2 [Homo sapiens] >gi|951270|emb|CAA82754.1| IPP-2 [Homo sapiens] >gi|1932771|gb|AAC51206.1| protein phosphatase inhibitor 2 [Homo sapiens] >gi|4704218|emb|CAB41680.1| inhibitor 2 of protein phosphatase 1 [Homo sapiens] >gi…
43037	NP_006223	DNA-directed RNA polymerases I, II, and III subunit RPABC3 [Homo sapiens] >gi|21704118|ref|NP_663607.1| DNA-directed RNA polymerases I, II, and III subunit RPABC3 [Mus musculus] >gi|198278428|ref|NP_001128261.1| polymerase (RNA) II (DNA directed) polypeptide H [Rattus norvegicus] >gi|300796879|ref|NP_001178994.1| DNA-directed RNA polymerases I, II, and III subunit RPABC3 [Bos taurus] >gi|34318342…
11863	NP_006222	DNA polymerase epsilon catalytic subunit A [Homo sapiens] >gi|116241339|sp|Q07864.5|DPOE1_HUMAN RecName: Full=DNA polymerase epsilon catalytic subunit A; AltName: Full=DNA polymerase II subunit A >gi|225000184|gb|AAI72436.1| Polymerase (DNA directed), epsilon [synthetic construct]
28146	NP_006212	peptidyl-prolyl cis-trans isomerase NIMA-interacting 1 [Homo sapiens] >gi|114675261|ref|XP_001161990.1| PREDICTED: hypothetical protein LOC745021 isoform 2 [Pan troglodytes] >gi|297703517|ref|XP_002828684.1| PREDICTED: peptidyl-prolyl cis-trans isomerase NIMA-interacting 1 [Pongo abelii] >gi|3024406|sp|Q13526.1|PIN1_HUMAN RecName: Full=Peptidyl-prolyl cis-trans isomerase NIMA-interacting 1; AltNa…
11410	NP_006182	proliferation-associated protein 2G4 [Homo sapiens] >gi|350536189|ref|NP_001233412.1| proliferation-associated protein 2G4 [Pan troglodytes] >gi|13632817|sp|Q9UQ80.3|PA2G4_HUMAN RecName: Full=Proliferation-associated protein 2G4; AltName: Full=Cell cycle protein p38-2G4 homolog; Short=hG4-1; AltName: Full=ErbB3-binding protein 1 >gi|4160449|gb|AAD05561.1| cell cycle protein [Homo sapiens] >gi|128…
86881	NP_006181	origin recognition complex subunit 2 [Homo sapiens] >gi|8488999|sp|Q13416.2|ORC2_HUMAN RecName: Full=Origin recognition complex subunit 2 >gi|4433812|gb|AAC50326.2| origin recognition complex 2 homolog [Homo sapiens] >gi|15928744|gb|AAH14834.1| Origin recognition complex, subunit 2-like (yeast) [Homo sapiens] >gi|48773096|gb|AAT46690.1| origin recognition complex, subunit 2-like (yeast) [Homo sap…
36382	NP_006161	putative ribosomal RNA methyltransferase NOP2 isoform 1 [Homo sapiens] >gi|76150625|ref|NP_001028886.1| putative ribosomal RNA methyltransferase NOP2 isoform 1 [Homo sapiens] >gi|112180609|gb|AAH65257.1| NOP2 nucleolar protein homolog (yeast) [Homo sapiens] >gi|193786365|dbj|BAG51648.1| unnamed protein product [Homo sapiens]
38045	NP_006132	cytoplasmic dynein 1 light intermediate chain 2 [Homo sapiens] >gi|3287825|sp|O43237.1|DC1L2_HUMAN RecName: Full=Cytoplasmic dynein 1 light intermediate chain 2; AltName: Full=Dynein light intermediate chain 2, cytosolic; Short=LIC-2; AltName: Full=LIC53/55 >gi|2665836|gb|AAB88513.1| dynein light intermediate chain 2 [Homo sapiens] >gi|119603445|gb|EAW83039.1| dynein, cytoplasmic 1, light interme…
23885	NP_006105	mitochondrial import receptor subunit TOM40 homolog [Homo sapiens] >gi|193083120|ref|NP_001122388.1| mitochondrial import receptor subunit TOM40 homolog [Homo sapiens] >gi|193083122|ref|NP_001122389.1| mitochondrial import receptor subunit TOM40 homolog [Homo sapiens] >gi|12230369|sp|O96008.1|TOM40_HUMAN RecName: Full=Mitochondrial import receptor subunit TOM40 homolog; AltName: Full=Protein Haym…
14208	NP_006103	peptidyl-prolyl cis-trans isomerase E isoform 1 [Homo sapiens] >gi|332808526|ref|XP_001171465.2| PREDICTED: peptidyl-prolyl cis-trans isomerase E isoform 8 [Pan troglodytes] >gi|397488858|ref|XP_003815459.1| PREDICTED: peptidyl-prolyl cis-trans isomerase E-like [Pan paniscus] >gi|13124097|sp|Q9UNP9.1|PPIE_HUMAN RecName: Full=Peptidyl-prolyl cis-trans isomerase E; Short=PPIase E; AltName: Full=Cyc…
31219	NP_006102	3-ketoacyl-CoA thiolase, mitochondrial [Homo sapiens] >gi|57015371|sp|P42765.2|THIM_HUMAN RecName: Full=3-ketoacyl-CoA thiolase, mitochondrial; AltName: Full=Acetyl-CoA acyltransferase; AltName: Full=Beta-ketothiolase; AltName: Full=Mitochondrial 3-oxoacyl-CoA thiolase; AltName: Full=T1 >gi|12804931|gb|AAH01918.1| Acetyl-Coenzyme A acyltransferase 2 [Homo sapiens] >gi|119583355|gb|EAW62951.1| ace…
15469	NP_006100	protein arginine N-methyltransferase 5 isoform a [Homo sapiens] >gi|332222982|ref|XP_003260648.1| PREDICTED: protein arginine N-methyltransferase 5 isoform 1 [Nomascus leucogenys] >gi|332841859|ref|XP_509844.3| PREDICTED: protein arginine N-methyltransferase 5 isoform 5 [Pan troglodytes] >gi|397473299|ref|XP_003808152.1| PREDICTED: protein arginine N-methyltransferase 5 isoform 1 [Pan paniscus] >…
23476	NP_006092	kinetochore protein NDC80 homolog [Homo sapiens] >gi|74735330|sp|O14777.1|NDC80_HUMAN RecName: Full=Kinetochore protein NDC80 homolog; AltName: Full=Highly expressed in cancer protein; AltName: Full=Kinetochore protein Hec1; Short=HsHec1; AltName: Full=Kinetochore-associated protein 2; AltName: Full=Retinoblastoma-associated protein HEC >gi|2501873|gb|AAB80726.1| retinoblastoma-associated protein…
46701	NP_006081	choline/ethanolaminephosphotransferase 1 [Homo sapiens] >gi|56118223|ref|NP_001007795.1| choline/ethanolaminephosphotransferase 1 [Homo sapiens] >gi|114558962|ref|XP_001161428.1| PREDICTED: choline/ethanolaminephosphotransferase 1 isoform 3 [Pan troglodytes] >gi|114558964|ref|XP_001161519.1| PREDICTED: choline/ethanolaminephosphotransferase 1 isoform 4 [Pan troglodytes] >gi|114558966|ref|XP_00116…
12122	NP_006079	tubulin beta-4B chain [Homo sapiens] >gi|22165384|ref|NP_666228.1| tubulin beta-4B chain [Mus musculus] >gi|77736271|ref|NP_001029835.1| tubulin beta-4B chain [Bos taurus] >gi|302563481|ref|NP_001181720.1| tubulin beta-2C chain [Macaca mulatta] >gi|350539271|ref|NP_001233307.1| tubulin, beta 2C [Pan troglodytes] >gi|73967439|ref|XP_848461.1| PREDICTED: tubulin beta-2C chain isoform 1 [Canis lupus…
36798	NP_006076	3'(2'),5'-bisphosphate nucleotidase 1 [Homo sapiens] >gi|297661951|ref|XP_002809486.1| PREDICTED: 3'(2'),5'-bisphosphate nucleotidase 1 isoform 1 [Pongo abelii] >gi|397471294|ref|XP_003807231.1| PREDICTED: 3'(2'),5'-bisphosphate nucleotidase 1 isoform 1 [Pan paniscus] >gi|46395636|sp|O95861.1|BPNT1_HUMAN RecName: Full=3'(2'),5'-bisphosphate nucleotidase 1; AltName: Full=Bisphosphate 3'-nucleotida…
54795	NP_006071	semaphorin-3A precursor [Homo sapiens] >gi|114614258|ref|XP_001160854.1| PREDICTED: semaphorin-3A isoform 3 [Pan troglodytes] >gi|8134674|sp|Q14563.1|SEM3A_HUMAN RecName: Full=Semaphorin-3A; AltName: Full=Semaphorin III; Short=Sema III; Flags: Precursor >gi|436560|gb|AAA65938.1| semaphorin-III [Homo sapiens] >gi|51094940|gb|EAL24185.1| sema domain, immunoglobulin domain (Ig), short basic domain, …
40301	NP_006058	ER membrane protein complex subunit 8 isoform 1 [Homo sapiens] >gi|388454494|ref|NP_001252856.1| neighbor of COX4 [Macaca mulatta] >gi|114663959|ref|XP_001153950.1| PREDICTED: neighbor of COX4 isoform 3 [Pan troglodytes] >gi|296231730|ref|XP_002761276.1| PREDICTED: neighbor of COX4 [Callithrix jacchus] >gi|332246818|ref|XP_003272550.1| PREDICTED: neighbor of COX4-like isoform 1 [Nomascus leucogen…
62169	NP_006053	SET and MYND domain-containing protein 5 [Homo sapiens] >gi|90101758|sp|Q6GMV2.2|SMYD5_HUMAN RecName: Full=SET and MYND domain-containing protein 5; AltName: Full=Protein NN8-4AG; AltName: Full=Retinoic acid-induced protein 15 >gi|119620150|gb|EAW99744.1| SMYD family member 5, isoform CRA_a [Homo sapiens] >gi|119620151|gb|EAW99745.1| SMYD family member 5, isoform CRA_a [Homo sapiens] >gi|26185913…
380	NP_006026	serine/threonine-protein kinase MRCK beta [Homo sapiens] >gi|92090617|sp|Q9Y5S2.2|MRCKB_HUMAN RecName: Full=Serine/threonine-protein kinase MRCK beta; AltName: Full=CDC42-binding protein kinase beta; Short=CDC42BP-beta; AltName: Full=DMPK-like beta; AltName: Full=Myotonic dystrophy kinase-related CDC42-binding kinase beta; Short=MRCK beta; Short=Myotonic dystrophy protein kinase-like beta >gi|848…
39080	NP_006014	cell division cycle protein 123 homolog [Homo sapiens] >gi|74739631|sp|O75794.1|CD123_HUMAN RecName: Full=Cell division cycle protein 123 homolog; Short=Protein D123; AltName: Full=HT-1080; AltName: Full=PZ32 >gi|3551742|gb|AAC34738.1| HT-1080 protein [Homo sapiens] >gi|12804397|gb|AAH01600.1| Cell division cycle 123 homolog (S. cerevisiae) [Homo sapiens] >gi|16307041|gb|AAH09598.1| Cell division…
30628	NP_006011	alkylated DNA repair protein alkB homolog 1 [Homo sapiens] >gi|12643239|sp|Q13686.2|ALKB1_HUMAN RecName: Full=Alkylated DNA repair protein alkB homolog 1; AltName: Full=Alpha-ketoglutarate-dependent dioxygenase ABH1; AltName: Full=DNA lyase ABH1 >gi|6015189|gb|AAF01478.1|AC008044_1 ABH [Homo sapiens] >gi|119601706|gb|EAW81300.1| alkB, alkylation repair homolog 1 (E. coli), isoform CRA_a [Homo sap…
80163	NP_005997	zinc finger and BTB domain-containing protein 16 [Homo sapiens] >gi|66932932|ref|NP_001018011.1| zinc finger and BTB domain-containing protein 16 [Homo sapiens] >gi|90109930|sp|Q05516.2|ZBT16_HUMAN RecName: Full=Zinc finger and BTB domain-containing protein 16; AltName: Full=Promyelocytic leukemia zinc finger protein; AltName: Full=Zinc finger protein 145; AltName: Full=Zinc finger protein PLZF >…
44610	NP_005957	NGFI-A-binding protein 1 [Homo sapiens] >gi|114582287|ref|XP_001166842.1| PREDICTED: NGFI-A-binding protein 1 isoform 2 [Pan troglodytes] >gi|114582291|ref|XP_001166903.1| PREDICTED: NGFI-A-binding protein 1 isoform 3 [Pan troglodytes] >gi|332209610|ref|XP_003253908.1| PREDICTED: NGFI-A-binding protein 1 isoform 1 [Nomascus leucogenys] >gi|332209612|ref|XP_003253909.1| PREDICTED: NGFI-A-binding p…
49870	NP_005947	C-1-tetrahydrofolate synthase, cytoplasmic [Homo sapiens]
869	NP_005923	mitochondrial intermediate peptidase [Homo sapiens] >gi|14602871|gb|AAH09934.1| Mitochondrial intermediate peptidase [Homo sapiens] >gi|123993869|gb|ABM84536.1| mitochondrial intermediate peptidase [synthetic construct] >gi|124000659|gb|ABM87838.1| mitochondrial intermediate peptidase [synthetic construct] >gi|158257278|dbj|BAF84612.1| unnamed protein product [Homo sapiens]
8033	NP_005906	DNA replication licensing factor MCM6 [Homo sapiens] >gi|397504577|ref|XP_003822864.1| PREDICTED: DNA replication licensing factor MCM6 [Pan paniscus] >gi|2497824|sp|Q14566.1|MCM6_HUMAN RecName: Full=DNA replication licensing factor MCM6; AltName: Full=p105MCM >gi|1688042|dbj|BAA12699.1| HsMcm6 [Homo sapiens] >gi|21619579|gb|AAH32374.1| Minichromosome maintenance complex component 6 [Homo sapiens…
43733	NP_005892	mothers against decapentaplegic homolog 2 isoform 1 [Homo sapiens] >gi|51173730|ref|NP_001003652.1| mothers against decapentaplegic homolog 2 isoform 1 [Homo sapiens] >gi|388453049|ref|NP_001253732.1| mothers against decapentaplegic homolog 2 [Macaca mulatta] >gi|73961195|ref|XP_852799.1| PREDICTED: mothers against decapentaplegic homolog 2 isoform 2 [Canis lupus familiaris] >gi|114673067|ref|XP_…
4585	NP_005871	dnaJ homolog subfamily A member 2 [Homo sapiens] >gi|332262815|ref|XP_003280454.1| PREDICTED: dnaJ homolog subfamily A member 2 [Nomascus leucogenys] >gi|332845845|ref|XP_528644.3| PREDICTED: dnaJ homolog subfamily A member 2 [Pan troglodytes] >gi|348567210|ref|XP_003469394.1| PREDICTED: dnaJ homolog subfamily A member 2-like [Cavia porcellus] >gi|397498123|ref|XP_003819841.1| PREDICTED: dnaJ hom…
44939	NP_005854	neuroepithelial cell-transforming gene 1 protein isoform 2 [Homo sapiens] >gi|16307475|gb|AAH10285.1| Neuroepithelial cell transforming 1 [Homo sapiens] >gi|55859602|emb|CAI11031.1| neuroepithelial cell transforming gene 1 [Homo sapiens] >gi|119606851|gb|EAW86445.1| neuroepithelial cell transforming gene 1, isoform CRA_a [Homo sapiens] >gi|189054957|dbj|BAG37941.1| unnamed protein product [Homo s…
14869	NP_005848	CAAX prenyl protease 1 homolog [Homo sapiens] >gi|13432136|sp|O75844.2|FACE1_HUMAN RecName: Full=CAAX prenyl protease 1 homolog; AltName: Full=Farnesylated proteins-converting enzyme 1; Short=FACE-1; AltName: Full=Prenyl protein-specific endoprotease 1; AltName: Full=Zinc metalloproteinase Ste24 homolog >gi|3800769|gb|AAC68866.1| CAAX prenyl protease [Homo sapiens] >gi|5327059|emb|CAB46277.1| far…
34233	NP_005841	splicing factor 3B subunit 4 [Homo sapiens] >gi|386781627|ref|NP_001248161.1| splicing factor 3B subunit 4 [Macaca mulatta] >gi|114559210|ref|XP_513768.2| PREDICTED: splicing factor 3B subunit 4 isoform 4 [Pan troglodytes] >gi|397492924|ref|XP_003817370.1| PREDICTED: splicing factor 3B subunit 4 [Pan paniscus] >gi|2500587|sp|Q15427.1|SF3B4_HUMAN RecName: Full=Splicing factor 3B subunit 4; AltName…
29734	NP_005821	28S ribosomal protein S31, mitochondrial [Homo sapiens] >gi|93186129|sp|Q92665.3|RT31_HUMAN RecName: Full=28S ribosomal protein S31, mitochondrial; Short=MRP-S31; Short=S31mt; AltName: Full=Imogen 38; Flags: Precursor >gi|55662037|emb|CAH72771.1| mitochondrial ribosomal protein S31 [Homo sapiens] >gi|55663267|emb|CAH70977.1| mitochondrial ribosomal protein S31 [Homo sapiens] >gi|119629034|gb|EAX0…
35578	NP_005819	DDB1- and CUL4-associated factor 7 [Mus musculus] >gi|84000227|ref|NP_001033214.1| DDB1- and CUL4-associated factor 7 [Bos taurus] >gi|108936958|ref|NP_005819.3| DDB1- and CUL4-associated factor 7 [Homo sapiens] >gi|118405186|ref|NP_001072972.1| DDB1- and CUL4-associated factor 7 [Gallus gallus] >gi|157817648|ref|NP_001100527.1| DDB1- and CUL4-associated factor 7 [Rattus norvegicus] >gi|114669814…
37111	NP_005796	26S proteasome non-ATPase regulatory subunit 14 [Homo sapiens] >gi|71043862|ref|NP_001020860.1| 26S proteasome non-ATPase regulatory subunit 14 [Rattus norvegicus] >gi|115497090|ref|NP_001069535.1| 26S proteasome non-ATPase regulatory subunit 14 [Bos taurus] >gi|145966883|ref|NP_067501.2| 26S proteasome non-ATPase regulatory subunit 14 [Mus musculus] >gi|387849097|ref|NP_001248419.1| 26S proteaso…
4568	NP_005795	ATP-dependent RNA helicase DDX39A [Homo sapiens] >gi|301601639|ref|NP_001180420.1| ATP-dependent RNA helicase DDX39A [Macaca mulatta] >gi|297703837|ref|XP_002828833.1| PREDICTED: ATP-dependent RNA helicase DDX39A isoform 1 [Pongo abelii] >gi|397471066|ref|XP_003807128.1| PREDICTED: ATP-dependent RNA helicase DDX39A [Pan paniscus] >gi|61212932|sp|O00148.2|DX39A_HUMAN RecName: Full=ATP-dependent RN…
13625	NP_005787	nuclear transport factor 2 [Homo sapiens] >gi|13386032|ref|NP_080808.1| nuclear transport factor 2 [Mus musculus] >gi|56090307|ref|NP_001007630.1| nuclear transport factor 2 [Rattus norvegicus] >gi|83035119|ref|NP_001032713.1| nuclear transport factor 2 [Bos taurus] >gi|57087201|ref|XP_536812.1| PREDICTED: nuclear transport factor 2 isoform 1 [Canis lupus familiaris] >gi|82995559|ref|XP_910953.1|…
15909	NP_005780	proteasome activator complex subunit 3 [Mus musculus] >gi|30410794|ref|NP_005780.2| proteasome activator complex subunit 3 isoform 1 [Homo sapiens] >gi|47523754|ref|NP_999513.1| proteasome activator complex subunit 3 [Sus scrofa] >gi|58865366|ref|NP_001011894.1| proteasome activator complex subunit 3 [Rattus norvegicus] >gi|73965646|ref|XP_857850.1| PREDICTED: proteasome activator complex subunit…
55483	NP_005767	protein cornichon homolog [Homo sapiens] >gi|77736423|ref|NP_001029911.1| protein cornichon homolog [Bos taurus] >gi|157822731|ref|NP_001099499.1| protein cornichon homolog [Rattus norvegicus] >gi|162287129|ref|NP_034049.2| protein cornichon homolog [Mus musculus] >gi|302563495|ref|NP_001180698.1| protein cornichon homolog [Macaca mulatta] >gi|343488477|ref|NP_001230454.1| protein cornichon homol…
32534	NP_005759	lysophospholipid acyltransferase 5 [Homo sapiens] >gi|74737127|sp|Q6P1A2.1|MBOA5_HUMAN RecName: Full=Lysophospholipid acyltransferase 5; Short=LPLAT 5; AltName: Full=1-acylglycerophosphocholine O-acyltransferase; AltName: Full=1-acylglycerophosphoserine O-acyltransferase; AltName: Full=Lysophosphatidylcholine acyltransferase; Short=LPCAT; Short=Lyso-PC acyltransferase; AltName: Full=Lysophosphati…
35272	NP_005754	alpha-aminoadipic semialdehyde synthase, mitochondrial [Homo sapiens] >gi|46396032|sp|Q9UDR5.1|AASS_HUMAN RecName: Full=Alpha-aminoadipic semialdehyde synthase, mitochondrial; AltName: Full=LKR/SDH; Includes: RecName: Full=Lysine ketoglutarate reductase; Short=LKR; Short=LOR; Includes: RecName: Full=Saccharopine dehydrogenase; Short=SDH; Flags: Precursor >gi|6094681|gb|AAF03526.1|AC006020_1 lysin…
9771	NP_005733	protein disulfide-isomerase A6 precursor [Homo sapiens] >gi|2501205|sp|Q15084.1|PDIA6_HUMAN RecName: Full=Protein disulfide-isomerase A6; AltName: Full=Endoplasmic reticulum protein 5; Short=ER protein 5; Short=ERp5; AltName: Full=Protein disulfide isomerase P5; AltName: Full=Thioredoxin domain-containing protein 7; Flags: Precursor >gi|1136743|dbj|BAA08450.1| human P5 [Homo sapiens] >gi|12654931…
11849	NP_005720	peptidyl-prolyl cis-trans isomerase F, mitochondrial precursor [Homo sapiens] >gi|231968|sp|P30405.1|PPIF_HUMAN RecName: Full=Peptidyl-prolyl cis-trans isomerase F, mitochondrial; Short=PPIase F; AltName: Full=Cyclophilin F; AltName: Full=Rotamase F; Flags: Precursor >gi|181274|gb|AAA58434.1| cyclophilin 3 protein [Homo sapiens] >gi|13477127|gb|AAH05020.1| Peptidylprolyl isomerase F [Homo sapiens…
9636	NP_005713	actin-related protein 2 isoform b [Homo sapiens] >gi|22122825|ref|NP_666355.1| actin-related protein 2 [Mus musculus] >gi|156121073|ref|NP_001095683.1| actin-related protein 2 [Bos taurus] >gi|197251934|ref|NP_001127826.1| actin-related protein 2 [Sus scrofa] >gi|388454380|ref|NP_001253869.1| actin-related protein 2 [Macaca mulatta] >gi|57093381|ref|XP_538516.1| PREDICTED: actin-related protein 2…
22938	NP_005712	actin-related protein 3 [Homo sapiens] >gi|27806335|ref|NP_776651.1| actin-related protein 3 [Bos taurus] >gi|197101811|ref|NP_001126071.1| actin-related protein 3 [Pongo abelii] >gi|114580542|ref|XP_001154210.1| PREDICTED: actin-related protein 3 isoform 1 [Pan troglodytes] >gi|291391454|ref|XP_002712451.1| PREDICTED: ARP3 actin-related protein 3 homolog isoform 2 [Oryctolagus cuniculus] >gi|296…
21910	NP_005681	dynamin-1-like protein isoform 3 [Homo sapiens] >gi|397485255|ref|XP_003813772.1| PREDICTED: dynamin-1-like protein isoform 2 [Pan paniscus] >gi|158255624|dbj|BAF83783.1| unnamed protein product [Homo sapiens] >gi|380785333|gb|AFE64542.1| dynamin-1-like protein isoform 3 [Macaca mulatta] >gi|383408781|gb|AFH27604.1| dynamin-1-like protein isoform 3 [Macaca mulatta] >gi|384944592|gb|AFI35901.1| dy…
52219	NP_005639	transcription elongation factor B polypeptide 1 isoform a [Homo sapiens] >gi|12018254|ref|NP_072115.1| transcription elongation factor B polypeptide 1 [Rattus norvegicus] >gi|21312712|ref|NP_080732.1| transcription elongation factor B polypeptide 1 [Mus musculus] >gi|56119006|ref|NP_001007889.1| transcription elongation factor B polypeptide 1 [Gallus gallus] >gi|62858367|ref|NP_001016420.1| trans…
51332	NP_005637	probable methyltransferase TARBP1 [Homo sapiens] >gi|74739787|sp|Q13395.1|TARB1_HUMAN RecName: Full=Probable methyltransferase TARBP1; AltName: Full=TAR RNA-binding protein 1; AltName: Full=TAR RNA-binding protein of 185 kDa; Short=TRP-185 >gi|1184692|gb|AAC50379.1| TAR RNA loop binding protein [Homo sapiens] >gi|56204383|emb|CAI22828.1| TAR (HIV-1) RNA binding protein 1 [Homo sapiens] >gi|562059…
17049	NP_005600	glycogen phosphorylase, muscle form isoform 1 [Homo sapiens] >gi|397516838|ref|XP_003828629.1| PREDICTED: glycogen phosphorylase, muscle form isoform 1 [Pan paniscus] >gi|3041717|sp|P11217.6|PYGM_HUMAN RecName: Full=Glycogen phosphorylase, muscle form; AltName: Full=Myophosphorylase >gi|2232007|gb|AAC52081.1| muscle glycogen phosphorylase [Homo sapiens] >gi|3153910|gb|AAC17451.1| muscle glycogen …
5010	NP_005594	probable phospholipid-transporting ATPase IC [Homo sapiens] >gi|3628757|gb|AAC63461.1| FIC1 [Homo sapiens] >gi|119583458|gb|EAW63054.1| ATPase, Class I, type 8B, member 1, isoform CRA_a [Homo sapiens] >gi|225000688|gb|AAI72221.1| ATPase, class I, type 8B, member 1 [synthetic construct]
13957	NP_005521	isocitrate dehydrogenase [NAD] subunit alpha, mitochondrial precursor [Homo sapiens] >gi|1708399|sp|P50213.1|IDH3A_HUMAN RecName: Full=Isocitrate dehydrogenase [NAD] subunit alpha, mitochondrial; AltName: Full=Isocitric dehydrogenase subunit alpha; AltName: Full=NAD(+)-specific ICDH subunit alpha; Flags: Precursor >gi|706839|gb|AAA85639.1| NAD(H)-specific isocitrate dehydrogenase alpha subunit pr…
3972	NP_005497	lysosome membrane protein 2 isoform 1 precursor [Homo sapiens] >gi|2498525|sp|Q14108.2|SCRB2_HUMAN RecName: Full=Lysosome membrane protein 2; AltName: Full=85 kDa lysosomal membrane sialoglycoprotein; Short=LGP85; AltName: Full=CD36 antigen-like 2; AltName: Full=Lysosome membrane protein II; Short=LIMP II; AltName: Full=Scavenger receptor class B member 2; AltName: CD_antigen=CD36 >gi|219703|dbj|…
1253	NP_005493	ATP-binding cassette sub-family A member 1 [Homo sapiens] >gi|308153644|sp|O95477.3|ABCA1_HUMAN RecName: Full=ATP-binding cassette sub-family A member 1; AltName: Full=ATP-binding cassette transporter 1; Short=ABC-1; Short=ATP-binding cassette 1; AltName: Full=Cholesterol efflux regulatory protein >gi|15212107|dbj|BAB63210.1| ABCA1 [Homo sapiens] >gi|55663429|emb|CAH72444.1| ATP-binding cassette,…
9058	NP_005491	SUMO-activating enzyme subunit 1 isoform a [Homo sapiens] >gi|350539027|ref|NP_001233548.1| SUMO-activating enzyme subunit 1 [Pan troglodytes] >gi|42559897|sp|Q9UBE0.1|SAE1_HUMAN RecName: Full=SUMO-activating enzyme subunit 1; AltName: Full=Ubiquitin-like 1-activating enzyme E1A >gi|119367483|sp|Q5NVN7.2|SAE1_PONAB RecName: Full=SUMO-activating enzyme subunit 1; AltName: Full=Ubiquitin-like 1-act…
35454	NP_005490	SUMO-activating enzyme subunit 2 [Homo sapiens] >gi|114676623|ref|XP_524210.2| PREDICTED: SUMO-activating enzyme subunit 2 isoform 7 [Pan troglodytes] >gi|42559898|sp|Q9UBT2.2|SAE2_HUMAN RecName: Full=SUMO-activating enzyme subunit 2; AltName: Full=Anthracycline-associated resistance ARX; AltName: Full=Ubiquitin-like 1-activating enzyme E1B >gi|4580600|gb|AAD24434.1|AF110957_1 SUMO-1 activating e…
42579	NP_005434	bifunctional 3'-phosphoadenosine 5'-phosphosulfate synthase 1 [Homo sapiens] >gi|332217281|ref|XP_003257787.1| PREDICTED: bifunctional 3'-phosphoadenosine 5'-phosphosulfate synthase 1 [Nomascus leucogenys] >gi|23831324|sp|O43252.2|PAPS1_HUMAN RecName: Full=Bifunctional 3'-phosphoadenosine 5'-phosphosulfate synthase 1; Short=PAPS synthase 1; Short=PAPSS 1; AltName: Full=Sulfurylase kinase 1; Short…
97515	NP_005432	chromatin assembly factor 1 subunit B [Homo sapiens] >gi|3121829|sp|Q13112.1|CAF1B_HUMAN RecName: Full=Chromatin assembly factor 1 subunit B; Short=CAF-1 subunit B; AltName: Full=Chromatin assembly factor I p60 subunit; Short=CAF-I 60 kDa subunit; Short=CAF-I p60; AltName: Full=M-phase phosphoprotein 7 >gi|882260|gb|AAA76737.1| chromatin assembly factor-I p60 subunit [Homo sapiens] >gi|6693627|db…
56466	NP_005431	rho-related GTP-binding protein RhoN [Homo sapiens] >gi|332847807|ref|XP_511530.3| PREDICTED: rho-related GTP-binding protein RhoN [Pan troglodytes] >gi|397485689|ref|XP_003813974.1| PREDICTED: rho-related GTP-binding protein RhoN [Pan paniscus] >gi|2507301|sp|P52198.2|RND2_HUMAN RecName: Full=Rho-related GTP-binding protein RhoN; AltName: Full=Rho family GTPase 2; AltName: Full=Rho-related GTP-b…
70979	NP_005403	serine hydroxymethyltransferase, mitochondrial isoform 1 precursor [Homo sapiens] >gi|6226865|sp|P34897.3|GLYM_HUMAN RecName: Full=Serine hydroxymethyltransferase, mitochondrial; Short=SHMT; AltName: Full=Glycine hydroxymethyltransferase; AltName: Full=Serine methylase; Flags: Precursor >gi|15080303|gb|AAH11911.1| Serine hydroxymethyltransferase 2 (mitochondrial) [Homo sapiens] >gi|15489137|gb|AA…
107977	NP_005363	proto-oncogene serine/threonine-protein kinase mos [Homo sapiens] >gi|125497|sp|P00540.1|MOS_HUMAN RecName: Full=Proto-oncogene serine/threonine-protein kinase mos; AltName: Full=Oocyte maturation factor mos; AltName: Full=Proto-oncogene c-Mos >gi|180641|gb|AAA52029.1| c-mos transforming protein [Homo sapiens] >gi|47479568|gb|AAH69590.1| MOS protein [Homo sapiens] >gi|47481123|gb|AAH69569.1| V-mo…
80137	NP_005362	tRNA (guanine-N(7)-)-methyltransferase isoform a [Homo sapiens] >gi|32171926|sp|Q9UBP6.1|TRMB_HUMAN RecName: Full=tRNA (guanine-N(7)-)-methyltransferase; AltName: Full=Methyltransferase-like protein 1; AltName: Full=tRNA (guanine(46)-N(7))-methyltransferase; AltName: Full=tRNA(m7G46)-methyltransferase >gi|4160182|emb|CAA77238.1| methyltransferase-like protein 1 [Homo sapiens] >gi|4160184|emb|CAA7…
24315	NP_005361	ras-related protein Rab-8A [Homo sapiens] >gi|55741707|ref|NP_001003152.1| ras-related protein Rab-8A [Canis lupus familiaris] >gi|345090993|ref|NP_001230731.1| RAB8A, member RAS oncogene family [Sus scrofa] >gi|194223710|ref|XP_001914834.1| PREDICTED: ras-related protein Rab-8A-like [Equus caballus] >gi|46577633|sp|P61007.1|RAB8A_CANFA RecName: Full=Ras-related protein Rab-8A; AltName: Full=Onco…
16224	NP_005324	cytochrome c-type heme lyase [Homo sapiens] >gi|169790851|ref|NP_001116080.1| cytochrome c-type heme lyase [Homo sapiens] >gi|285002259|ref|NP_001165462.1| cytochrome c-type heme lyase [Homo sapiens] >gi|397468077|ref|XP_003805722.1| PREDICTED: cytochrome c-type heme lyase-like isoform 1 [Pan paniscus] >gi|397468079|ref|XP_003805723.1| PREDICTED: cytochrome c-type heme lyase-like isoform 2 [Pan p…
20875	NP_005318	hydroxyacyl-coenzyme A dehydrogenase, mitochondrial isoform 2 precursor [Homo sapiens] >gi|4240477|gb|AAD13581.1| short chain L-3-hydroxyacyl-CoA dehydrogenase precursor [Homo sapiens] >gi|12653081|gb|AAH00306.1| Hydroxyacyl-Coenzyme A dehydrogenase [Homo sapiens] >gi|117644730|emb|CAL37830.1| hypothetical protein [synthetic construct] >gi|117645334|emb|CAL38133.1| hypothetical protein [synthetic…
2014	NP_005262	glutamate dehydrogenase 1, mitochondrial precursor [Homo sapiens] >gi|118541|sp|P00367.2|DHE3_HUMAN RecName: Full=Glutamate dehydrogenase 1, mitochondrial; Short=GDH 1; Flags: Precursor >gi|31707|emb|CAA30521.1| GDH [Homo sapiens] >gi|31799|emb|CAA30598.1| glutamate dehydrogenase [Homo sapiens] >gi|183054|gb|AAA52523.1| glutamate dehydrogenase precursor [Homo sapiens] >gi|183058|gb|AAA52525.1| gl…
69933	NP_005246	cyclin-G-associated kinase [Homo sapiens] >gi|17375734|sp|O14976.2|GAK_HUMAN RecName: Full=Cyclin-G-associated kinase
881	NP_005243	proto-oncogene c-Fos [Homo sapiens] >gi|120470|sp|P01100.1|FOS_HUMAN RecName: Full=Proto-oncogene c-Fos; AltName: Full=Cellular oncogene fos; AltName: Full=G0/G1 switch regulatory protein 7 >gi|29904|emb|CAA24756.1| c-fos [Homo sapiens] >gi|182735|gb|AAA52471.1| c-fos protein [Homo sapiens] >gi|4063509|gb|AAC98315.1| cfos [Homo sapiens] >gi|13325364|gb|AAH04490.1| V-fos FBJ murine osteosarcoma vi…
27878	NP_005211	homeobox protein DLX-3 [Homo sapiens] >gi|109114292|ref|XP_001095325.1| PREDICTED: homeobox protein DLX-3 [Macaca mulatta] >gi|114669244|ref|XP_511871.2| PREDICTED: homeobox protein DLX-3 [Pan troglodytes] >gi|297716011|ref|XP_002834329.1| PREDICTED: homeobox protein DLX-3 [Pongo abelii] >gi|395826662|ref|XP_003786535.1| PREDICTED: homeobox protein DLX-3 [Otolemur garnettii] >gi|397493237|ref|XP_…
623	NP_005144	ubiquitin carboxyl-terminal hydrolase 10 [Homo sapiens] >gi|2501458|sp|Q14694.2|UBP10_HUMAN RecName: Full=Ubiquitin carboxyl-terminal hydrolase 10; AltName: Full=Deubiquitinating enzyme 10; AltName: Full=Ubiquitin thioesterase 10; AltName: Full=Ubiquitin-specific-processing protease 10 >gi|189054961|dbj|BAG37945.1| unnamed protein product [Homo sapiens]
14893	NP_005142	ubiquitin carboxyl-terminal hydrolase 14 isoform a [Homo sapiens] >gi|1729927|sp|P54578.3|UBP14_HUMAN RecName: Full=Ubiquitin carboxyl-terminal hydrolase 14; AltName: Full=Deubiquitinating enzyme 14; AltName: Full=Ubiquitin thioesterase 14; AltName: Full=Ubiquitin-specific-processing protease 14 >gi|940182|gb|AAB60365.1| tRNA-Guanine Transglycosylase [Homo sapiens] >gi|13097696|gb|AAH03556.1| Ubi…
24671	NP_005129	protein SCO2 homolog, mitochondrial precursor [Homo sapiens] >gi|281182716|ref|NP_001162580.1| protein SCO2 homolog, mitochondrial precursor [Homo sapiens] >gi|281182722|ref|NP_001162581.1| protein SCO2 homolog, mitochondrial precursor [Homo sapiens] >gi|281182727|ref|NP_001162582.1| protein SCO2 homolog, mitochondrial precursor [Homo sapiens] >gi|8134662|sp|O43819.3|SCO2_HUMAN RecName: Full=Prot…
4426	NP_005101	glucosamine--fructose-6-phosphate aminotransferase [isomerizing] 2 [Homo sapiens] >gi|397470331|ref|XP_003806778.1| PREDICTED: glucosamine--fructose-6-phosphate aminotransferase [isomerizing] 2 [Pan paniscus] >gi|6226820|sp|O94808.3|GFPT2_HUMAN RecName: Full=Glucosamine--fructose-6-phosphate aminotransferase [isomerizing] 2; AltName: Full=D-fructose-6-phosphate amidotransferase 2; AltName: Full=G…
5715	NP_005100	serine/threonine-protein kinase OSR1 [Homo sapiens] >gi|73621340|sp|O95747.1|OXSR1_HUMAN RecName: Full=Serine/threonine-protein kinase OSR1; AltName: Full=Oxidative stress-responsive 1 protein >gi|4519629|dbj|BAA75674.1| oxidative-stress responsive 1 [Homo sapiens] >gi|14250548|gb|AAH08726.1| Oxidative-stress responsive 1 [Homo sapiens] >gi|75756161|gb|ABA27097.1| oxidative-stress responsive 1 [H…
34423	NP_005085	long-chain fatty acid transport protein 4 [Homo sapiens] >gi|74749065|sp|Q6P1M0.1|S27A4_HUMAN RecName: Full=Long-chain fatty acid transport protein 4; Short=FATP-4; Short=Fatty acid transport protein 4; AltName: Full=Solute carrier family 27 member 4 >gi|40675396|gb|AAH65003.1| Solute carrier family 27 (fatty acid transporter), member 4 [Homo sapiens] >gi|55958823|emb|CAI13490.1| solute carrier f…
50745	NP_005038	26S proteasome non-ATPase regulatory subunit 5 isoform 1 [Homo sapiens] >gi|397526461|ref|XP_003833142.1| PREDICTED: 26S proteasome non-ATPase regulatory subunit 5 isoform 1 [Pan paniscus] >gi|3122657|sp|Q16401.3|PSMD5_HUMAN RecName: Full=26S proteasome non-ATPase regulatory subunit 5; AltName: Full=26S protease subunit S5 basic; AltName: Full=26S proteasome subunit S5B >gi|1184533|gb|AAB35397.1|…
1801	NP_005023	plastin-3 isoform 1 [Homo sapiens] >gi|209862851|ref|NP_001129497.1| plastin-3 isoform 1 [Homo sapiens] >gi|388454897|ref|NP_001253150.1| plastin-3 [Macaca mulatta] >gi|332226194|ref|XP_003262273.1| PREDICTED: plastin-3 isoform 1 [Nomascus leucogenys] >gi|332226196|ref|XP_003262274.1| PREDICTED: plastin-3 isoform 2 [Nomascus leucogenys] >gi|397467518|ref|XP_003805459.1| PREDICTED: plastin-3 isofo…
4390	NP_005021	serine/threonine-protein kinase PLK1 [Homo sapiens] >gi|1709658|sp|P53350.1|PLK1_HUMAN RecName: Full=Serine/threonine-protein kinase PLK1; AltName: Full=Polo-like kinase 1; Short=PLK-1; AltName: Full=Serine/threonine-protein kinase 13; Short=STPK13 >gi|312998|emb|CAA51837.1| protein kinase [Homo sapiens] >gi|12803131|gb|AAH02369.1| Polo-like kinase 1 (Drosophila) [Homo sapiens] >gi|12804287|gb|AA…
11247	NP_005014	geranylgeranyl transferase type-1 subunit beta [Homo sapiens] >gi|386781469|ref|NP_001248139.1| geranylgeranyl transferase type-1 subunit beta [Macaca mulatta] >gi|332221499|ref|XP_003259898.1| PREDICTED: geranylgeranyl transferase type-1 subunit beta isoform 1 [Nomascus leucogenys] >gi|397512901|ref|XP_003826773.1| PREDICTED: geranylgeranyl transferase type-1 subunit beta isoform 1 [Pan paniscus…
32004	NP_004997	NADH-ubiquinone oxidoreductase 75 kDa subunit, mitochondrial isoform 1 [Homo sapiens] >gi|92090799|sp|P28331.3|NDUS1_HUMAN RecName: Full=NADH-ubiquinone oxidoreductase 75 kDa subunit, mitochondrial; AltName: Full=Complex I-75kD; Short=CI-75kD; Flags: Precursor >gi|18490405|gb|AAH22368.1| NADH dehydrogenase (ubiquinone) Fe-S protein 1, 75kDa (NADH-coenzyme Q reductase) [Homo sapiens] >gi|62822513|…
20283	NP_004995	NADH dehydrogenase [ubiquinone] 1 beta subcomplex subunit 8, mitochondrial precursor [Homo sapiens] >gi|6093490|sp|O95169.1|NDUB8_HUMAN RecName: Full=NADH dehydrogenase [ubiquinone] 1 beta subcomplex subunit 8, mitochondrial; AltName: Full=Complex I-ASHI; Short=CI-ASHI; AltName: Full=NADH-ubiquinone oxidoreductase ASHI subunit; Flags: Precursor >gi|33150722|gb|AAP97239.1|AF115968_1 NADH:ubiquinon…
4264	NP_004994	acyl carrier protein, mitochondrial precursor [Homo sapiens] >gi|115392075|ref|NP_001065288.1| acyl carrier protein, mitochondrial precursor [Pan troglodytes] >gi|397485228|ref|XP_003813759.1| PREDICTED: acyl carrier protein, mitochondrial [Pan paniscus] >gi|21903370|sp|O14561.3|ACPM_HUMAN RecName: Full=Acyl carrier protein, mitochondrial; Short=ACP; AltName: Full=CI-SDAP; AltName: Full=NADH-ubiq…
28988	NP_004989	unconventional myosin-Ie [Homo sapiens] >gi|215274106|sp|Q12965.2|MYO1E_HUMAN RecName: Full=Unconventional myosin-Ie; AltName: Full=Myosin-Ic; AltName: Full=Unconventional myosin 1E >gi|68533509|gb|AAH98392.1| Myosin IE [Homo sapiens] >gi|119597970|gb|EAW77564.1| myosin IE [Homo sapiens] >gi|158256808|dbj|BAF84377.1| unnamed protein product [Homo sapiens] >gi|166788566|dbj|BAG06731.1| MYO1E varia…
31891	NP_004987	multidrug resistance-associated protein 1 [Homo sapiens] >gi|296439301|sp|P33527.3|MRP1_HUMAN RecName: Full=Multidrug resistance-associated protein 1; AltName: Full=ATP-binding cassette sub-family C member 1; AltName: Full=Leukotriene C(4) transporter; Short=LTC4 transporter >gi|126116094|gb|ABN79590.1| ATP-binding cassette, sub-family C (CFTR/MRP), member 1 [Homo sapiens] >gi|162318990|gb|AAI563…
2782	NP_004955	histone deacetylase 1 [Homo sapiens] >gi|197101111|ref|NP_001125738.1| histone deacetylase 1 [Pongo abelii] >gi|2498443|sp|Q13547.1|HDAC1_HUMAN RecName: Full=Histone deacetylase 1; Short=HD1 >gi|75055017|sp|Q5RAG0.1|HDAC1_PONAB RecName: Full=Histone deacetylase 1; Short=HD1 >gi|1277084|gb|AAC50475.1| histone deacetylase HD1 [Homo sapiens] >gi|12653071|gb|AAH00301.1| Histone deacetylase 1 [Homo sa…
31254	NP_004935	deoxyribonuclease gamma isoform 1 precursor [Homo sapiens] >gi|2494173|sp|Q13609.1|DNSL3_HUMAN RecName: Full=Deoxyribonuclease gamma; Short=DNase gamma; AltName: Full=DNase I homolog protein DHP2; AltName: Full=Deoxyribonuclease I-like 3; Short=DNase I-like 3; AltName: Full=Liver and spleen DNase; Short=LS-DNase; Short=LSD; Flags: Precursor >gi|1399719|gb|AAB63967.1| DNase1-Like III protein [Homo…
12789	NP_004930	ATP-dependent RNA helicase DDX1 [Homo sapiens] >gi|6919862|sp|Q92499.2|DDX1_HUMAN RecName: Full=ATP-dependent RNA helicase DDX1; AltName: Full=DEAD box protein 1; AltName: Full=DEAD box protein retinoblastoma; Short=DBP-RB >gi|3123574|emb|CAA49992.1| member of DEAD box protein family [Homo sapiens] >gi|15082428|gb|AAH12132.1| DEAD (Asp-Glu-Ala-Asp) box polypeptide 1 [Homo sapiens] >gi|31565475|gb…
27496	NP_004918	39S ribosomal protein L49, mitochondrial [Homo sapiens] >gi|6093524|sp|Q13405.1|RM49_HUMAN RecName: Full=39S ribosomal protein L49, mitochondrial; Short=L49mt; Short=MRP-L49; AltName: Full=Neighbor of FAU; Short=NOF; AltName: Full=Protein NOF1 >gi|1234797|gb|AAB18826.1| NOF1 [Homo sapiens] >gi|13325130|gb|AAH04378.1| Mitochondrial ribosomal protein L49 [Homo sapiens] >gi|21104424|dbj|BAB93482.1| …
1958	NP_004915	alpha-actinin-4 [Homo sapiens] >gi|387763173|ref|NP_001248731.1| alpha-actinin-4 [Macaca mulatta] >gi|332855244|ref|XP_003316363.1| PREDICTED: LOW QUALITY PROTEIN: alpha-actinin-4-like [Pan troglodytes] >gi|397482181|ref|XP_003812311.1| PREDICTED: alpha-actinin-4 [Pan paniscus] >gi|13123943|sp|O43707.2|ACTN4_HUMAN RecName: Full=Alpha-actinin-4; AltName: Full=F-actin cross-linking protein; AltName…
2983	NP_004902	protein disulfide-isomerase A4 precursor [Homo sapiens] >gi|119530|sp|P13667.2|PDIA4_HUMAN RecName: Full=Protein disulfide-isomerase A4; AltName: Full=Endoplasmic reticulum resident protein 70; Short=ER protein 70; Short=ERp70; AltName: Full=Endoplasmic reticulum resident protein 72; Short=ER protein 72; Short=ERp-72; Short=ERp72; Flags: Precursor >gi|181508|gb|AAA58460.1| protein disulfide isome…
43798	NP_004883	vesicle-trafficking protein SEC22b precursor [Mus musculus] >gi|71043604|ref|NP_001020857.1| vesicle-trafficking protein SEC22b precursor [Rattus norvegicus] >gi|197101735|ref|NP_001125720.1| vesicle-trafficking protein SEC22b precursor [Pongo abelii] >gi|380837121|ref|NP_004883.3| vesicle-trafficking protein SEC22b precursor [Homo sapiens] >gi|386782327|ref|NP_001248258.1| vesicle-trafficking pr…
7557	NP_004881	sperm-associated antigen 7 [Homo sapiens] >gi|297699751|ref|XP_002826935.1| PREDICTED: sperm-associated antigen 7 [Pongo abelii] >gi|62287835|sp|O75391.2|SPAG7_HUMAN RecName: Full=Sperm-associated antigen 7 >gi|15080361|gb|AAH11934.1| Sperm associated antigen 7 [Homo sapiens] >gi|355568128|gb|EHH24409.1| Sperm-associated antigen 7 [Macaca mulatta] >gi|355753653|gb|EHH57618.1| Sperm-associated ant…
73154	NP_004847	kinesin-like protein KIF23 isoform 2 [Homo sapiens] >gi|6723675|emb|CAA47628.2| mitotic kinase-like protein-1 [Homo sapiens] >gi|30354273|gb|AAH51826.1| Kinesin family member 23 [Homo sapiens] >gi|119598247|gb|EAW77841.1| kinesin family member 23, isoform CRA_a [Homo sapiens]
15583	NP_004841	rho-associated protein kinase 2 [Homo sapiens] >gi|269849761|sp|O75116.4|ROCK2_HUMAN RecName: Full=Rho-associated protein kinase 2; AltName: Full=Rho kinase 2; AltName: Full=Rho-associated, coiled-coil-containing protein kinase 2; AltName: Full=Rho-associated, coiled-coil-containing protein kinase II; Short=ROCK-II; AltName: Full=p164 ROCK-2
15194	NP_004810	symplekin [Homo sapiens] >gi|71153180|sp|Q92797.2|SYMPK_HUMAN RecName: Full=Symplekin >gi|119577793|gb|EAW57389.1| symplekin, isoform CRA_a [Homo sapiens] >gi|119577795|gb|EAW57391.1| symplekin, isoform CRA_a [Homo sapiens]
17546	NP_004805	U5 small nuclear ribonucleoprotein 40 kDa protein [Homo sapiens] >gi|307548876|ref|NP_001182579.1| uncharacterized protein LOC705059 [Macaca mulatta] >gi|332254534|ref|XP_003276384.1| PREDICTED: u5 small nuclear ribonucleoprotein 40 kDa protein isoform 1 [Nomascus leucogenys] >gi|332254536|ref|XP_003276385.1| PREDICTED: u5 small nuclear ribonucleoprotein 40 kDa protein isoform 2 [Nomascus leucoge…
3097	NP_004791	transmembrane 9 superfamily member 2 precursor [Homo sapiens] >gi|114650498|ref|XP_001147580.1| PREDICTED: transmembrane 9 superfamily member 2 isoform 3 [Pan troglodytes] >gi|397524207|ref|XP_003832097.1| PREDICTED: transmembrane 9 superfamily member 2 [Pan paniscus] >gi|13878805|sp|Q99805.1|TM9S2_HUMAN RecName: Full=Transmembrane 9 superfamily member 2; AltName: Full=p76; Flags: Precursor >gi|1…
46000	NP_004777	thioredoxin-like protein 1 [Homo sapiens] >gi|114673269|ref|XP_512145.2| PREDICTED: thioredoxin-like 1 isoform 6 [Pan troglodytes] >gi|296222706|ref|XP_002757317.1| PREDICTED: thioredoxin-like protein 1 [Callithrix jacchus] >gi|297702649|ref|XP_002828285.1| PREDICTED: thioredoxin-like protein 1 [Pongo abelii] >gi|332230273|ref|XP_003264314.1| PREDICTED: thioredoxin-like protein 1-like [Nomascus l…
4139	NP_004757	coatomer subunit beta' [Homo sapiens] >gi|544076|sp|P35606.2|COPB2_HUMAN RecName: Full=Coatomer subunit beta'; AltName: Full=Beta'-coat protein; Short=Beta'-COP; AltName: Full=p102 >gi|298097|emb|CAA49900.1| subunit of coatomer complex [Homo sapiens] >gi|12653119|gb|AAH00326.1| Coatomer protein complex, subunit beta 2 (beta prime) [Homo sapiens] >gi|119599445|gb|EAW79039.1| coatomer protein compl…
86092	NP_004735	lecithin retinol acyltransferase precursor [Homo sapiens] >gi|397504056|ref|XP_003822625.1| PREDICTED: lecithin retinol acyltransferase [Pan paniscus] >gi|46576867|sp|O95237.2|LRAT_HUMAN RecName: Full=Lecithin retinol acyltransferase; AltName: Full=Phosphatidylcholine--retinol O-acyltransferase >gi|21410992|gb|AAH31053.1| LRAT protein [Homo sapiens] >gi|44935279|gb|AAS49412.1| lecithin:retinol ac…
11604	NP_004729	vesicle-associated membrane protein-associated protein B/C isoform 1 [Homo sapiens] >gi|383873061|ref|NP_001244417.1| VAMP (vesicle-associated membrane protein)-associated protein B and C [Macaca mulatta] >gi|114682798|ref|XP_001135464.1| PREDICTED: hypothetical protein LOC469984 isoform 3 [Pan troglodytes] >gi|297707440|ref|XP_002830513.1| PREDICTED: vesicle-associated membrane protein-associate…
38571	NP_004724	acetyl-coenzyme A transporter 1 [Homo sapiens] >gi|300360496|ref|NP_001177921.1| acetyl-coenzyme A transporter 1 [Homo sapiens] >gi|74735319|sp|O00400.1|ACATN_HUMAN RecName: Full=Acetyl-coenzyme A transporter 1; Short=AT-1; Short=Acetyl-CoA transporter 1; AltName: Full=Solute carrier family 33 member 1 >gi|2114304|dbj|BAA20072.1| acetyl-coenzyme A transporter [Homo sapiens] >gi|15680146|gb|AAH144…
9723	NP_004721	eukaryotic peptide chain release factor subunit 1 [Homo sapiens] >gi|56605766|ref|NP_001008345.1| eukaryotic peptide chain release factor subunit 1 [Rattus norvegicus] >gi|115495753|ref|NP_001069722.1| eukaryotic peptide chain release factor subunit 1 [Bos taurus] >gi|124286826|ref|NP_659115.3| eukaryotic peptide chain release factor subunit 1 [Mus musculus] >gi|130508883|ref|NP_001076236.1| euka…
1953	NP_004707	proprotein convertase subtilisin/kexin type 7 preproprotein [Homo sapiens] >gi|205830663|sp|Q16549.2|PCSK7_HUMAN RecName: Full=Proprotein convertase subtilisin/kexin type 7; AltName: Full=Lymphoma proprotein convertase; AltName: Full=Prohormone convertase 7; AltName: Full=Proprotein convertase 7; Short=PC7; AltName: Full=Proprotein convertase 8; Short=PC8; Short=hPC8; AltName: Full=Subtilisin/kex…
23290	NP_004696	52 kDa repressor of the inhibitor of the protein kinase [Homo sapiens] >gi|12643558|sp|O43422.2|P52K_HUMAN RecName: Full=52 kDa repressor of the inhibitor of the protein kinase; Short=p52rIPK; AltName: Full=58 kDa interferon-induced protein kinase-interacting protein; Short=p58IPK-interacting protein; AltName: Full=Death-associated protein 4; AltName: Full=THAP domain-containing protein 0 >gi|988…
30671	NP_004695	U3 small nucleolar RNA-interacting protein 2 [Homo sapiens] >gi|37999898|sp|O43818.1|U3IP2_HUMAN RecName: Full=U3 small nucleolar RNA-interacting protein 2; AltName: Full=RRP9 homolog; AltName: Full=U3 small nucleolar ribonucleoprotein-associated 55 kDa protein; Short=U3 snoRNP-associated 55 kDa protein; Short=U3-55K >gi|2832331|emb|CAA04687.1| U3 snoRNP associated 55 kDa protein [Homo sapiens] >…
22090	NP_004681	serine/threonine-protein kinase LATS1 isoform 1 [Homo sapiens] >gi|52783106|sp|O95835.1|LATS1_HUMAN RecName: Full=Serine/threonine-protein kinase LATS1; AltName: Full=Large tumor suppressor homolog 1; AltName: Full=WARTS protein kinase; Short=h-warts >gi|5738136|gb|AAD50272.1|AF164041_1 WARTS protein kinase [Homo sapiens] >gi|4324434|gb|AAD16882.1| large tumor suppressor 1 [Homo sapiens] >gi|1195…
13614	NP_004661	bifunctional 3'-phosphoadenosine 5'-phosphosulfate synthase 2 isoform a [Homo sapiens] >gi|332834954|ref|XP_003312795.1| PREDICTED: bifunctional 3'-phosphoadenosine 5'-phosphosulfate synthase 2 isoform 1 [Pan troglodytes] >gi|397478420|ref|XP_003810545.1| PREDICTED: bifunctional 3'-phosphoadenosine 5'-phosphosulfate synthase 2 isoform 2 [Pan paniscus] >gi|20178315|sp|O95340.2|PAPS2_HUMAN RecName:…
4522	NP_004654	ras-related protein Rab-11A isoform 1 [Homo sapiens] >gi|13592148|ref|NP_112414.1| ras-related protein Rab-11A [Rattus norvegicus] >gi|31980840|ref|NP_059078.2| ras-related protein Rab-11A [Mus musculus] >gi|54792725|ref|NP_001003276.1| ras-related protein Rab-11A [Canis lupus familiaris] >gi|72535192|ref|NP_001026958.1| ras-related protein Rab-11A [Sus scrofa] >gi|126722661|ref|NP_001075720.1| r…
45634	NP_004652	cell division cycle protein 23 homolog [Homo sapiens] >gi|254763423|sp|Q9UJX2.3|CDC23_HUMAN RecName: Full=Cell division cycle protein 23 homolog; AltName: Full=Anaphase-promoting complex subunit 8; Short=APC8; AltName: Full=Cyclosome subunit 8 >gi|119582558|gb|EAW62154.1| CDC23 (cell division cycle 23, yeast, homolog), isoform CRA_a [Homo sapiens] >gi|119582560|gb|EAW62156.1| CDC23 (cell division…
100911	NP_004604	protein-glutamine gamma-glutamyltransferase 2 isoform a [Homo sapiens] >gi|397466639|ref|XP_003805058.1| PREDICTED: protein-glutamine gamma-glutamyltransferase 2 isoform 1 [Pan paniscus] >gi|20141877|sp|P21980.2|TGM2_HUMAN RecName: Full=Protein-glutamine gamma-glutamyltransferase 2; AltName: Full=Tissue transglutaminase; AltName: Full=Transglutaminase C; Short=TG(C); Short=TGC; Short=TGase C; Alt…
2216	NP_004590	sterol regulatory element-binding protein 2 [Homo sapiens] >gi|116242800|sp|Q12772.2|SRBP2_HUMAN RecName: Full=Sterol regulatory element-binding protein 2; Short=SREBP-2; AltName: Full=Class D basic helix-loop-helix protein 2; Short=bHLHd2; AltName: Full=Sterol regulatory element-binding transcription factor 2; Contains: RecName: Full=Processed sterol regulatory element-binding protein 2 >gi|3344…
28635	NP_004580	protein SCO1 homolog, mitochondrial [Homo sapiens] >gi|8134663|sp|O75880.1|SCO1_HUMAN RecName: Full=Protein SCO1 homolog, mitochondrial; Flags: Precursor >gi|9963787|gb|AAG09693.1|AF183424_1 SCO1/2 protein [Homo sapiens] >gi|3599966|gb|AAD08641.1| h-sco1 [Homo sapiens] >gi|10834819|gb|AAG23836.1| cytochrome oxidase deficient in yeast homolog 1 [Homo sapiens] >gi|15930128|gb|AAH15504.1| SCO cytoch…
28537	NP_004577	ribosomal protein S6 kinase alpha-3 [Homo sapiens] >gi|296235102|ref|XP_002762752.1| PREDICTED: ribosomal protein S6 kinase alpha-3 isoform 1 [Callithrix jacchus] >gi|297709552|ref|XP_002831491.1| PREDICTED: ribosomal protein S6 kinase alpha-3 isoform 1 [Pongo abelii] >gi|397497621|ref|XP_003819605.1| PREDICTED: ribosomal protein S6 kinase alpha-3 [Pan paniscus] >gi|1730070|sp|P51812.1|KS6A3_HUMA…
101272	NP_004568	phosphoserine phosphatase [Homo sapiens] >gi|207080054|ref|NP_001128794.1| phosphoserine phosphatase [Pongo abelii] >gi|62900926|sp|Q5RB83.1|SERB_PONAB RecName: Full=Phosphoserine phosphatase; Short=PSP; Short=PSPase; AltName: Full=O-phosphoserine phosphohydrolase >gi|62906870|sp|P78330.2|SERB_HUMAN RecName: Full=Phosphoserine phosphatase; Short=PSP; Short=PSPase; AltName: Full=L-3-phosphoserine …
48871	NP_004560	phosphatidylinositol N-acetylglucosaminyltransferase subunit H [Homo sapiens] >gi|297695355|ref|XP_002824911.1| PREDICTED: phosphatidylinositol N-acetylglucosaminyltransferase subunit H [Pongo abelii] >gi|332842542|ref|XP_001136096.2| PREDICTED: phosphatidylinositol N-acetylglucosaminyltransferase subunit H-like [Pan troglodytes] >gi|397507264|ref|XP_003824123.1| PREDICTED: phosphatidylinositol N…
31529	NP_004544	NADH dehydrogenase [ubiquinone] iron-sulfur protein 6, mitochondrial precursor [Homo sapiens] >gi|194306607|ref|NP_001123606.1| NADH dehydrogenase [ubiquinone] iron-sulfur protein 6, mitochondrial precursor [Pan troglodytes] >gi|332228149|ref|XP_003263253.1| PREDICTED: NADH dehydrogenase [ubiquinone] iron-sulfur protein 6, mitochondrial-like [Nomascus leucogenys] >gi|397473024|ref|XP_003808023.1|…
4857	NP_004543	NADH dehydrogenase [ubiquinone] iron-sulfur protein 5 [Homo sapiens] >gi|115392043|ref|NP_001065257.1| NADH dehydrogenase [ubiquinone] iron-sulfur protein 5 [Pan troglodytes] >gi|297206823|ref|NP_001171908.1| NADH dehydrogenase [ubiquinone] iron-sulfur protein 5 [Homo sapiens] >gi|397488987|ref|XP_003815519.1| PREDICTED: NADH dehydrogenase [ubiquinone] iron-sulfur protein 5 isoform 1 [Pan paniscu…
15210	NP_004535	NADH dehydrogenase [ubiquinone] 1 alpha subcomplex subunit 10, mitochondrial precursor [Homo sapiens] >gi|6093592|sp|O95299.1|NDUAA_HUMAN RecName: Full=NADH dehydrogenase [ubiquinone] 1 alpha subcomplex subunit 10, mitochondrial; AltName: Full=Complex I-42kD; Short=CI-42kD; AltName: Full=NADH-ubiquinone oxidoreductase 42 kDa subunit; Flags: Precursor >gi|4191348|gb|AAD09755.1| NADH-ubiquinone oxi…
15018	NP_004530	asparagine--tRNA ligase, cytoplasmic [Homo sapiens] >gi|3915059|sp|O43776.1|SYNC_HUMAN RecName: Full=Asparagine--tRNA ligase, cytoplasmic; AltName: Full=Asparaginyl-tRNA synthetase; Short=AsnRS >gi|2764505|emb|CAA04008.1| asparaginyl-tRNA synthetase [Homo sapiens] >gi|3894218|dbj|BAA34600.1| Asparaginyl tRNA Synthetase [Homo sapiens] >gi|12804549|gb|AAH01687.1| Asparaginyl-tRNA synthetase [Homo s…
50832	NP_004520	protein AF-9 [Homo sapiens] >gi|332222535|ref|XP_003260425.1| PREDICTED: protein AF-9 isoform 1 [Nomascus leucogenys] >gi|215273971|sp|P42568.2|AF9_HUMAN RecName: Full=Protein AF-9; AltName: Full=ALL1-fused gene from chromosome 9 protein; AltName: Full=Myeloid/lymphoid or mixed-lineage leukemia translocated to chromosome 3 protein; AltName: Full=YEATS domain-containing protein 3 >gi|55665051|emb|…
36116	NP_004514	kinesin-like protein KIF11 [Homo sapiens] >gi|116242604|sp|P52732.2|KIF11_HUMAN RecName: Full=Kinesin-like protein KIF11; AltName: Full=Kinesin-like protein 1; AltName: Full=Kinesin-like spindle protein HKSP; AltName: Full=Kinesin-related motor protein Eg5; AltName: Full=Thyroid receptor-interacting protein 5; Short=TR-interacting protein 5; Short=TRIP-5 >gi|1171153|gb|AAA86132.1| kinesin-like sp…
7384	NP_004512	kinesin-1 heavy chain [Homo sapiens] >gi|417216|sp|P33176.1|KINH_HUMAN RecName: Full=Kinesin-1 heavy chain; AltName: Full=Conventional kinesin heavy chain; AltName: Full=Ubiquitous kinesin heavy chain; Short=UKHC >gi|34083|emb|CAA46703.1| kinesin heavy chain [Homo sapiens] >gi|55662983|emb|CAH71618.1| kinesin family member 5B [Homo sapiens] >gi|116497167|gb|AAI26280.1| Kinesin family member 5B [H…
2862	NP_004506	interleukin enhancer-binding factor 2 [Mus musculus] >gi|24234747|ref|NP_004506.2| interleukin enhancer-binding factor 2 isoform 1 [Homo sapiens] >gi|207079937|ref|NP_001128737.1| DKFZP469C1132 protein [Pongo abelii] >gi|388490394|ref|NP_001253102.1| interleukin enhancer binding factor 2, 45kDa [Macaca mulatta] >gi|57089135|ref|XP_537263.1| PREDICTED: interleukin enhancer-binding factor 2 isoform…
974	NP_004499	isopentenyl-diphosphate Delta-isomerase 1 [Homo sapiens] >gi|119606927|gb|EAW86521.1| isopentenyl-diphosphate delta isomerase 1, isoform CRA_b [Homo sapiens] >gi|194383392|dbj|BAG64667.1| unnamed protein product [Homo sapiens]
56093	NP_004498	checkpoint protein HUS1 [Homo sapiens] >gi|114613293|ref|XP_519090.2| PREDICTED: checkpoint protein HUS1 isoform 2 [Pan troglodytes] >gi|397468407|ref|XP_003805878.1| PREDICTED: checkpoint protein HUS1 [Pan paniscus] >gi|74735462|sp|O60921.1|HUS1_HUMAN RecName: Full=Checkpoint protein HUS1; Short=hHUS1 >gi|238537833|pdb|3G65|C Chain C, Crystal Structure Of The Human Rad9-Rad1-Hus1 Dna Damage Chec…
25653	NP_004490	heterogeneous nuclear ribonucleoprotein A/B isoform b [Homo sapiens] >gi|12803583|gb|AAH02625.1| Heterogeneous nuclear ribonucleoprotein A/B [Homo sapiens] >gi|13528732|gb|AAH04561.1| Heterogeneous nuclear ribonucleoprotein A/B [Homo sapiens] >gi|13905354|gb|AAH01616.1| Heterogeneous nuclear ribonucleoprotein A/B [Homo sapiens] >gi|14424683|gb|AAH09359.1| Heterogeneous nuclear ribonucleoprotein A…
30717	NP_004473	polypeptide N-acetylgalactosaminyltransferase 3 [Homo sapiens] >gi|209572629|sp|Q14435.2|GALT3_HUMAN RecName: Full=Polypeptide N-acetylgalactosaminyltransferase 3; AltName: Full=Polypeptide GalNAc transferase 3; Short=GalNAc-T3; Short=pp-GaNTase 3; AltName: Full=Protein-UDP acetylgalactosaminyltransferase 3; AltName: Full=UDP-GalNAc:polypeptide N-acetylgalactosaminyltransferase 3 >gi|62822129|gb|…
46959	NP_004472	polypeptide N-acetylgalactosaminyltransferase 2 precursor [Homo sapiens] >gi|51315838|sp|Q10471.1|GALT2_HUMAN RecName: Full=Polypeptide N-acetylgalactosaminyltransferase 2; AltName: Full=Polypeptide GalNAc transferase 2; Short=GalNAc-T2; Short=pp-GaNTase 2; AltName: Full=Protein-UDP acetylgalactosaminyltransferase 2; AltName: Full=UDP-GalNAc:polypeptide N-acetylgalactosaminyltransferase 2; Contai…
5032	NP_004459	four and a half LIM domains protein 3 isoform 1 [Homo sapiens] >gi|209572768|sp|Q13643.4|FHL3_HUMAN RecName: Full=Four and a half LIM domains protein 3; Short=FHL-3; AltName: Full=Skeletal muscle LIM-protein 2; Short=SLIM-2 >gi|12655007|gb|AAH01351.1| Four and a half LIM domains 3 [Homo sapiens] >gi|15079780|gb|AAH11697.1| Four and a half LIM domains 3 [Homo sapiens] >gi|30582943|gb|AAP35701.1| f…
161	NP_004452	phenylalanine--tRNA ligase alpha subunit [Homo sapiens] >gi|12643946|sp|Q9Y285.3|SYFA_HUMAN RecName: Full=Phenylalanine--tRNA ligase alpha subunit; AltName: Full=CML33; AltName: Full=Phenylalanyl-tRNA synthetase alpha subunit; Short=PheRS >gi|290790147|pdb|3L4G|A Chain A, Crystal Structure Of Homo Sapiens Cytoplasmic Phenylalanyl-T Synthetase >gi|290790149|pdb|3L4G|C Chain C, Crystal Structure Of…
39679	NP_004448	long-chain-fatty-acid--CoA ligase 3 [Homo sapiens] >gi|42794754|ref|NP_976251.1| long-chain-fatty-acid--CoA ligase 3 [Homo sapiens] >gi|114583610|ref|XP_001166511.1| PREDICTED: long-chain-fatty-acid--CoA ligase 3 isoform 6 [Pan troglodytes] >gi|114583612|ref|XP_001166550.1| PREDICTED: long-chain-fatty-acid--CoA ligase 3 isoform 7 [Pan troglodytes] >gi|397495778|ref|XP_003818723.1| PREDICTED: long…
39122	NP_004444	electron transfer flavoprotein-ubiquinone oxidoreductase, mitochondrial precursor [Homo sapiens] >gi|292495008|sp|Q16134.2|ETFD_HUMAN RecName: Full=Electron transfer flavoprotein-ubiquinone oxidoreductase, mitochondrial; Short=ETF-QO; Short=ETF-ubiquinone oxidoreductase; AltName: Full=Electron-transferring-flavoprotein dehydrogenase; Short=ETF dehydrogenase; Flags: Precursor
9987	NP_004441	enhancer of rudimentary homolog [Homo sapiens] >gi|6679685|ref|NP_031977.1| enhancer of rudimentary homolog [Mus musculus] >gi|77735625|ref|NP_001029508.1| enhancer of rudimentary homolog [Bos taurus] >gi|147900462|ref|NP_001083823.1| enhancer of rudimentary homolog [Xenopus laevis] >gi|284447343|ref|NP_001165200.1| enhancer of rudimentary homolog [Xenopus laevis] >gi|297632416|ref|NP_001172092.1…
17378	NP_004426	endonuclease G, mitochondrial precursor [Homo sapiens] >gi|317373579|sp|Q14249.4|NUCG_HUMAN RecName: Full=Endonuclease G, mitochondrial; Short=Endo G; Flags: Precursor >gi|55960038|emb|CAI15412.1| endonuclease G [Homo sapiens] >gi|311347658|gb|ADP90774.1| mitochondrial endonuclease G [Homo sapiens] >gi|311347660|gb|ADP90775.1| mitochondrial endonuclease G [Homo sapiens] >gi|311347662|gb|ADP90776.…
9591	NP_004421	early growth response protein 3 isoform 1 [Homo sapiens] >gi|114619235|ref|XP_001157715.1| PREDICTED: early growth response protein 3 isoform 1 [Pan troglodytes] >gi|296221767|ref|XP_002756888.1| PREDICTED: early growth response protein 3 isoform 1 [Callithrix jacchus] >gi|395739481|ref|XP_003777266.1| PREDICTED: early growth response protein 3 [Pongo abelii] >gi|397506236|ref|XP_003823637.1| PRE…
31822	NP_004420	ephrin-B1 precursor [Homo sapiens] >gi|1706668|sp|P98172.1|EFNB1_HUMAN RecName: Full=Ephrin-B1; AltName: Full=EFL-3; AltName: Full=ELK ligand; Short=ELK-L; AltName: Full=EPH-related receptor tyrosine kinase ligand 2; Short=LERK-2; Flags: Precursor >gi|538367|gb|AAA53093.1| LERK-2 [Homo sapiens] >gi|567006|gb|AAA52369.1| ELK receptor tyrosine kinase ligand [Homo sapiens] >gi|1783361|gb|AAB41127.1|…
91724	NP_004373	corticotropin-releasing factor receptor 1 isoform 2 precursor [Homo sapiens] >gi|408690|gb|AAA35718.1| corticotropin releasing factor receptor, partial [Homo sapiens] >gi|436119|emb|CAA51052.1| corticotrophin releasing factor receptor [Homo sapiens] >gi|38425093|gb|AAR19768.1| corticotropin releasing hormone receptor 1 [Homo sapiens] >gi|67678368|gb|AAH96836.1| Corticotropin releasing hormone rec…
3562	NP_004362	coatomer subunit alpha isoform 2 [Homo sapiens] >gi|205371746|sp|P53621.2|COPA_HUMAN RecName: Full=Coatomer subunit alpha; AltName: Full=Alpha-coat protein; Short=Alpha-COP; AltName: Full=HEP-COP; Short=HEPCOP; Contains: RecName: Full=Xenin; AltName: Full=Xenopsin-related peptide; Contains: RecName: Full=Proxenin >gi|55959859|emb|CAI15005.1| coatomer protein complex, subunit alpha [Homo sapiens] …
22827	NP_004350	ubiquitin-conjugating enzyme E2 R1 [Homo sapiens] >gi|2507505|sp|P49427.2|UB2R1_HUMAN RecName: Full=Ubiquitin-conjugating enzyme E2 R1; AltName: Full=Ubiquitin-conjugating enzyme E2-32 kDa complementing; AltName: Full=Ubiquitin-conjugating enzyme E2-CDC34; AltName: Full=Ubiquitin-protein ligase R1 >gi|14602656|gb|AAH09850.1| Cell division cycle 34 homolog (S. cerevisiae) [Homo sapiens] >gi|173903…
38774	NP_004332	CAD protein [Homo sapiens] >gi|50403731|sp|P27708.3|PYR1_HUMAN RecName: Full=CAD protein; Includes: RecName: Full=Glutamine-dependent carbamoyl-phosphate synthase; Includes: RecName: Full=Aspartate carbamoyltransferase; Includes: RecName: Full=Dihydroorotase >gi|41351087|gb|AAH65510.1| Carbamoyl-phosphate synthetase 2, aspartate transcarbamylase, and dihydroorotase [Homo sapiens] >gi|119621017|gb…
77311	NP_004319	mitochondrial chaperone BCS1 [Homo sapiens] >gi|119964730|ref|NP_001073335.1| mitochondrial chaperone BCS1 [Homo sapiens] >gi|383087730|ref|NP_001244271.1| mitochondrial chaperone BCS1 [Homo sapiens] >gi|383087732|ref|NP_001244272.1| mitochondrial chaperone BCS1 [Homo sapiens] >gi|383087736|ref|NP_001244273.1| mitochondrial chaperone BCS1 [Homo sapiens] >gi|397495680|ref|XP_003818675.1| PREDICTED…
7831	NP_004308	ATPase ASNA1 [Homo sapiens] >gi|149643047|ref|NP_001092334.1| ATPase ASNA1 [Bos taurus] >gi|73986507|ref|XP_533904.2| PREDICTED: ATPase ASNA1 isoform 1 [Canis lupus familiaris] >gi|296233029|ref|XP_002761823.1| PREDICTED: ATPase ASNA1 [Callithrix jacchus] >gi|297703724|ref|XP_002828780.1| PREDICTED: ATPase ASNA1 [Pongo abelii] >gi|301771211|ref|XP_002921047.1| PREDICTED: ATPase ASNA1-like [Ailuro…
43281	NP_004292	actin-like protein 6A isoform 1 [Homo sapiens] >gi|157151775|ref|NP_001098029.1| actin-like protein 6A [Macaca mulatta] >gi|296224631|ref|XP_002758129.1| PREDICTED: actin-like protein 6A [Callithrix jacchus] >gi|332818431|ref|XP_003310168.1| PREDICTED: actin-like 6A isoform 1 [Pan troglodytes] >gi|397524023|ref|XP_003832013.1| PREDICTED: actin-like protein 6A [Pan paniscus] >gi|23396463|sp|O96019…
12130	NP_004288	guanine nucleotide-binding protein subunit alpha-14 [Homo sapiens] >gi|6016102|sp|O95837.1|GNA14_HUMAN RecName: Full=Guanine nucleotide-binding protein subunit alpha-14; Short=G alpha-14; Short=G-protein subunit alpha-14 >gi|20147699|gb|AAM12617.1|AF493903_1 guanine nucleotide binding protein alpha 14 [Homo sapiens] >gi|4336774|gb|AAD17944.1| G-protein alpha subunit 14 [Homo sapiens] >gi|24081079…
7508	NP_004270	mitochondrial-processing peptidase subunit beta precursor [Homo sapiens] >gi|29840827|sp|O75439.2|MPPB_HUMAN RecName: Full=Mitochondrial-processing peptidase subunit beta; AltName: Full=Beta-MPP; AltName: Full=P-52; Flags: Precursor >gi|119603732|gb|EAW83326.1| peptidase (mitochondrial processing) beta, isoform CRA_b [Homo sapiens]
12212	NP_004266	mediator of RNA polymerase II transcription subunit 20 [Homo sapiens] >gi|350536321|ref|NP_001233419.1| mediator of RNA polymerase II transcription subunit 20 [Pan troglodytes] >gi|297678109|ref|XP_002816923.1| PREDICTED: mediator of RNA polymerase II transcription subunit 20 isoform 1 [Pongo abelii] >gi|332234265|ref|XP_003266331.1| PREDICTED: mediator of RNA polymerase II transcription subunit …
4183	NP_004246	cytochrome c oxidase subunit 5A, mitochondrial precursor [Homo sapiens] >gi|218511986|sp|P20674.2|COX5A_HUMAN RecName: Full=Cytochrome c oxidase subunit 5A, mitochondrial; AltName: Full=Cytochrome c oxidase polypeptide Va; Flags: Precursor >gi|18999392|gb|AAH24240.1| Cytochrome c oxidase subunit Va [Homo sapiens] >gi|47115235|emb|CAG28577.1| COX5A [Homo sapiens] >gi|118480617|gb|ABK92283.1| mitoc…
1593	NP_004238	116 kDa U5 small nuclear ribonucleoprotein component isoform a [Homo sapiens] >gi|385298678|ref|NP_001245282.1| 116 kDa U5 small nuclear ribonucleoprotein component isoform a [Homo sapiens] >gi|114666736|ref|XP_001145980.1| PREDICTED: 116 kDa U5 small nuclear ribonucleoprotein component isoform 8 [Pan troglodytes] >gi|397469861|ref|XP_003806557.1| PREDICTED: 116 kDa U5 small nuclear ribonucleopro…
2212	NP_004230	thyroid receptor-interacting protein 11 [Homo sapiens] >gi|292495059|sp|Q15643.3|TRIPB_HUMAN RecName: Full=Thyroid receptor-interacting protein 11; Short=TR-interacting protein 11; Short=TRIP-11; AltName: Full=Clonal evolution-related gene on chromosome 14 protein; AltName: Full=Golgi-associated microtubule-binding protein 210; Short=GMAP-210; AltName: Full=Trip230 >gi|119601874|gb|EAW81468.1| th…
93744	NP_004228	pachytene checkpoint protein 2 homolog isoform 1 [Homo sapiens] >gi|85541056|sp|Q15645.2|PCH2_HUMAN RecName: Full=Pachytene checkpoint protein 2 homolog; AltName: Full=Human papillomavirus type 16 E1 protein-binding protein; Short=16E1-BP; Short=HPV16 E1 protein-binding protein; AltName: Full=Thyroid hormone receptor interactor 13; AltName: Full=Thyroid receptor-interacting protein 13; Short=TR-i…
35143	NP_004218	cytohesin-3 [Homo sapiens] >gi|353411963|ref|NP_001238790.1| cytohesin-3 [Pan troglodytes] >gi|297679839|ref|XP_002817724.1| PREDICTED: cytohesin-3 [Pongo abelii] >gi|332265915|ref|XP_003281960.1| PREDICTED: cytohesin-3-like [Nomascus leucogenys] >gi|2909437|emb|CAA11686.1| ARNO3 [Homo sapiens] >gi|3297789|emb|CAA06434.1| GRP1 protein [Homo sapiens] >gi|20381106|gb|AAH28717.1| Cytohesin 3 [Homo s…
25542	NP_004175	tryptophan--tRNA ligase, cytoplasmic isoform a [Homo sapiens] >gi|47419916|ref|NP_776049.1| tryptophan--tRNA ligase, cytoplasmic isoform a [Homo sapiens] >gi|332843138|ref|XP_001158843.2| PREDICTED: tryptophanyl-tRNA synthetase, cytoplasmic isoform 6 [Pan troglodytes] >gi|397525938|ref|XP_003832904.1| PREDICTED: tryptophan--tRNA ligase, cytoplasmic isoform 1 [Pan paniscus] >gi|397525940|ref|XP_00…
45427	NP_004166	small nuclear ribonucleoprotein Sm D3 [Homo sapiens] >gi|13385598|ref|NP_080371.1| small nuclear ribonucleoprotein Sm D3 [Mus musculus] >gi|56119060|ref|NP_001007839.1| small nuclear ribonucleoprotein Sm D3 [Gallus gallus] >gi|62859245|ref|NP_001017093.1| small nuclear ribonucleoprotein D3 polypeptide 18kDa [Xenopus (Silurana) tropicalis] >gi|148230601|ref|NP_001084936.1| small nuclear ribonucleo…
58569	NP_004162	excitatory amino acid transporter 2 isoform 1 [Homo sapiens] >gi|332836159|ref|XP_003313030.1| PREDICTED: excitatory amino acid transporter 2 isoform 1 [Pan troglodytes] >gi|3041668|sp|P43004.2|EAA2_HUMAN RecName: Full=Excitatory amino acid transporter 2; AltName: Full=Glutamate/aspartate transporter II; AltName: Full=Sodium-dependent glutamate/aspartate transporter 2; AltName: Full=Solute carrie…
44351	NP_004160	serine hydroxymethyltransferase, cytosolic isoform 1 [Homo sapiens] >gi|462184|sp|P34896.1|GLYC_HUMAN RecName: Full=Serine hydroxymethyltransferase, cytosolic; Short=SHMT; AltName: Full=Glycine hydroxymethyltransferase; AltName: Full=Serine methylase >gi|307422|gb|AAA63257.1| serine hydroxymethyltransferase [Homo sapiens] >gi|438636|gb|AAA36020.1| serine hydroxymethyltransferase [Homo sapiens] >g…
18395	NP_004153	ras-related protein Rab-5A [Homo sapiens] >gi|1346958|sp|P20339.2|RAB5A_HUMAN RecName: Full=Ras-related protein Rab-5A >gi|20379048|gb|AAM21084.1|AF498936_1 small GTP binding protein RAB5A [Homo sapiens] >gi|27462979|gb|AAO15677.1|AF464088_1 cervical cancer oncogene 10 protein [Homo sapiens] >gi|12654847|gb|AAH01267.1| RAB5A, member RAS oncogene family [Homo sapiens] >gi|17390678|gb|AAH18288.1| R…
17472	NP_004152	ras-related protein Rab-1A isoform 1 [Homo sapiens] >gi|6679587|ref|NP_033022.1| ras-related protein Rab-1A [Mus musculus] >gi|45433570|ref|NP_112352.2| ras-related protein Rab-1A [Rattus norvegicus] >gi|55741705|ref|NP_001003153.1| ras-related protein Rab-1A [Canis lupus familiaris] >gi|381140057|ref|NP_001244201.1| RAB1A, member RAS oncogene family [Macaca mulatta] >gi|149727528|ref|XP_00149334…
69823	NP_004148	cAMP-dependent protein kinase type II-alpha regulatory subunit [Homo sapiens] >gi|125198|sp|P13861.2|KAP2_HUMAN RecName: Full=cAMP-dependent protein kinase type II-alpha regulatory subunit >gi|29648|emb|CAA33094.1| unnamed protein product [Homo sapiens] >gi|119585329|gb|EAW64925.1| protein kinase, cAMP-dependent, regulatory, type II, alpha, isoform CRA_a [Homo sapiens] >gi|119585332|gb|EAW64928.1…
3495	NP_004125	stress-70 protein, mitochondrial precursor [Homo sapiens] >gi|21264428|sp|P38646.2|GRP75_HUMAN RecName: Full=Stress-70 protein, mitochondrial; AltName: Full=75 kDa glucose-regulated protein; Short=GRP-75; AltName: Full=Heat shock 70 kDa protein 9; AltName: Full=Mortalin; Short=MOT; AltName: Full=Peptide-binding protein 74; Short=PBP74; Flags: Precursor >gi|95045146|gb|ABF50973.1| heat shock 70kDa…
8734	NP_004115	glia maturation factor beta [Homo sapiens] >gi|155372193|ref|NP_001094707.1| glia maturation factor beta [Bos taurus] >gi|197101277|ref|NP_001126503.1| glia maturation factor beta [Pongo abelii] >gi|332237137|ref|XP_003267759.1| PREDICTED: glia maturation factor beta-like [Nomascus leucogenys] >gi|395838547|ref|XP_003792175.1| PREDICTED: glia maturation factor beta [Otolemur garnettii] >gi|465775…
32967	NP_004107	peptidyl-prolyl cis-trans isomerase FKBP1B isoform a [Homo sapiens] >gi|148229949|ref|NP_001091627.1| peptidyl-prolyl cis-trans isomerase FKBP1B [Bos taurus] >gi|388454796|ref|NP_001253652.1| peptidyl-prolyl cis-trans isomerase FKBP1B [Macaca mulatta] >gi|73980609|ref|XP_853461.1| PREDICTED: peptidyl-prolyl cis-trans isomerase FKBP1B isoform 2 [Canis lupus familiaris] >gi|296224381|ref|XP_0027580…
24717	NP_004102	flap endonuclease 1 [Homo sapiens] >gi|114637922|ref|XP_001149352.1| PREDICTED: flap endonuclease 1 isoform 2 [Pan troglodytes] >gi|297688500|ref|XP_002821719.1| PREDICTED: flap endonuclease 1 isoform 1 [Pongo abelii] >gi|297688502|ref|XP_002821720.1| PREDICTED: flap endonuclease 1 isoform 2 [Pongo abelii] >gi|332836633|ref|XP_001149490.2| PREDICTED: flap endonuclease 1 isoform 4 [Pan troglodytes…
2150	NP_004068	citrate synthase, mitochondrial precursor [Homo sapiens] >gi|57015285|sp|O75390.2|CISY_HUMAN RecName: Full=Citrate synthase, mitochondrial; Flags: Precursor >gi|14603295|gb|AAH10106.1| CS protein [Homo sapiens] >gi|22760738|dbj|BAC11314.1| unnamed protein product [Homo sapiens] >gi|48734791|gb|AAH72016.1| Citrate synthase [Homo sapiens] >gi|119617329|gb|EAW96923.1| citrate synthase, isoform CRA_a…
5137	NP_004060	AP-2 complex subunit sigma [Rattus norvegicus] >gi|70906430|ref|NP_004060.2| AP-2 complex subunit sigma isoform AP17 [Homo sapiens] >gi|115497184|ref|NP_001069546.1| AP-2 complex subunit sigma [Bos taurus] >gi|161086984|ref|NP_941015.2| AP-2 complex subunit sigma [Mus musculus] >gi|197101227|ref|NP_001125999.1| AP-2 complex subunit sigma [Pongo abelii] >gi|346986460|ref|NP_001231381.1| AP-2 compl…
36479	NP_004044	bystin [Homo sapiens] >gi|108884834|sp|Q13895.3|BYST_HUMAN RecName: Full=Bystin >gi|29792064|gb|AAH50645.1| Bystin-like [Homo sapiens] >gi|56611121|gb|AAH62627.2| Bystin-like [Homo sapiens] >gi|119624474|gb|EAX04069.1| bystin-like [Homo sapiens]
2939	NP_004035	bifunctional purine biosynthesis protein PURH [Homo sapiens] >gi|397466637|ref|XP_003805057.1| PREDICTED: bifunctional purine biosynthesis protein PURH-like [Pan paniscus] >gi|23831360|sp|P31939.3|PUR9_HUMAN RecName: Full=Bifunctional purine biosynthesis protein PURH; Includes: RecName: Full=Phosphoribosylaminoimidazolecarboxamide formyltransferase; AltName: Full=5-aminoimidazole-4-carboxamide ri…
15418	NP_004031	rho-related GTP-binding protein RhoB precursor [Homo sapiens] >gi|6680726|ref|NP_031509.1| rho-related GTP-binding protein RhoB precursor [Mus musculus] >gi|11968136|ref|NP_071987.1| rho-related GTP-binding protein RhoB precursor [Rattus norvegicus] >gi|118150946|ref|NP_001071390.1| rho-related GTP-binding protein RhoB precursor [Bos taurus] >gi|178056602|ref|NP_001116661.1| rho-related GTP-bindi…
17379	NP_003960	NEDD8-conjugating enzyme Ubc12 [Homo sapiens] >gi|21704162|ref|NP_663553.1| NEDD8-conjugating enzyme Ubc12 isoform 1 [Mus musculus] >gi|134085789|ref|NP_001076972.1| NEDD8-conjugating enzyme Ubc12 [Bos taurus] >gi|157817518|ref|NP_001101941.1| NEDD8-conjugating enzyme Ubc12 [Rattus norvegicus] >gi|302564686|ref|NP_001181072.1| NEDD8-conjugating enzyme Ubc12 [Macaca mulatta] >gi|291411411|ref|XP_0…
29239	NP_003898	translation initiation factor eIF-2B subunit epsilon [Homo sapiens] >gi|160359049|sp|Q13144.3|EI2BE_HUMAN RecName: Full=Translation initiation factor eIF-2B subunit epsilon; AltName: Full=eIF-2B GDP-GTP exchange factor subunit epsilon
21783	NP_003895	zinc finger protein ZPR1 [Homo sapiens] >gi|6137318|sp|O75312.1|ZPR1_HUMAN RecName: Full=Zinc finger protein ZPR1; AltName: Full=Zinc finger protein 259 >gi|3510462|gb|AAC33514.1| zinc finger protein [Homo sapiens] >gi|13279038|gb|AAH04256.1| Zinc finger protein 259 [Homo sapiens] >gi|15082497|gb|AAH12162.1| Zinc finger protein 259 [Homo sapiens] >gi|16878306|gb|AAH17349.1| Zinc finger protein 25…
2967	NP_003866	GMP synthase [glutamine-hydrolyzing] [Homo sapiens] >gi|1708072|sp|P49915.1|GUAA_HUMAN RecName: Full=GMP synthase [glutamine-hydrolyzing]; AltName: Full=GMP synthetase; AltName: Full=Glutamine amidotransferase >gi|595410|gb|AAA60331.1| guanosine 5'-monophosphate synthetase [Homo sapiens] >gi|15082535|gb|AAH12178.1| Guanine monphosphate synthetase [Homo sapiens] >gi|119599147|gb|EAW78741.1| guanin…
22937	NP_003841	succinyl-CoA ligase [ADP-forming] subunit beta, mitochondrial precursor [Homo sapiens] >gi|94730427|sp|Q9P2R7.3|SUCB1_HUMAN RecName: Full=Succinyl-CoA ligase [ADP-forming] subunit beta, mitochondrial; AltName: Full=ATP-specific succinyl-CoA synthetase subunit beta; AltName: Full=Renal carcinoma antigen NY-REN-39; AltName: Full=Succinyl-CoA synthetase beta-A chain; Short=SCS-betaA; Flags: Precurso…
18400	NP_003839	succinyl-CoA ligase [GDP-forming] subunit beta, mitochondrial isoform 2 precursor [Homo sapiens] >gi|52788292|sp|Q96I99.2|SUCB2_HUMAN RecName: Full=Succinyl-CoA ligase [GDP-forming] subunit beta, mitochondrial; AltName: Full=GTP-specific succinyl-CoA synthetase subunit beta; AltName: Full=Succinyl-CoA synthetase beta-G chain; Short=SCS-betaG; Flags: Precursor >gi|119585860|gb|EAW65456.1| succinat…
58747	NP_003838	peroxisomal membrane protein 11A [Homo sapiens] >gi|62901066|sp|O75192.1|PX11A_HUMAN RecName: Full=Peroxisomal membrane protein 11A; Short=HsPEX11p; AltName: Full=28 kDa peroxisomal integral membrane protein; Short=PMP28; AltName: Full=Peroxin-11A; AltName: Full=Peroxisomal biogenesis factor 11A; AltName: Full=Protein PEX11 homolog alpha; Short=PEX11-alpha >gi|3461892|dbj|BAA32533.1| Pex11p [Homo…
12311	NP_003818	alpha-soluble NSF attachment protein [Homo sapiens] >gi|302564013|ref|NP_001181517.1| alpha-soluble NSF attachment protein [Macaca mulatta] >gi|350539209|ref|NP_001233558.1| alpha-soluble NSF attachment protein [Pan troglodytes] >gi|397486074|ref|XP_003814157.1| PREDICTED: alpha-soluble NSF attachment protein [Pan paniscus] >gi|116242794|sp|P54920.3|SNAA_HUMAN RecName: Full=Alpha-soluble NSF atta…
83875	NP_003725	membrane primary amine oxidase [Homo sapiens] >gi|2501336|sp|Q16853.3|AOC3_HUMAN RecName: Full=Membrane primary amine oxidase; AltName: Full=Copper amine oxidase; AltName: Full=HPAO; AltName: Full=Semicarbazide-sensitive amine oxidase; Short=SSAO; AltName: Full=Vascular adhesion protein 1; Short=VAP-1 >gi|1399032|gb|AAC50919.1| copper monamine oxidase [Homo sapiens] >gi|3283370|gb|AAC25170.1| vas…
20289	NP_003720	RNA 3'-terminal phosphate cyclase isoform b [Homo sapiens] >gi|2500648|sp|O00442.1|RTC1_HUMAN RecName: Full=RNA 3'-terminal phosphate cyclase; Short=RNA cyclase; Short=RNA-3'-phosphate cyclase; AltName: Full=RNA terminal phosphate cyclase domain-containing protein 1; Short=RTC domain-containing protein 1 >gi|2125812|emb|CAA72364.1| phosphate cyclase [Homo sapiens] >gi|55665043|emb|CAH72259.1| RNA…
8386	NP_003701	kunitz-type protease inhibitor 1 isoform 2 precursor [Homo sapiens] >gi|74027265|ref|NP_001027539.1| kunitz-type protease inhibitor 1 isoform 2 precursor [Homo sapiens] >gi|332843569|ref|XP_510316.3| PREDICTED: kunitz-type protease inhibitor 1 isoform 3 [Pan troglodytes] >gi|2924601|dbj|BAA25014.1| hepatocyte growth factor activator inhibitor [Homo sapiens] >gi|13278723|gb|AAH04140.1| Serine pept…
18666	NP_003698	ruvB-like 1 [Homo sapiens] >gi|350537095|ref|NP_001233458.1| ruvB-like 1 [Pan troglodytes] >gi|388454913|ref|NP_001253919.1| ruvB-like 1 [Macaca mulatta] >gi|73984468|ref|XP_848712.1| PREDICTED: ruvB-like 1 isoform 2 [Canis lupus familiaris] >gi|291393338|ref|XP_002713193.1| PREDICTED: RuvB-like 1 [Oryctolagus cuniculus] >gi|296225998|ref|XP_002758741.1| PREDICTED: ruvB-like 1 isoform 1 [Callithr…
42111	NP_003676	far upstream element-binding protein 2 [Homo sapiens] >gi|332852032|ref|XP_512315.3| PREDICTED: far upstream element-binding protein 2 [Pan troglodytes] >gi|313104306|sp|Q92945.4|FUBP2_HUMAN RecName: Full=Far upstream element-binding protein 2; Short=FUSE-binding protein 2; AltName: Full=KH type-splicing regulatory protein; Short=KSRP; AltName: Full=p75 >gi|119589503|gb|EAW69097.1| KH-type splici…
22009	NP_003663	dual specificity protein phosphatase CDC14A isoform 1 [Homo sapiens] >gi|55976620|sp|Q9UNH5.1|CC14A_HUMAN RecName: Full=Dual specificity protein phosphatase CDC14A; AltName: Full=CDC14 cell division cycle 14 homolog A >gi|5732662|gb|AAD49217.1| dual-specificity phosphatase [Homo sapiens] >gi|47777659|gb|AAT38107.1| CDC14 cell division cycle 14 homolog A (S. cerevisiae) [Homo sapiens] >gi|55665698…
22706	NP_003653	pirin [Homo sapiens] >gi|66363697|ref|NP_001018119.1| pirin [Homo sapiens] >gi|14195002|sp|O00625.1|PIR_HUMAN RecName: Full=Pirin; AltName: Full=Probable quercetin 2,3-dioxygenase PIR; Short=Probable quercetinase >gi|1907076|emb|CAA69194.1| pirin [Homo sapiens] >gi|1907078|emb|CAA69195.1| pirin [Homo sapiens] >gi|12803391|gb|AAH02517.1| Pirin (iron-binding nuclear protein) [Homo sapiens] >gi|5469…
12333	NP_003636	very long-chain acyl-CoA synthetase isoform 1 [Homo sapiens] >gi|308153494|sp|O14975.2|S27A2_HUMAN RecName: Full=Very long-chain acyl-CoA synthetase; Short=VLACS; Short=VLCS; AltName: Full=Fatty acid transport protein 2; Short=FATP-2; AltName: Full=Fatty-acid-coenzyme A ligase, very long-chain 1; AltName: Full=Long-chain-fatty-acid--CoA ligase; AltName: Full=Solute carrier family 27 member 2; Alt…
27809	NP_003620	phosphatidylinositol 3-kinase regulatory subunit gamma [Homo sapiens] >gi|166795247|ref|NP_001107644.1| phosphatidylinositol 3-kinase regulatory subunit gamma [Homo sapiens] >gi|317373310|sp|Q92569.2|P55G_HUMAN RecName: Full=Phosphatidylinositol 3-kinase regulatory subunit gamma; Short=PI3-kinase regulatory subunit gamma; Short=PI3K regulatory subunit gamma; Short=PtdIns-3-kinase regulatory subun…
28966	NP_003592	SWI/SNF-related matrix-associated actin-dependent regulator of chromatin subfamily A member 5 [Homo sapiens] >gi|57014128|sp|O60264.1|SMCA5_HUMAN RecName: Full=SWI/SNF-related matrix-associated actin-dependent regulator of chromatin subfamily A member 5; Short=SWI/SNF-related matrix-associated actin-dependent regulator of chromatin A5; AltName: Full=Sucrose nonfermenting protein 2 homolog; Short=…
17881	NP_003585	transcription termination factor 2 [Homo sapiens] >gi|73920148|sp|Q9UNY4.2|TTF2_HUMAN RecName: Full=Transcription termination factor 2; AltName: Full=Lodestar homolog; AltName: Full=RNA polymerase II termination factor; AltName: Full=Transcription release factor 2; Short=F2; Short=HuF2 >gi|55665021|emb|CAH71961.1| transcription termination factor, RNA polymerase II [Homo sapiens] >gi|55959604|emb…
37123	NP_003574	dual specificity tyrosine-phosphorylation-regulated kinase 2 isoform 1 [Homo sapiens] >gi|332221331|ref|XP_003259815.1| PREDICTED: dual specificity tyrosine-phosphorylation-regulated kinase 2-like isoform 1 [Nomascus leucogenys] >gi|397508795|ref|XP_003824827.1| PREDICTED: dual specificity tyrosine-phosphorylation-regulated kinase 2 isoform 1 [Pan paniscus] >gi|397508797|ref|XP_003824828.1| PREDI…
36605	NP_003572	cytoplasmic protein NCK2 isoform A [Homo sapiens] >gi|52630425|ref|NP_001004720.1| cytoplasmic protein NCK2 isoform A [Homo sapiens] >gi|297666983|ref|XP_002811779.1| PREDICTED: cytoplasmic protein NCK2 [Pongo abelii] >gi|332256755|ref|XP_003277480.1| PREDICTED: cytoplasmic protein NCK2 isoform 1 [Nomascus leucogenys] >gi|332256757|ref|XP_003277481.1| PREDICTED: cytoplasmic protein NCK2 isoform 2…
101281	NP_003570	DNA repair and recombination protein RAD54-like [Homo sapiens] >gi|216548193|ref|NP_001136020.1| DNA repair and recombination protein RAD54-like [Homo sapiens] >gi|51316508|sp|Q92698.2|RAD54_HUMAN RecName: Full=DNA repair and recombination protein RAD54-like; AltName: Full=RAD54 homolog; Short=hHR54; Short=hRAD54 >gi|47777671|gb|AAT38113.1| RAD54-like (S. cerevisiae) [Homo sapiens] >gi|56204069|e…
27952	NP_003495	cell division control protein 45 homolog isoform 2 [Homo sapiens] >gi|6685264|sp|O75419.1|CDC45_HUMAN RecName: Full=Cell division control protein 45 homolog; AltName: Full=PORC-PI-1 >gi|3283045|gb|AAC27289.1| CDC45L [Homo sapiens] >gi|4185277|gb|AAD08998.1| CDC45L [Homo sapiens] >gi|13623265|gb|AAH06232.1| CDC45 cell division cycle 45-like (S. cerevisiae) [Homo sapiens] >gi|14603106|gb|AAH10022.1…
69735	NP_003492	peroxisomal acyl-coenzyme A oxidase 3 isoform a [Homo sapiens] >gi|126302512|sp|O15254.2|ACOX3_HUMAN RecName: Full=Peroxisomal acyl-coenzyme A oxidase 3; AltName: Full=Branched-chain acyl-CoA oxidase; Short=BRCACox; AltName: Full=Pristanoyl-CoA oxidase >gi|119602746|gb|EAW82340.1| acyl-Coenzyme A oxidase 3, pristanoyl, isoform CRA_b [Homo sapiens]
12067	NP_003487	transformation/transcription domain-associated protein isoform 2 [Homo sapiens] >gi|4165077|gb|AAD09420.1| TRRAP protein [Homo sapiens] >gi|51094635|gb|EAL23887.1| transformation/transcription domain-associated protein [Homo sapiens] >gi|119597100|gb|EAW76694.1| transformation/transcription domain-associated protein, isoform CRA_b [Homo sapiens]
17064	NP_003479	A-kinase anchor protein 1, mitochondrial precursor [Homo sapiens] >gi|339275974|ref|NP_001229831.1| A-kinase anchor protein 1, mitochondrial precursor [Homo sapiens] >gi|339275976|ref|NP_001229832.1| A-kinase anchor protein 1, mitochondrial precursor [Homo sapiens] >gi|8134304|sp|Q92667.1|AKAP1_HUMAN RecName: Full=A-kinase anchor protein 1, mitochondrial; AltName: Full=A-kinase anchor protein 149…
19488	NP_003472	ubiquitin carboxyl-terminal hydrolase 5 isoform 2 [Homo sapiens] >gi|397499147|ref|XP_003820322.1| PREDICTED: ubiquitin carboxyl-terminal hydrolase 5 isoform 1 [Pan paniscus] >gi|1732411|gb|AAB51314.1| isopeptidase T [Homo sapiens] >gi|13436149|gb|AAH04889.1| Ubiquitin specific peptidase 5 (isopeptidase T) [Homo sapiens] >gi|119609131|gb|EAW88725.1| ubiquitin specific peptidase 5 (isopeptidase T)…
47408	NP_003391	exportin-1 [Homo sapiens] >gi|388453417|ref|NP_001253773.1| exportin-1 [Macaca mulatta] >gi|296223766|ref|XP_002757766.1| PREDICTED: exportin-1 isoform 1 [Callithrix jacchus] >gi|296223770|ref|XP_002757768.1| PREDICTED: exportin-1 isoform 3 [Callithrix jacchus] >gi|68052989|sp|O14980.1|XPO1_HUMAN RecName: Full=Exportin-1; Short=Exp1; AltName: Full=Chromosome region maintenance 1 protein homolog >…
47137	NP_003387	protein Wnt-9b precursor [Homo sapiens] >gi|313104259|sp|O14905.3|WNT9B_HUMAN RecName: Full=Protein Wnt-9b; AltName: Full=Protein Wnt-14b; AltName: Full=Protein Wnt-15; Flags: Precursor >gi|37181546|gb|AAQ88584.1| WNT9B [Homo sapiens]
94759	NP_003374	very low-density lipoprotein receptor isoform a precursor [Homo sapiens] >gi|1730111|sp|P98155.1|VLDLR_HUMAN RecName: Full=Very low-density lipoprotein receptor; Short=VLDL receptor; Short=VLDL-R; Flags: Precursor >gi|391734|dbj|BAA03945.1| very low density lipoprotein receptor [Homo sapiens] >gi|407221|dbj|BAA03969.1| very low density lipoprotein receptor [Homo sapiens] >gi|688371|gb|AAB31735.1|…
30409	NP_003357	cytochrome b-c1 complex subunit 2, mitochondrial precursor [Homo sapiens] >gi|21903482|sp|P22695.3|QCR2_HUMAN RecName: Full=Cytochrome b-c1 complex subunit 2, mitochondrial; AltName: Full=Complex III subunit 2; AltName: Full=Core protein II; AltName: Full=Ubiquinol-cytochrome-c reductase complex core protein 2; Flags: Precursor >gi|12653427|gb|AAH00484.1| UQCRC2 protein [Homo sapiens] >gi|1311193…
8595	NP_003351	2-hydroxyacylsphingosine 1-beta-galactosyltransferase precursor [Homo sapiens] >gi|189491660|ref|NP_001121646.1| 2-hydroxyacylsphingosine 1-beta-galactosyltransferase precursor [Homo sapiens] >gi|1403658|gb|AAC50815.1| UDP-galactose ceramide galactosyl transferase [Homo sapiens] >gi|1407590|gb|AAC50565.1| UDP-Galactose ceramide galactosyl transferase [Homo sapiens] >gi|50959968|gb|AAH75069.1| UGT…
41260	NP_003333	ubiquitin-conjugating enzyme E2 G1 [Homo sapiens] >gi|25742608|ref|NP_073181.1| ubiquitin-conjugating enzyme E2 G1 [Rattus norvegicus] >gi|27754105|ref|NP_080261.2| ubiquitin-conjugating enzyme E2 G1 [Mus musculus] >gi|124249326|ref|NP_001074352.1| ubiquitin-conjugating enzyme E2 G1 [Gallus gallus] >gi|126723237|ref|NP_001075927.1| ubiquitin-conjugating enzyme E2 G1 [Bos taurus] >gi|296201092|ref…
18121	NP_003325	ubiquitin-like modifier-activating enzyme 1 [Homo sapiens] >gi|23510340|ref|NP_695012.1| ubiquitin-like modifier-activating enzyme 1 [Homo sapiens] >gi|24418865|sp|P22314.3|UBA1_HUMAN RecName: Full=Ubiquitin-like modifier-activating enzyme 1; AltName: Full=Protein A1S9; AltName: Full=Ubiquitin-activating enzyme E1 >gi|340072|gb|AAA61246.1| ubiquitin-activating enzyme E1 [Homo sapiens] >gi|1527838…
37495	NP_003304	GDP-L-fucose synthase [Homo sapiens] >gi|13124123|sp|Q13630.1|FCL_HUMAN RecName: Full=GDP-L-fucose synthase; AltName: Full=GDP-4-keto-6-deoxy-D-mannose-3,5-epimerase-4-reductase; AltName: Full=Protein FX; AltName: Full=Red cell NADP(H)-binding protein; AltName: Full=Short-chain dehydrogenase/reductase family 4E member 1 >gi|1381179|gb|AAC50786.1| FX [Homo sapiens] >gi|12804977|gb|AAH01941.1| Tiss…
25731	NP_003302	pleckstrin homology-like domain family A member 2 [Homo sapiens] >gi|84029394|sp|Q53GA4.2|PHLA2_HUMAN RecName: Full=Pleckstrin homology-like domain family A member 2; AltName: Full=Beckwith-Wiedemann syndrome chromosomal region 1 candidate gene C protein; AltName: Full=Imprinted in placenta and liver protein; AltName: Full=Tumor-suppressing STF cDNA 3 protein; AltName: Full=Tumor-suppressing subc…
48237	NP_003301	protein TSSC1 [Homo sapiens] >gi|84029603|sp|Q53HC9.2|TSSC1_HUMAN RecName: Full=Protein TSSC1; AltName: Full=Tumor-suppressing STF cDNA 1 protein; AltName: Full=Tumor-suppressing subchromosomal transferable fragment candidate gene 1 protein >gi|2655037|gb|AAC51911.1| tumor suppressing STF cDNA 1 [Homo sapiens] >gi|12803333|gb|AAH02485.1| Tumor suppressing subtransferable candidate 1 [Homo sapiens…
49094	NP_003282	tripeptidyl-peptidase 2 [Homo sapiens] >gi|34223721|sp|P29144.4|TPP2_HUMAN RecName: Full=Tripeptidyl-peptidase 2; Short=TPP-2; AltName: Full=Tripeptidyl aminopeptidase; AltName: Full=Tripeptidyl-peptidase II; Short=TPP-II >gi|25140230|gb|AAH39905.1| Tripeptidyl peptidase II [Homo sapiens] >gi|55661755|emb|CAH72179.1| tripeptidyl peptidase II [Homo sapiens] >gi|119629464|gb|EAX09059.1| tripeptidyl…
5436	NP_003277	DNA topoisomerase 1 [Homo sapiens] >gi|114682024|ref|XP_514649.2| PREDICTED: DNA topoisomerase 1 [Pan troglodytes] >gi|397511150|ref|XP_003825942.1| PREDICTED: DNA topoisomerase 1 [Pan paniscus] >gi|12644118|sp|P11387.2|TOP1_HUMAN RecName: Full=DNA topoisomerase 1; AltName: Full=DNA topoisomerase I >gi|339804|gb|AAA61206.1| topoisomerase I [Homo sapiens] >gi|56202897|emb|CAI19767.1| topoisomerase…
6222	NP_003244	T-lymphoma invasion and metastasis-inducing protein 1 [Homo sapiens] >gi|152031709|sp|Q13009.2|TIAM1_HUMAN RecName: Full=T-lymphoma invasion and metastasis-inducing protein 1; Short=TIAM-1 >gi|109658500|gb|AAI17193.1| T-cell lymphoma invasion and metastasis 1 [Homo sapiens] >gi|109658822|gb|AAI17197.1| T-cell lymphoma invasion and metastasis 1 [Homo sapiens] >gi|119630300|gb|EAX09895.1| T-cell ly…
24326	NP_003214	transcription factor AP-4 [Homo sapiens] >gi|1729833|sp|Q01664.2|TFAP4_HUMAN RecName: Full=Transcription factor AP-4; AltName: Full=Activating enhancer-binding protein 4; AltName: Full=Class C basic helix-loop-helix protein 41; Short=bHLHc41 >gi|693849|gb|AAB32235.1| AP-4 [Homo sapiens] >gi|14714849|gb|AAH10576.1| Transcription factor AP-4 (activating enhancer binding protein 4) [Homo sapiens] >g…
63331	NP_003164	histone-lysine N-methyltransferase SUV39H1 [Homo sapiens] >gi|386782311|ref|NP_001248256.1| histone-lysine N-methyltransferase SUV39H1 [Macaca mulatta] >gi|332255508|ref|XP_003276874.1| PREDICTED: histone-lysine N-methyltransferase SUV39H1 [Nomascus leucogenys] >gi|397471367|ref|XP_003807267.1| PREDICTED: histone-lysine N-methyltransferase SUV39H1 isoform 1 [Pan paniscus] >gi|25091290|sp|O43463.1…
11857	NP_003133	lupus La protein [Homo sapiens] >gi|114581628|ref|XP_001138273.1| PREDICTED: lupus La protein isoform 5 [Pan troglodytes] >gi|114581630|ref|XP_001138190.1| PREDICTED: lupus La protein isoform 4 [Pan troglodytes] >gi|397507722|ref|XP_003824337.1| PREDICTED: lupus La protein isoform 1 [Pan paniscus] >gi|397507724|ref|XP_003824338.1| PREDICTED: lupus La protein isoform 2 [Pan paniscus] >gi|125985|sp…
25675	NP_003125	signal recognition particle 14 kDa protein [Homo sapiens] >gi|116242801|sp|P37108.2|SRP14_HUMAN RecName: Full=Signal recognition particle 14 kDa protein; Short=SRP14; AltName: Full=18 kDa Alu RNA-binding protein >gi|468209|gb|AAA59066.1| 18 kDa Alu RNA binding protein [Homo sapiens] >gi|23273773|gb|AAH35495.1| Signal recognition particle 14kDa (homologous Alu RNA binding protein) [Homo sapiens] >…
30116	NP_003123	spermidine synthase [Homo sapiens] >gi|134811|sp|P19623.1|SPEE_HUMAN RecName: Full=Spermidine synthase; Short=SPDSY; AltName: Full=Putrescine aminopropyltransferase >gi|338394|gb|AAA60574.1| spermidine synthase [Homo sapiens] >gi|12653087|gb|AAH00309.1| Spermidine synthase [Homo sapiens] >gi|21620021|gb|AAH33106.1| Spermidine synthase [Homo sapiens] >gi|56204109|emb|CAI22104.1| spermidine synthas…
76821	NP_003120	squalene monooxygenase [Homo sapiens] >gi|296439362|sp|Q14534.3|ERG1_HUMAN RecName: Full=Squalene monooxygenase; AltName: Full=Squalene epoxidase; Short=SE >gi|4204675|gb|AAD10823.1| squalene epoxidase [Homo sapiens] >gi|16877565|gb|AAH17033.1| Squalene epoxidase [Homo sapiens] >gi|119612485|gb|EAW92079.1| squalene epoxidase [Homo sapiens] >gi|123995963|gb|ABM85583.1| squalene epoxidase [syntheti…
68440	NP_003039	sodium/hydrogen exchanger 2 precursor [Homo sapiens] >gi|19924293|sp|Q9UBY0.1|SL9A2_HUMAN RecName: Full=Sodium/hydrogen exchanger 2; AltName: Full=Na(+)/H(+) exchanger 2; Short=NHE-2; AltName: Full=Solute carrier family 9 member 2 >gi|5305405|gb|AAD41635.1|AF073299_1 Na+/H+ exchanger isoform 2 [Homo sapiens] >gi|6624113|gb|AAF19248.1|AC007239_1 unknown [Homo sapiens] >gi|119622194|gb|EAX01789.1| …
17535	NP_003038	sodium/hydrogen exchanger 1 [Homo sapiens] >gi|127809|sp|P19634.2|SL9A1_HUMAN RecName: Full=Sodium/hydrogen exchanger 1; AltName: Full=APNH; AltName: Full=Na(+)/H(+) antiporter, amiloride-sensitive; AltName: Full=Na(+)/H(+) exchanger 1; Short=NHE-1; AltName: Full=Solute carrier family 9 member 1 >gi|6649061|gb|AAF21350.1|AF141350_1 sodium/hydrogen exchanger isoform 1 [Homo sapiens] >gi|6649063|gb…
3926	NP_003016	endophilin-A2 isoform 1 [Homo sapiens] >gi|12643797|sp|Q99961.1|SH3G1_HUMAN RecName: Full=Endophilin-A2; AltName: Full=EEN fusion partner of MLL; AltName: Full=Endophilin-2; AltName: Full=Extra eleven-nineteen leukemia fusion gene protein; Short=EEN; AltName: Full=SH3 domain protein 2B; AltName: Full=SH3 domain-containing GRB2-like protein 1 >gi|6120106|gb|AAF04290.1|AF190465_1 SH3-containing pro…
1309	NP_003012	small glutamine-rich tetratricopeptide repeat-containing protein alpha [Homo sapiens] >gi|332851375|ref|XP_003316048.1| PREDICTED: small glutamine-rich tetratricopeptide repeat-containing protein alpha [Pan troglodytes] >gi|8134666|sp|O43765.1|SGTA_HUMAN RecName: Full=Small glutamine-rich tetratricopeptide repeat-containing protein alpha; AltName: Full=Alpha-SGT; AltName: Full=Vpu-binding protein…
20572	NP_002991	succinate dehydrogenase [ubiquinone] iron-sulfur subunit, mitochondrial precursor [Homo sapiens] >gi|114554302|ref|XP_001155516.1| PREDICTED: succinate dehydrogenase [ubiquinone] iron-sulfur subunit, mitochondrial isoform 3 [Pan troglodytes] >gi|397486771|ref|XP_003814497.1| PREDICTED: succinate dehydrogenase [ubiquinone] iron-sulfur subunit, mitochondrial isoform 1 [Pan paniscus] >gi|397486773|r…
20137	NP_002936	replication protein A 70 kDa DNA-binding subunit [Homo sapiens] >gi|1350579|sp|P27694.2|RFA1_HUMAN RecName: Full=Replication protein A 70 kDa DNA-binding subunit; Short=RP-A p70; AltName: Full=Replication factor A protein 1; Short=RF-A protein 1; AltName: Full=Single-stranded DNA-binding protein >gi|337489|gb|AAA36584.1| replication protein A, 70-kDa subunit [Homo sapiens] >gi|17390283|gb|AAH1812…
5360	NP_002931	ATP-binding cassette sub-family E member 1 [Homo sapiens] >gi|108773784|ref|NP_001035809.1| ATP-binding cassette sub-family E member 1 [Homo sapiens] >gi|114205431|ref|NP_056566.2| ATP-binding cassette sub-family E member 1 [Mus musculus] >gi|350538817|ref|NP_001233538.1| ATP-binding cassette sub-family E member 1 [Pan troglodytes] >gi|388454527|ref|NP_001253883.1| ATP-binding cassette sub-family…
39388	NP_002907	replication factor C subunit 4 [Homo sapiens] >gi|31881687|ref|NP_853551.1| replication factor C subunit 4 [Homo sapiens] >gi|1703052|sp|P35249.2|RFC4_HUMAN RecName: Full=Replication factor C subunit 4; AltName: Full=Activator 1 37 kDa subunit; Short=A1 37 kDa subunit; AltName: Full=Activator 1 subunit 4; AltName: Full=Replication factor C 37 kDa subunit; Short=RF-C 37 kDa subunit; Short=RFC37 >g…
45122	NP_002906	replication factor C subunit 3 isoform 1 [Homo sapiens] >gi|332242266|ref|XP_003270307.1| PREDICTED: replication factor C subunit 3 isoform 1 [Nomascus leucogenys] >gi|3915601|sp|P40938.2|RFC3_HUMAN RecName: Full=Replication factor C subunit 3; AltName: Full=Activator 1 38 kDa subunit; Short=A1 38 kDa subunit; AltName: Full=Activator 1 subunit 3; AltName: Full=Replication factor C 38 kDa subunit;…
40559	NP_002892	reticulocalbin-1 precursor [Homo sapiens] >gi|2493462|sp|Q15293.1|RCN1_HUMAN RecName: Full=Reticulocalbin-1; Flags: Precursor >gi|1262329|dbj|BAA07670.1| reticulocalbin [Homo sapiens] >gi|14603330|gb|AAH10120.1| Reticulocalbin 1, EF-hand calcium binding domain [Homo sapiens] >gi|119588633|gb|EAW68227.1| reticulocalbin 1, EF-hand calcium binding domain, isoform CRA_a [Homo sapiens] >gi|119588634|g…
42281	NP_002874	ran GTPase-activating protein 1 [Homo sapiens] >gi|1172922|sp|P46060.1|RAGP1_HUMAN RecName: Full=Ran GTPase-activating protein 1; Short=RanGAP1 >gi|575268|emb|CAA57714.1| RanGAP1 [Homo sapiens] >gi|6572273|emb|CAB63073.1| Ran GTPase activating protein 1 [Homo sapiens] >gi|15559354|gb|AAH14044.1| Ran GTPase activating protein 1 [Homo sapiens] >gi|34783356|gb|AAH41396.1| RANGAP1 protein [Homo sapie…
1039	NP_002862	guanine nucleotide exchange factor MSS4 [Homo sapiens] >gi|2506456|sp|P47224.2|MSS4_HUMAN RecName: Full=Guanine nucleotide exchange factor MSS4; AltName: Full=Rab-interacting factor >gi|1658191|gb|AAB18264.1| guanine nucleotide exchange factor mss4 [Homo sapiens] >gi|17391153|gb|AAH18488.1| RAB interacting factor [Homo sapiens] >gi|23271355|gb|AAH37392.1| RAB interacting factor [Homo sapiens] >gi…
35977	NP_002852	ethanolamine-phosphate cytidylyltransferase isoform 2 [Homo sapiens] >gi|12585314|sp|Q99447.1|PCY2_HUMAN RecName: Full=Ethanolamine-phosphate cytidylyltransferase; AltName: Full=CTP:phosphoethanolamine cytidylyltransferase; AltName: Full=Phosphorylethanolamine transferase >gi|1817548|dbj|BAA12311.1| phosphoethanolamine cytidylyltransferase [Homo sapiens] >gi|12653167|gb|AAH00351.1| Phosphate cyti…
29638	NP_002851	delta-1-pyrroline-5-carboxylate synthase isoform 1 [Homo sapiens] >gi|6226882|sp|P54886.2|P5CS_HUMAN RecName: Full=Delta-1-pyrroline-5-carboxylate synthase; Short=P5CS; AltName: Full=Aldehyde dehydrogenase family 18 member A1; Includes: RecName: Full=Glutamate 5-kinase; Short=GK; AltName: Full=Gamma-glutamyl kinase; Includes: RecName: Full=Gamma-glutamyl phosphate reductase; Short=GPR; AltName: F…
26144	NP_002848	peroxisomal biogenesis factor 19 isoform a [Homo sapiens] >gi|114560653|ref|XP_001171920.1| PREDICTED: peroxisomal biogenesis factor 19 isoform 5 [Pan troglodytes] >gi|729723|sp|P40855.1|PEX19_HUMAN RecName: Full=Peroxisomal biogenesis factor 19; AltName: Full=33 kDa housekeeping protein; AltName: Full=Peroxin-19; AltName: Full=Peroxisomal farnesylated protein; Flags: Precursor >gi|551250|emb|CAA…
68647	NP_002844	cell cycle checkpoint protein RAD1 [Homo sapiens] >gi|197101621|ref|NP_001126246.1| cell cycle checkpoint protein RAD1 [Pongo abelii] >gi|114600660|ref|XP_517813.2| PREDICTED: cell cycle checkpoint protein RAD1 isoform 4 [Pan troglodytes] >gi|397470194|ref|XP_003806716.1| PREDICTED: cell cycle checkpoint protein RAD1 [Pan paniscus] >gi|74735450|sp|O60671.1|RAD1_HUMAN RecName: Full=Cell cycle chec…
13768	NP_002810	polypyrimidine tract-binding protein 1 isoform a [Homo sapiens] >gi|332850812|ref|XP_001172084.2| PREDICTED: polypyrimidine tract-binding protein 1 isoform 1 [Pan troglodytes] >gi|32354|emb|CAA47386.1| nuclear ribonucleoprotein [Homo sapiens] >gi|35772|emb|CAA46444.1| polypirimidine tract binding protein [Homo sapiens] >gi|12803183|gb|AAH02397.1| Polypyrimidine tract binding protein 1 [Homo sapie…
31626	NP_002807	26S proteasome non-ATPase regulatory subunit 12 isoform 1 [Homo sapiens] >gi|388453693|ref|NP_001252782.1| 26S proteasome non-ATPase regulatory subunit 12 [Macaca mulatta] >gi|114670121|ref|XP_511639.2| PREDICTED: 26S proteasome non-ATPase regulatory subunit 12 [Pan troglodytes] >gi|332253989|ref|XP_003276114.1| PREDICTED: 26S proteasome non-ATPase regulatory subunit 12 [Nomascus leucogenys] >gi|…
37873	NP_002803	26S proteasome non-ATPase regulatory subunit 8 [Homo sapiens] >gi|354623078|ref|NP_001238915.1| 26S proteasome non-ATPase regulatory subunit 8 [Pan troglodytes] >gi|397482205|ref|XP_003812323.1| PREDICTED: 26S proteasome non-ATPase regulatory subunit 8 [Pan paniscus] >gi|308153477|sp|P48556.2|PSMD8_HUMAN RecName: Full=26S proteasome non-ATPase regulatory subunit 8; AltName: Full=26S proteasome re…
25773	NP_002801	26S proteasome non-ATPase regulatory subunit 4 [Homo sapiens] >gi|212276244|ref|NP_001131029.1| 26S proteasome non-ATPase regulatory subunit 4 [Pan troglodytes] >gi|397492816|ref|XP_003817316.1| PREDICTED: 26S proteasome non-ATPase regulatory subunit 4 [Pan paniscus] >gi|1709796|sp|P55036.1|PSMD4_HUMAN RecName: Full=26S proteasome non-ATPase regulatory subunit 4; AltName: Full=26S proteasome regu…
25611	NP_002799	26S proteasome non-ATPase regulatory subunit 2 [Homo sapiens] >gi|332818578|ref|XP_001147451.2| PREDICTED: 26S proteasome non-ATPase regulatory subunit 2 isoform 2 [Pan troglodytes] >gi|397470014|ref|XP_003806631.1| PREDICTED: 26S proteasome non-ATPase regulatory subunit 2 [Pan paniscus] >gi|6174930|sp|Q13200.3|PSMD2_HUMAN RecName: Full=26S proteasome non-ATPase regulatory subunit 2; AltName: Ful…
11188	NP_002796	26S protease regulatory subunit 8 [Mus musculus] >gi|13592141|ref|NP_112411.1| 26S protease regulatory subunit 8 [Rattus norvegicus] >gi|24497435|ref|NP_002796.4| 26S protease regulatory subunit 8 isoform 1 [Homo sapiens] >gi|27806101|ref|NP_776866.1| 26S protease regulatory subunit 8 [Bos taurus] >gi|47522792|ref|NP_999148.1| 26S protease regulatory subunit 8 [Sus scrofa] >gi|386782115|ref|NP_00…
13987	NP_002790	proteasome subunit beta type-7 proprotein [Homo sapiens] >gi|17380263|sp|Q99436.1|PSB7_HUMAN RecName: Full=Proteasome subunit beta type-7; AltName: Full=Macropain chain Z; AltName: Full=Multicatalytic endopeptidase complex chain Z; AltName: Full=Proteasome subunit Z; Flags: Precursor >gi|1531533|dbj|BAA07238.1| proteasome subunit z [Homo sapiens] >gi|55859676|emb|CAI10873.1| proteasome (prosome, …
13524	NP_002789	proteasome subunit beta type-6 isoform 1 proprotein [Homo sapiens] >gi|20532407|sp|P28072.4|PSB6_HUMAN RecName: Full=Proteasome subunit beta type-6; AltName: Full=Macropain delta chain; AltName: Full=Multicatalytic endopeptidase complex delta chain; AltName: Full=Proteasome delta chain; AltName: Full=Proteasome subunit Y; Flags: Precursor >gi|12654059|gb|AAH00835.1| Proteasome (prosome, macropain…
14035	NP_002788	proteasome subunit beta type-5 isoform 1 [Homo sapiens] >gi|197099702|ref|NP_001126063.1| proteasome subunit beta type-5 precursor [Pongo abelii] >gi|397473327|ref|XP_003808166.1| PREDICTED: proteasome subunit beta type-5 isoform 1 [Pan paniscus] >gi|397473329|ref|XP_003808167.1| PREDICTED: proteasome subunit beta type-5 isoform 2 [Pan paniscus] >gi|187608890|sp|P28074.3|PSB5_HUMAN RecName: Full=…
10618	NP_002787	proteasome subunit beta type-4 [Homo sapiens] >gi|397492784|ref|XP_003817300.1| PREDICTED: proteasome subunit beta type-4 isoform 1 [Pan paniscus] >gi|397492786|ref|XP_003817301.1| PREDICTED: proteasome subunit beta type-4 isoform 2 [Pan paniscus] >gi|397492788|ref|XP_003817302.1| PREDICTED: proteasome subunit beta type-4 isoform 3 [Pan paniscus] >gi|116242733|sp|P28070.4|PSB4_HUMAN RecName: Full…
12463	NP_002786	proteasome subunit beta type-3 [Homo sapiens] >gi|397477037|ref|XP_003809892.1| PREDICTED: proteasome subunit beta type-3 [Pan paniscus] >gi|20532411|sp|P49720.2|PSB3_HUMAN RecName: Full=Proteasome subunit beta type-3; AltName: Full=Proteasome chain 13; AltName: Full=Proteasome component C10-II; AltName: Full=Proteasome theta chain >gi|15278174|gb|AAH13008.1| Proteasome (prosome, macropain) subun…
25238	NP_002785	proteasome subunit beta type-2 isoform 1 [Homo sapiens] >gi|350534414|ref|NP_001233318.1| proteasome subunit beta type-2 [Pan troglodytes] >gi|383872756|ref|NP_001244354.1| proteasome subunit beta type-2 [Macaca mulatta] >gi|296207459|ref|XP_002750652.1| PREDICTED: proteasome subunit beta type-2 isoform 1 [Callithrix jacchus] >gi|332248600|ref|XP_003273452.1| PREDICTED: proteasome subunit beta ty…
17440	NP_002784	proteasome subunit beta type-1 [Homo sapiens] >gi|114610308|ref|XP_001140101.1| PREDICTED: proteasome subunit beta type-1 isoform 4 [Pan troglodytes] >gi|332825501|ref|XP_003311646.1| PREDICTED: proteasome subunit beta type-1 [Pan troglodytes] >gi|397502108|ref|XP_003821710.1| PREDICTED: proteasome subunit beta type-1 isoform 1 [Pan paniscus] >gi|397502110|ref|XP_003821711.1| PREDICTED: proteasom…
31458	NP_002782	proteasome subunit alpha type-6 [Rattus norvegicus] >gi|23110944|ref|NP_002782.1| proteasome subunit alpha type-6 [Homo sapiens] >gi|114053135|ref|NP_001039427.1| proteasome subunit alpha type-6 [Bos taurus] >gi|302148473|ref|NP_001180482.1| proteasome subunit alpha type-6 [Macaca mulatta] >gi|350534662|ref|NP_001233586.1| proteasome subunit alpha type-6 [Pan troglodytes] >gi|149692835|ref|XP_001…
35061	NP_002781	proteasome subunit alpha type-5 [Mus musculus] >gi|23110942|ref|NP_002781.2| proteasome subunit alpha type-5 isoform 1 [Homo sapiens] >gi|62751982|ref|NP_001015566.1| proteasome subunit alpha type-5 [Bos taurus] >gi|222136590|ref|NP_001138373.1| proteasome subunit alpha type-5 [Sus scrofa] >gi|386780888|ref|NP_001247538.1| proteasome subunit alpha type-5 [Macaca mulatta] >gi|194211033|ref|XP_0019…
11281	NP_002780	proteasome subunit alpha type-4 isoform 1 [Homo sapiens] >gi|77735717|ref|NP_001029553.1| proteasome subunit alpha type-4 [Bos taurus] >gi|156713442|ref|NP_001096137.1| proteasome subunit alpha type-4 isoform 1 [Homo sapiens] >gi|347300165|ref|NP_001231397.1| proteasome subunit alpha type-4 [Sus scrofa] >gi|383873360|ref|NP_001244491.1| proteasome subunit alpha type-4 [Macaca mulatta] >gi|1146583…
4235	NP_002779	proteasome subunit alpha type-3 isoform 1 [Homo sapiens] >gi|386781081|ref|NP_001247825.1| proteasome subunit alpha type-3 [Macaca mulatta] >gi|114653223|ref|XP_001164848.1| PREDICTED: proteasome subunit alpha type-3 isoform 6 [Pan troglodytes] >gi|296215138|ref|XP_002754003.1| PREDICTED: proteasome subunit alpha type-3 isoform 2 [Callithrix jacchus] >gi|297695199|ref|XP_002824839.1| PREDICTED: p…
21501	NP_002778	proteasome subunit alpha type-2 [Homo sapiens] >gi|77736269|ref|NP_001029834.1| proteasome subunit alpha type-2 [Bos taurus] >gi|388453733|ref|NP_001253810.1| proteasome subunit alpha type-2 [Macaca mulatta] >gi|73981673|ref|XP_533078.2| PREDICTED: proteasome subunit alpha type-2 isoform 1 [Canis lupus familiaris] >gi|114613026|ref|XP_528026.2| PREDICTED: proteasome subunit alpha type-2 [Pan trog…
9621	NP_002777	proteasome subunit alpha type-1 isoform 2 [Homo sapiens] >gi|386781932|ref|NP_001247950.1| proteasome subunit alpha type-1 [Macaca mulatta] >gi|291384669|ref|XP_002708872.1| PREDICTED: proteasome alpha 1 subunit [Oryctolagus cuniculus] >gi|296217633|ref|XP_002755033.1| PREDICTED: proteasome subunit alpha type-1 isoform 1 [Callithrix jacchus] >gi|311248177|ref|XP_003123013.1| PREDICTED: proteasome…
25378	NP_002759	charged multivesicular body protein 1a isoform 2 [Homo sapiens] >gi|197099452|ref|NP_001126640.1| charged multivesicular body protein 1a [Pongo abelii] >gi|332846693|ref|XP_003315300.1| PREDICTED: charged multivesicular body protein 1a-like isoform 1 [Pan troglodytes] >gi|332846697|ref|XP_003315302.1| PREDICTED: charged multivesicular body protein 1a-like isoform 3 [Pan troglodytes] >gi|397468304…
21368	NP_002731	protein kinase C iota type [Homo sapiens] >gi|397523930|ref|XP_003831969.1| PREDICTED: protein kinase C iota type [Pan paniscus] >gi|239938658|sp|P41743.2|KPCI_HUMAN RecName: Full=Protein kinase C iota type; AltName: Full=Atypical protein kinase C-lambda/iota; Short=PRKC-lambda/iota; Short=aPKC-lambda/iota; AltName: Full=nPKC-iota >gi|119598919|gb|EAW78513.1| protein kinase C, iota, isoform CRA_a…
8909	NP_002708	serine/threonine-protein phosphatase 2A 55 kDa regulatory subunit B alpha isoform isoform 1 [Homo sapiens] >gi|110625886|ref|NP_082308.1| serine/threonine-protein phosphatase 2A 55 kDa regulatory subunit B alpha isoform isoform 1 [Mus musculus] >gi|255683519|ref|NP_001157492.1| serine/threonine-protein phosphatase 2A 55 kDa regulatory subunit B alpha isoform [Sus scrofa] >gi|283806583|ref|NP_0011…
8993	NP_002696	periplakin [Homo sapiens]
[truncated: 1,959 more rows]
