# Supplementary material for: Differential transcriptomic analyses revealed genes and signaling pathways involved in iono-osmoregulation and cellular remodeling in the gills of euryhaline Mozambique tilapia, Oreochromis mossambicus
Source: BMC Genomics. 2014 Oct 23;15(1):921. doi: 10.1186/1471-2164-15-921 (PMC4213501; doi:10.1186/1471-2164-15-921)
Supplement: Supplementary file 4 — Additional file 4: Inorganic ion channels and transporters identified as abundant in freshwater (FW) gill and/or abundant in seawater (SW) gill. (XLSX 21 KB) [file 12864_2014_6609_MOESM4_ESM.xlsx]

## Sheet: Sheet1
Additional File 4. Inorganic ion channels and transporters identified as abundant in freshwater (FW) gill and/or abundant in seawater (SW) gill.
Symbol	Synonym(s)	Entrez Gene Name	FW_Identifier [GenPept/RefSeq Accession]	SW_Identifier [GenPept/RefSeq Accession]	Location	Type(s)
ANO1	DOG1,FLJ10261,ORAOV2,TAOS2,TMEM16A	anoctamin 1, calcium activated chloride channel	--	EAW74757	Plasma Membrane	ion channel
CFTR	ABC35,ABCC7,AW495489,CF,CFTR/MRP,dJ760C5.1,MRP7,RGD1561193,tcag7.78,TNR-CFTR	cystic fibrosis transmembrane conductance regulator (ATP-binding cassette sub-family C, member 7)	--	AAC13657	Plasma Membrane	ion channel
CLCC1	KIAA0761,MCLC,RP11-475E11.6,RP23-217I18.1	chloride channel CLIC-like 1	--	NP_001041675	Cytoplasm	ion channel
CLIC4	Chloride intracellular channel 4,CLIC4L,D0Jmb3,DKFZp566G223,FLJ38640,H1,huH1,mc3s5,MTCLIC,P64h1,RP23-230K10.1,TU-74	chloride intracellular channel 4	--	NP_039234	Plasma Membrane	ion channel
KCNK1	AI788889,DPK,HOHO,HOHO1,K2P1,K2p1.1,KCNO1,Knk1,RP4-550F15.1,Twik,TWIK-1	potassium channel, subfamily K, member 1	--	BAG36727	Plasma Membrane	ion channel
KCNN2	fri,hSK2,KCa2.2,SK2,SKCA2	potassium intermediate/small conductance calcium-activated channel, subfamily N, member 2	--	NP_067627	Plasma Membrane	ion channel
SHROOM2	4832440C16,Ab2-404,AF348365,APXL,C630003H05Rik,DKFZp781J074,FLJ39277,HSAPXL,RP23-392C8.1,Shrm2	shroom family member 2	--	BAH13168	Plasma Membrane	ion channel
TRPV5	CAT2,D630033B11,Ecac,ECAC1,MGC129346,MGC129347,OTRPC3	transient receptor potential cation channel, subfamily V, member 5	--	AAH34740	Plasma Membrane	ion channel
VDAC1	AL033343,Brain Derived Voltage-Dependent Ion Channel,MGC111064,Nadh fecn reductase,PORIN,PORIN 31HM,RP23-289H16.1,VDAC,Vdac5,VOLTAGE DEPENDENT ANION CHANNEL	voltage-dependent anion channel 1	--	EAW62284	Cytoplasm	ion channel
ATP1B1	ATP1B,Atpb,Atpb-1,ATPBS,MGC1798	ATPase, Na+/K+ transporting, beta 1 polypeptide	--	NP_001668	Plasma Membrane	transporter
ATP2B1	Calcium-Transporting Plasma Membrane Type ATPase Class 1 Isoform, ATPASE,E130111D10RIK,PMCA1,Pmca1a,Pmca1ab,Pmca1b,Pmca1c,PMCA1kb,Similar to plasma membrane calcium pump 1b	ATPase, Ca++ transporting, plasma membrane 1	--	NP_001673	Plasma Membrane	transporter
ATP5C1	1700094F02Rik,ATP5C,ATP5CL1,RP11-401E9.1,RP23-119N4.1	ATP synthase, H+ transporting, mitochondrial F1 complex, gamma polypeptide 1	--	BAG59376	Cytoplasm	transporter
ATP5F1	C76477,MGC24431,PIG47,RP11-552M11.5	ATP synthase, H+ transporting, mitochondrial Fo complex, subunit B1	--	CAA42782	Cytoplasm	transporter
ATP5G3	6030447M23,MGC124584,MGC125738,P3,RP23-146O7.1	ATP synthase, H+ transporting, mitochondrial Fo complex, subunit C3 (subunit 9)	--	CAG28411	Cytoplasm	transporter
ATP5O	Atp Synthase, H+ Transporting, Mitochondrial F1 Complex, O Subunit,Atp synthase-mitochondrial f1,ATPO,BOS 507,D12Wsu28e,MGC72688,OSCP	ATP synthase, H+ transporting, mitochondrial F1 complex, O subunit	--	NP_001688	Cytoplasm	transporter
GJB3	Cnx31,CX31,D4Wsu144e,DFNA2,DFNA2B,EKV,FLJ22486,Gap junction membrane channel protein beta3,Gap Junction Protein Beta 3,MGC102938,RP23-347B4.4	gap junction protein, beta 3, 31kDa	--	NP_076872	Plasma Membrane	transporter
GJB4	Cnx30.3,connexin 30.3,CX30.3,EKV,MGC21116,RP23-347B4.5	gap junction protein, beta 4, 30.3kDa	--	NP_694944	Plasma Membrane	transporter
GJB6	AA958971,CX30,D14Bwg0506e,DFNA3,DFNA3B,DFNB1B,ED2,EDH,HED	gap junction protein, beta 6, 30kDa	--	NP_006774	Plasma Membrane	transporter
GJD3	Cx30.2,CX31.9,GJA11,GJC1,RP23-333D2.4	gap junction protein, delta 3, 31.9kDa	--	NP_689343	Plasma Membrane	transporter
MMGT1	9630048L06Rik,BC032271,EMC5,MGC40705,RGD1566339,RP11-274K13.3,TMEM32	membrane magnesium transporter 1	--	NP_775741	Cytoplasm	transporter
SLC11A2	DCT1,DMT1,Dmt1 (containing IRE),FLJ37416,mk,NRAMP2,OK/SW-cl.20,van	solute carrier family 11 (proton-coupled divalent metal ion transporters), member 2	--	NP_001167601	Plasma Membrane	transporter
SLC12A2	9330166H04Rik,BSC,BSC2,mBSC2,MGC104233,Na-k-cl cotransporter,NKCC1,sy-ns	solute carrier family 12 (sodium/potassium/chloride transporters), member 2	--	NP_001037	Plasma Membrane	transporter
SLC12A6	9530023I19RIK,ACCPN,DKFZp434D2135,gaxp,KCC3,KCC3A,KCC3B,LOC366154,LOC687625,RP23-208E23.1	solute carrier family 12 (potassium/chloride transporters), member 6	--	NP_001035962	Plasma Membrane	transporter
SLC20A1	AI607883,DKFZp686J2397,FLJ41426,GLVR1,NaPi3,PIT1,RP23-160G19.2,Rpho1,SOLUTE CARRIER FAMILY 20, MEMBER 1	solute carrier family 20 (phosphate transporter), member 1	--	EAW73599	Plasma Membrane	transporter
SLC20A2	Ab1-188,GLVR-2,IBGC3,LOC100507493,LOC100508150,MLVAR,MolPit2,PIT-2,RAM-1	solute carrier family 20 (phosphate transporter), member 2	--	BAG58733	Plasma Membrane	transporter
SLC25A25	1110030N17Rik,KIAA1896,MCSC,MGC105138,MGC119514,MGC119515,MGC119516,MGC119517,MGC36388,mKIAA1896,PCSCL,RP11-395P17.4,RP23-255P20.1,SCAMC-2,UNQ549/PRO1106	solute carrier family 25 (mitochondrial carrier; phosphate carrier), member 25	--	NP_443133	Cytoplasm	transporter
SLC25A37	1700020E22Rik,4930513O14Rik,4930526G11Rik,AI848481,C330015G08Rik,Frascati,HT015,MFRN,MFRN1,mitoferrin,MSC,MSCP,PRO1278,PRO1584,PRO2217,RGD1359361	solute carrier family 25 (mitochondrial iron transporter), member 37	--	NP_057696	Cytoplasm	transporter
SLC26A2	D5S1708,DTD,DTDST,EDM4,MST153,MSTP157,ST-OB	solute carrier family 26 (sulfate transporter), member 2	--	AAA70081	Plasma Membrane	transporter
SLC30A5	1810010K08Rik,AF233321,FLJ12496,FLJ12496 FIS,FLJ12756,MGC5499,Slc30a5 predicted,UNQ863/PRO1879,Zip5,ZNT5,ZNTL1,ZTL1	solute carrier family 30 (zinc transporter), member 5	--	AAQ88869	Plasma Membrane	transporter
SLC30A7	1810059J10Rik,2610034N15Rik,4833428C12Rik,AI467242,DKFZp686M0368,ZNT7,ZnTL2	solute carrier family 30 (zinc transporter), member 7	--	NP_598003	Cytoplasm	transporter
SLC30A9	2310024J23Rik,AL024256,C4orf1,GAC63,HUEL,ZNT9	solute carrier family 30 (zinc transporter), member 9	--	AAB87763	Nucleus	transporter
SLC39A9	2010002A02Rik,2610511I23Rik,4833420E20RIK,AW209151,FLJ11274,MGC125246,MGC74989,UNQ714/PRO1377,ZIP-9	solute carrier family 39 (zinc transporter), member 9	--	NP_060845	unknown	transporter
SLC9A2	2210416H12RIK,4932415O19,4932415O19Rik,AV333884,MGC124408,MGC124410,NHE2	solute carrier family 9, subfamily A (NHE2, cation proton antiporter 2), member 2	--	EAX01788	Plasma Membrane	transporter
SLC9A1 *	APNH,APNH1,AW554487,FLJ39602,FLJ42224,Na+/H+ Antiporter,NHE-1,RP23-32C12.6,RP4-633N17.1,Sodium/proton exchanger,swe	solute carrier family 9, subfamily A (NHE1, cation proton antiporter 1), member 1	NP_003038	NP_003038	Plasma Membrane	ion channel
SLC4A2 *	AE2,Aep2,B3RP,BND3L,Cl-/HCO-3 AE2,EPB3L1,FLJ59028,HKB3,LOC100287222,LOC100290011,LOC100292821,NBND3,PUTATIVE ANION EXCHANGER ISOFORM 2	solute carrier family 4, anion exchanger, member 2 (erythrocyte membrane protein band 3-like 1)	EAW54048	EAW54045	Plasma Membrane	transporter
SLC4A1 *	AE1,Band 3,BND3,CD233,DI,EL4,EMPB3,EPB3,FR,KB3,l11Jus51,LOC100131164,MGC116750,MGC116753,MGC126619,MGC126623,MGC93554,RP23-461C4.8,RTA1A,SW,WD,WD1,WR	solute carrier family 4, anion exchanger, member 1 (erythrocyte membrane protein band 3, Diego blood group)	AAH99628	ADN39423	Plasma Membrane	transporter
SLC25A3 *	5730556H19Rik,OK/SW-cl.48,PHC,PTP	solute carrier family 25 (mitochondrial carrier; phosphate carrier), member 3	AAH15379	AAH15379	Cytoplasm	transporter
SLC12A3 *	AI035291,FLJ96318,LOC100039113,NCC,NCCT,TSC	solute carrier family 12 (sodium/chloride transporters), member 3	NP_001119580	NP_001119580	Plasma Membrane	transporter
ORAI1 *	CRAC,CRACM1,D730049H07Rik,FLJ14466,ORAT1,RGD1311873,Soc channel,TMEM142A	ORAI calcium release-activated calcium modulator 1	AAH13386	AAH13386	Plasma Membrane	ion channel
VDAC2 *	FLJ23841,mVDAC2,mVDAC6,POR,RP11-375G3.1,Vdac6	voltage-dependent anion channel 2	CAG33245	EAW54569	Cytoplasm	ion channel
TRPM5 *	9430099A16Rik,LTRPC5,MTR1	transient receptor potential cation channel, subfamily M, member 5	EAX02515	EAX02514	unknown	ion channel
KCNK5 *	FLJ11035,K2p5.1,LOC364241,TASK-2	potassium channel, subfamily K, member 5	NP_003731	BAG36953	Plasma Membrane	ion channel
ATP5B *	ATP Synthase Beta,ATP Synthase F1 Beta,Atpd,ATPMB,ATPSB,Beta atp synthase,F1 ATPase beta,H+ ATP Synthase Beta,MGC5231,OXPHOS COMPLEX V, SUBUNIT B	ATP synthase, H+ transporting, mitochondrial F1 complex, beta polypeptide	NP_001677	NP_001677	Cytoplasm	transporter
ATP5A1 *	AI035633,AL022851,AL023067,ALPHA SUBUNIT OF THE F1F0 ATP SYNTHASE (COMPLEX V),Atp synthase (f0f1), subunit alpha,ATP synthase alpha,Atp synthase alpha chain,ATP SYNTHASE ALPHA SUBUNIT,ATP Synthase F1 alpha,ATP synthase mitochondrial f1complex,ATP5A,ATP5AL2,ATPM,BOS 22238,D18Ertd206e,F1 atpase,hATP1,MGC139059,MOM2,OMR,ORM,Q3u452	ATP synthase, H+ transporting, mitochondrial F1 complex, alpha subunit 1, cardiac muscle	AAH11384	AAH03119	Cytoplasm	transporter
ATP2A2 *	9530097L16RIK,ATP2B,Ca-transporting atpase sarcoplasmic reticulum type,D5Wsu150e,DAR,DD,DKFZp686P0211,FLJ20293,FLJ38063,KIAA4195,MGC45367,mKIAA4195,Sarcoplasmic reticulum ca2+ atpase,SERCA2,Serca2a/b,SercaII	ATPase, Ca++ transporting, cardiac muscle, slow twitch 2	EAW97907	NP_733765	Cytoplasm	transporter
ATP1A3 *	Atpa-2,Atpa1a3,BOS 17752,DYT12,MGC13276,MGC27631,MGC38713,MGC38914,MGC39036,Na+/K+ ATPase alpha3,RDP	ATPase, Na+/K+ transporting, alpha 3 polypeptide	BAG53671	NP_001243142	Plasma Membrane	transporter
ATP1A1 *	ATP1A1 isoform 1,Atpa-1,BC010319,BOS 3049,Lactate dehydrogenase 1, a chain,MGC3285,MGC38419,MGC51750,Na/K atpase alpha 1,Na/K atpase alpha 3,Nkaa1b,RP4-655J12.1	ATPase, Na+/K+ transporting, alpha 1 polypeptide	AAC50131	EAW56645	Plasma Membrane	transporter
AQP1	Aq1,AQP-CHIP,Aquaporin 1,Aquaporin-CHIP,Channel integral membrane protein 28,CHIP28,CO,MGC26324	aquaporin 1 (Colton blood group)	AAB31193	--	Plasma Membrane	transporter
ATP2A1	ATP2A,Calcium transporting ATPase,SERCA1,Serca1a	ATPase, Ca++ transporting, cardiac muscle, fast twitch 1	AAH37354	--	Cytoplasm	transporter
ATP6V0A4	A4,ATP6N1B,ATP6N2,Atp6v0a4 predicted,MGC130016,MGC130017,RDRTA2,RTA1C,RTADR,STV1,tcag7.346,V-ATPase alpha4,VPH1,VPP2	ATPase, H+ transporting, lysosomal V0 subunit a4	AAG11415	--	Cytoplasm	transporter
ATP6V1C1	1700025B18Rik,ATP6C,ATP6D,BOS 13995,FLJ20057,MGC109315,MGC140015,U13839,VATC,Vma5	ATPase, H+ transporting, lysosomal 42kDa, V1 subunit C1	AAA36803	--	Cytoplasm	transporter
CACNA1C	Alpha1c L-type VDCC,Cacba1c,CACBR,CACH2,CACN2,CACNL1A1,CaV1.2,Cav1.2 alpha1,CCHL1A1,L-TYPE CALCIUM CHANNEL ALPHA1C,L-type voltage dependent calcium channel a1,L-TYPE VOLTAGE DEPENDENT CALCIUM CHANNEL ALPHA 1.2,L-VDCC ALPHA1,LOC283439,LQT8,MBC,MELC-CC,MGC120730,RATIVS302,TS,VDCC	calcium channel, voltage-dependent, L type, alpha 1C subunit	NP_001123316	--	Plasma Membrane	ion channel
CACNA1G	a1G,alpha-1G,Ca(V)T.1,Calcium Channel alpha1g,CaV3.1,Cav3.1d,MGC117234,mKIAA1123,NBR13,RP23-65I14.3,[a]1G	calcium channel, voltage-dependent, T type, alpha 1G subunit	BAA86437	--	Plasma Membrane	ion channel
CACNA1H	Alpha 1H T-type Calcium Channel subunit,alpha13.2,CACNA1HB,CAV3.2,ECA6,EIG6,FLJ90484,MNCb-1209	calcium channel, voltage-dependent, T type, alpha 1H subunit	NP_001005407	--	Plasma Membrane	ion channel
CACNA1S	AW493108,Cach1,CACNL1A3,Cav1.1,CCHL1A3,Dhpr,fmd,HOKPP,HOKPP1,hypoPP,mdg,MHS5,sj,TTPP1	calcium channel, voltage-dependent, L type, alpha 1S subunit	EAW91335	--	Plasma Membrane	ion channel
CACNA2D1	CACNA2,CACNL2A,CCHL2A,CCHLA2,Dhpr alpha2,DHSCCA,H DJ0560O14.1,MGC141430,N-TYPE CA CHANNEL ALPHA2/DELTA SUBUNIT	calcium channel, voltage-dependent, alpha 2/delta subunit 1	AAD20938	--	Plasma Membrane	ion channel
CACNA2D2	a2d2,CACNA2D,du,KIAA0558,LUAC11.1,mKIAA0558,td,torpid	calcium channel, voltage-dependent, alpha 2/delta subunit 2	NP_006021	--	Plasma Membrane	ion channel
CLCN2	AL118368,CIC-2,CLC2,ECA2,ECA3,EGI11,EGI3,EGMA,EJM6,EJM8,nmf240,RP23-101H1.9	chloride channel, voltage-sensitive 2	NP_001164559	--	Plasma Membrane	ion channel
GJA3	Cnx46,Cx43,CX46,CZP2,CZP3	gap junction protein, alpha 3, 46kDa	NP_068773	--	Plasma Membrane	transporter
GJA8	Aey5,CAE,CAE1,Cnx50,connexin 50,CX50,CZP1,Lop10,MP70	gap junction protein, alpha 8, 50kDa	EAW50926	--	Plasma Membrane	transporter
GJC1	C130009G16Rik,Cnx45,Connexin 45,CX45,DKFZp686P0738,GJA7,RP24-69A20.2	gap junction protein, gamma 1, 45kDa	NP_005488	--	Plasma Membrane	transporter
KCNAB1	AKR6A3,Akr8a8,hKvb3,hKvBeta3,KCNA1B,Kv beta1.1,KV-BETA-1,Kvb1.3,KvBeta3,MGC105463,mKv(beta)1,Potassium channel beta1 subunit	potassium voltage-gated channel, shaker-related subfamily, beta member 1	BAH12421	--	Plasma Membrane	ion channel
KCNIP1	2900046L02Rik,3202002F18Rik,AI842357,AW494471,KCHIP1,Kchip1.2,MGC95,RP23-431J18.1,VABP	Kv channel interacting protein 1	NP_055407	--	Plasma Membrane	ion channel
KCNJ2	ATFB9,HHBIRK1,HHIRK1,IRK1,Kcnf1,KIR2.1,LQT7,RP23-408D5.1,SQT3	potassium inwardly-rectifying channel, subfamily J, member 2	NP_000882	--	Plasma Membrane	ion channel
KCNK6	D7ERTD764E,FLJ12282,K2p6.1,KCNK8,TOSS,TWIK-2	potassium channel, subfamily K, member 6	NP_004814	--	Plasma Membrane	ion channel
KCNMA1	5730414M22RIK,bA205K10.1,BKCA,Bkca-alpha,BKTM,BOS 24174,DKFZp686K1437,Kca channel alpha subunit,KCa1.1,Kcnma,KCNMA1b,KCNMA1c,LOC142955,LOC498438,MaxiK,MAXIK CHANNEL,MGC71881,mSlo,mSLO1,RP11-443A13.1,SAC,SAKCA,SLO,SLO-ALPHA,SLO1	potassium large conductance calcium-activated channel, subfamily M, alpha member 1	AAA50173	--	Plasma Membrane	ion channel
KCNN4	Gardos channel,hIKCa1,hKCa4,hSK4,IK1,IKCA1,KCa3.1,KCA4,MGC156636,mIKCa1,rKCNN4c,rSK4,SK4,SKCas	potassium intermediate/small conductance calcium-activated channel, subfamily N, member 4	BAI52726	--	Plasma Membrane	ion channel
KCNQ4	DFNA2,DFNA2A,KV7.4,RP23-18M2.3	potassium voltage-gated channel, KQT-like subfamily, member 4	BAG52040	--	Plasma Membrane	ion channel
KCNT1	bA100C15.2,C030030G16RIK,FLJ41282,KCa4.1,LOC100131786,mKIAA1422,RP11-100C15.1,RP23-123F7.3,rSlo2,SLACK,slo2	potassium channel, subfamily T, member 1	EAW88182	--	Plasma Membrane	ion channel
KCTD12	AU046135,AW538430,C13orf2,FLJ33073,Kctd12 predicted,KIAA1778,LOC115207,PFET1,PFETIN,POTASSIUM CHANNEL TETRAMERIZATION DOMAIN CONTAINING 12	potassium channel tetramerisation domain containing 12	NP_612453	--	Plasma Membrane	ion channel
RHBG	RP11-139I14.1,SLC42A2	Rh family, B glycoprotein	Q9H310	--	Plasma Membrane	transporter
RHCG	BB065800,C15ORF6,PDRC2,RHGK,SLC42A3	Rh family, C glycoprotein	NP_057405	--	Plasma Membrane	transporter
SLC12A4	AW546649,FLJ17069,FLJ40489,KCC1,RBCKCC1	solute carrier family 12 (potassium/chloride transporters), member 4	NP_001139435	--	Plasma Membrane	transporter
SLC12A8	CCC9,DKFZp686L18248,E330020C02Rik,FLJ23188	solute carrier family 12 (potassium/chloride transporters), member 8	AAI26159	--	unknown	transporter
SLC17A7	2900052E22RIK,AI851913,BNPI,GVT1,rCG 54113,VGLUT1	solute carrier family 17 (sodium-dependent inorganic phosphate cotransporter), member 7	NP_064705	--	Plasma Membrane	transporter
SLC24A3	NCKX3,RP1-122P22.1	solute carrier family 24 (sodium/potassium/calcium exchanger), member 3	EAX10220	--	Plasma Membrane	transporter
SLC30A2	6030430C21,FLJ36708,LOC100505248,MGC11303,MGC130593,PP12488,RP11-96L14.2,ZNT2	solute carrier family 30 (zinc transporter), member 2	NP_115902	--	Plasma Membrane	transporter
SLC40A1	Car1,Dusg,Fpn,FPN1,HFE4,IREG1,MST079,MSTP079,MTP,MTP1,Ol5,PCM,SLC11A3,Slc39a1,Zip1	solute carrier family 40 (iron-regulated transporter), member 1	NP_055400	--	Plasma Membrane	transporter
SLC4A11	AI503023,BTR1,CDPD1,CHED2,dJ794I6.2,MGC126418,MGC126419,NABC1,RP4-794I6.3,Slc4a11 predicted	solute carrier family 4, sodium borate transporter, member 11	BAG59341	--	Plasma Membrane	transporter
SLC4A4	AI835705,DKFZp781H1314,HHNMC,HNBC1,KNBC,MGC171146,NBC,NBC1,NBC2,Nbc4,NBCE1,PNBC,PNBC1,SLC4A5	solute carrier family 4, sodium bicarbonate cotransporter, member 4	EAX05644	--	Plasma Membrane	transporter
SLC4A7	C330023F04,DKFZp686H168,E430014N10Rik,NBC2,NBC3,NBCN1,NBCn1-G,SBC2,SLC4A6,SODIUM BICARBONATE COTRANSPORT PROTEIN 2	solute carrier family 4, sodium bicarbonate cotransporter, member 7	CAH10515	--	Plasma Membrane	transporter
SLC8A1	AI852629,AV344025,CARDIAC NA+/CA2+ EXCHANGER,D930008O12RIK,DKFZp779F0871,FLJ37694,FLJ43417,MGC119581,MGC90693,Ncx,NCX1	solute carrier family 8 (sodium/calcium exchanger), member 1	AAH98308	--	Plasma Membrane	transporter
SLC8A3	AW742262,MGC90626,NCX3	solute carrier family 8 (sodium/calcium exchanger), member 3	CAD66570	--	Plasma Membrane	transporter
SLC9A3	9030624O13RIK,AI930210,MGC126718,MGC126720,NHE-3	solute carrier family 9, subfamily A (NHE3, cation proton antiporter 3), member 3	AAI43329	--	Plasma Membrane	ion channel
SLC9A3R2	0610011L07Rik,1200011K07Rik,2010007A20Rik,E3KARP,MGC104639,NHE3RF2,Nherf,NHERF-2,Nherf1,OCTS2,SIP-1,Sryip1,TKA-1	solute carrier family 9, subfamily A (NHE3, cation proton antiporter 3), member 3 regulator 2	BAA32696	--	Plasma Membrane	transporter
SLC9A7	A530087D17RIK,NHE-7,RP23-24L23.2,SLC9A6	solute carrier family 9, subfamily A (NHE7, cation proton antiporter 7), member 7	BAG51760	--	Cytoplasm	transporter
TMEM38A	1110001E17Rik,AI413399,mg33a,MGC3169,RGD1307901,Srp-27,TRIC-A	transmembrane protein 38A	NP_076979	--	unknown	ion channel
TPCN1	5730403B01Rik,FLJ20612,KIAA1169,LOC246215,mKIAA1169,TPC1	two pore segment channel 1	BAH12298	--	Plasma Membrane	ion channel
TRPC7	TRP-7,Trrp8	transient receptor potential cation channel, subfamily C, member 7	EAW62191	--	Plasma Membrane	ion channel
TRPV1	DKFZp434K0220,OTRPC1,RP23-214D6.2,VR-1,Vr1l1	transient receptor potential cation channel, subfamily V, member 1	AAX84657	--	Plasma Membrane	ion channel
TRPV2	GRC,MGC105451,MGC12549,OTRPC2,RP23-234K24.7,VRL,VRL-1	transient receptor potential cation channel, subfamily V, member 2	EAX04509	--	Plasma Membrane	ion channel
TRPV4	0610033B08Rik,CMT2C,HMSN2C,MGC150050,OTRPC4,SPSMA,SSQTL1,TRP12,VR-OAC,VRL-2	transient receptor potential cation channel, subfamily V, member 4	AAG16127	--	Plasma Membrane	ion channel
